# Supplementary material for: Bacterial abundance and diversity in 64–74 Ma subseafloor igneous basement from the Louisville Seamount Chain
Source: mLife. 2024 Dec 24;3(4):578–83. doi: 10.1002/mlf2.12148 (PMC11685831; doi:10.1002/mlf2.12148)
Supplement: Supplementary file 2 — Supporting information. [file MLF2-3-578-s002.xlsx]

## Sheet: (A) 5%OTUs_removed_cores
	(A) 5% OTUs removed from all Louisville X330 core 454 sequencing samples
OTU_Label	1374-08	1374-14	1374-20	1374-27	1374-31	1374-38	1374-52	1374-58	1374-68	1376-04	1376-07	1376-16	1376-17	1376-19	1376-23	Aurora	DF	Taxonomy
Otu00001	5609	880	1767	4098	961	2833	2412	1632	1340	3747	804	3399	2104	3529	866	1552	3800	Bacteria;Actinobacteriota;Actinobacteria;Propionibacteriales;Propionibacteriaceae;Cutibacterium;
Otu00002	855	819	2859	4697	222	3414	4092	3930	230	209	170	4651	58	84	781	2381	414	Bacteria;Proteobacteria;Gammaproteobacteria;Pseudomonadales;Pseudomonadaceae;Pseudomonas;
Otu00003	816	10	53	92	1570	38	74	150	12237	3164	1085	63	2183	2562	1863	138	966	Bacteria;Proteobacteria;Gammaproteobacteria;Burkholderiales;Burkholderiaceae;Burkholderia-Caballeronia-Paraburkholderia;
Otu00004	271	108	157	203	11138	215	348	351	816	372	67	229	185	201	5250	420	576	Bacteria;Proteobacteria;Gammaproteobacteria;Burkholderiales;Burkholderiaceae;Ralstonia;
Otu00005	1543	32	145	267	6458	102	82	272	1927	83	145	324	109	127	0	88	3437	Bacteria;Proteobacteria;Alphaproteobacteria;Rhizobiales;Beijerinckiaceae;Methylobacterium-Methylorubrum;
Otu00006	4094	382	98	585	89	1435	290	716	92	919	173	1221	742	316	0	1430	408	Bacteria;Cyanobacteria;Cyanobacteriia;Chloroplast;
Otu00007	0	809	2396	1306	13	1292	1956	900	3	286	416	1404	985	387	0	358	1	Bacteria;Cyanobacteria;Cyanobacteriia;Chloroplast;
Otu00008	303	75	48	24	9	99	17	909	19	304	119	81	26	7047	82	11	43	Bacteria;Proteobacteria;Gammaproteobacteria;Enterobacterales;Enterobacteriaceae;Escherichia-Shigella;
Otu00009	1	430	1243	843	0	612	1366	429	0	243	194	345	585	187	0	187	0	Bacteria;Proteobacteria;Alphaproteobacteria;Rickettsiales;Mitochondria;
Otu00010	585	291	556	980	184	307	398	439	83	469	144	915	71	234	199	476	245	Bacteria;Firmicutes;Bacilli;Staphylococcales;Staphylococcaceae;Staphylococcus;
Otu00011	131	182	117	527	22	269	331	128	68	247	44	116	660	175	0	322	2561	Bacteria;Firmicutes;Bacilli;Lactobacillales;Streptococcaceae;Streptococcus;
Otu00012	0	0	50	9	18	26	0	65	9	27	11	29	64	0	0	0	5166	Bacteria;Proteobacteria;Gammaproteobacteria;Burkholderiales;Neisseriaceae;Neisseria;
Otu00013	0	8	12	39	45	74	0	0	9	25	2	13	2	13	0	28	5003	Bacteria;Proteobacteria;Gammaproteobacteria;Enterobacterales;Pasteurellaceae;Haemophilus;
Otu00016	176	77	106	594	81	62	124	116	14	44	34	86	55	173	1728	151	87	Bacteria;Proteobacteria;Gammaproteobacteria;Pseudomonadales;Moraxellaceae;Acinetobacter;
Otu00017	32	8	0	29	22	31	29	19	3191	0	0	54	0	1	110	0	33	Bacteria;Cyanobacteria;Vampirivibrionia;Obscuribacterales;Obscuribacteraceae;Candidatus Obscuribacter;
Otu00019	16	10	19	12	9	25	0	19	4	4	0	89	3062	0	0	38	11	Bacteria;Actinobacteriota;Actinobacteria;Corynebacteriales;Mycobacteriaceae;Mycobacterium;
Otu00020	20	41	316	165	0	229	304	870	0	530	37	177	191	50	12	108	3	Bacteria;Actinobacteriota;Actinobacteria;Micrococcales;Micrococcaceae;Pseudarthrobacter;
Otu00021	391	137	82	255	21	129	300	599	10	310	21	63	52	431	0	40	145	Bacteria;Actinobacteriota;Actinobacteria;Corynebacteriales;Corynebacteriaceae;Corynebacterium;
Otu00022	36	113	253	182	8	252	449	632	11	321	42	73	113	48	0	127	9	Bacteria;Actinobacteriota;Actinobacteria;Propionibacteriales;Nocardioidaceae;Nocardioides;
Otu00024	10	5	256	108	12	81	274	525	4	218	24	152	97	74	0	135	0	Bacteria;Actinobacteriota;Actinobacteria;Corynebacteriales;Dietziaceae;Dietzia;
Otu00025	217	24	93	173	124	151	339	14	16	175	32	80	32	120	0	109	210	Bacteria;Actinobacteriota;Actinobacteria;Corynebacteriales;Corynebacteriaceae;Lawsonella;
Otu00026	22	46	45	56	12	131	563	268	7	103	10	193	128	29	8	197	12	Bacteria;Actinobacteriota;Actinobacteria;Micrococcales;Micrococcaceae;Kocuria;
Otu00027	32	65	170	192	77	123	111	182	34	291	18	104	26	41	0	307	9	Bacteria;Proteobacteria;Alphaproteobacteria;Rhizobiales;Xanthobacteraceae;Bradyrhizobium;
Otu00028	11	56	204	149	5	120	129	370	2	184	23	108	45	50	0	149	10	Bacteria;Actinobacteriota;Actinobacteria;Micrococcales;Micrococcaceae;Arthrobacter;
Otu00031	59	48	110	119	0	143	8	282	16	41	54	191	93	19	25	43	19	Bacteria;Proteobacteria;Alphaproteobacteria;Sphingomonadales;Sphingomonadaceae;Sphingomonas;
Otu00032	27	191	60	104	7	110	192	204	2	153	11	82	49	6	0	53	0	Bacteria;Actinobacteriota;Actinobacteria;Pseudonocardiales;Pseudonocardiaceae;Pseudonocardia;
Otu00033	17	25	51	35	0	3	136	67	6	0	10	6	102	31	667	0	38	Bacteria;Actinobacteriota;Actinobacteria;Corynebacteriales;Corynebacteriaceae;Corynebacterium;
Otu00034	95	78	69	188	106	65	24	113	20	72	14	153	15	12	0	28	116	Bacteria;Deinococcota;Deinococci;Thermales;Thermaceae;Thermus;
Otu00035	17	43	126	42	0	71	163	237	0	138	1	31	51	32	0	29	0	Bacteria;Actinobacteriota;Actinobacteria;Propionibacteriales;Nocardioidaceae;Nocardioides;
Otu00036	3	41	75	321	6	73	141	17	17	165	13	41	3	22	28	0	2	Bacteria;Firmicutes;Bacilli;Lactobacillales;Streptococcaceae;Streptococcus;
Otu00037	140	5	122	22	4	25	78	7	33	9	12	31	109	46	112	116	84	Bacteria;Firmicutes;Bacilli;Lactobacillales;Carnobacteriaceae;Granulicatella;
Otu00038	26	10	47	496	22	15	124	29	10	8	8	19	0	121	0	0	12	Bacteria;Firmicutes;Bacilli;Lactobacillales;Streptococcaceae;Lactococcus;
Otu00039	17	2	89	30	0	171	92	103	1	191	16	81	46	24	0	20	8	Bacteria;Actinobacteriota;Actinobacteria;Micrococcales;Intrasporangiaceae;Janibacter;
Otu00040	8	0	0	21	637	0	0	0	49	1	0	0	0	0	91	0	65	Bacteria;Bacteroidota;Bacteroidia;Chitinophagales;Chitinophagaceae;Sediminibacterium;
Otu00041	0	3	42	80	0	63	86	196	2	135	11	63	81	30	0	62	9	Bacteria;Actinobacteriota;Actinobacteria;Frankiales;uncultured;
Otu00042	17	20	34	67	16	129	0	173	17	94	40	3	17	33	56	96	12	Bacteria;Actinobacteriota;Actinobacteria;Micrococcales;Microbacteriaceae;Microbacterium;
Otu00043	0	52	61	20	0	30	125	34	0	65	0	69	222	51	0	25	59	Bacteria;Firmicutes;Bacilli;Staphylococcales;Gemellaceae;Gemella;
Otu00044	53	0	7	40	0	42	0	0	0	0	4	0	459	0	0	18	89	Bacteria;Fusobacteriota;Fusobacteriia;Fusobacteriales;Fusobacteriaceae;Fusobacterium;
Otu00047	14	14	0	108	7	17	0	17	72	20	22	228	4	0	0	11	133	Unclassified;														Triticum aestivum
Otu00048	0	0	24	0	9	92	103	1	0	91	14	130	17	143	2	6	16	Bacteria;Proteobacteria;Gammaproteobacteria;Burkholderiales;Comamonadaceae;Diaphorobacter;
Otu00052	24	9	4	4	24	64	7	8	7	10	17	40	17	42	0	37	272	Bacteria;Actinobacteriota;Actinobacteria;Micrococcales;Micrococcaceae;Rothia;
Otu00054	0	2	10	55	0	14	44	106	48	42	10	133	9	44	0	28	0	Bacteria;Proteobacteria;Alphaproteobacteria;Rhodobacterales;Rhodobacteraceae;Paracoccus;
Otu00056	0	0	15	50	26	0	0	71	0	27	1	46	22	0	0	0	246	Bacteria;Bacteroidota;Bacteroidia;Bacteroidales;Porphyromonadaceae;Porphyromonas;
Otu00057	29	17	94	17	0	60	34	29	0	1	3	22	7	7	152	18	0	Bacteria;Actinobacteriota;Actinobacteria;Micrococcales;Micrococcaceae;Micrococcus;
Otu00058	0	0	29	40	0	10	0	0	0	34	8	56	14	174	0	91	0	Bacteria;Proteobacteria;Alphaproteobacteria;Sphingomonadales;Sphingomonadaceae;Sphingobium;
Otu00059	0	0	19	60	0	12	42	53	5	63	5	87	30	55	0	10	6	Bacteria;Proteobacteria;Gammaproteobacteria;Burkholderiales;Methylophilaceae;Methylophilus;
Otu00060	30	42	36	69	0	52	0	61	0	36	6	65	30	7	0	12	0	Bacteria;Actinobacteriota;Actinobacteria;Frankiales;Geodermatophilaceae;Blastococcus;
Otu00061	0	0	0	35	0	0	0	60	14	11	0	11	2	10	270	17	0	Bacteria;Proteobacteria;Alphaproteobacteria;Rhodobacterales;Rhodobacteraceae;Paracoccus;
Otu00062	5	7	21	47	25	32	0	13	27	78	10	38	61	29	0	0	31	Bacteria;Actinobacteriota;Actinobacteria;Corynebacteriales;Corynebacteriaceae;Corynebacterium;
Otu00066	13	1	10	59	43	0	6	1	1	8	2	35	3	7	175	0	19	Bacteria;Proteobacteria;Alphaproteobacteria;Rhizobiales;Xanthobacteraceae;
Otu00068	21	61	0	0	0	0	173	19	0	0	31	0	16	0	0	27	0	Bacteria;Firmicutes;Bacilli;Bacillales;Bacillaceae;Bacillus;
Otu00070	0	23	28	0	0	0	22	0	0	41	31	75	4	107	0	2	7	Bacteria;Firmicutes;Bacilli;Bacillales;Bacillaceae;Bacillus;
Otu00071	261	0	0	0	0	0	0	0	0	50	0	0	6	0	0	0	0	Bacteria;Proteobacteria;Alphaproteobacteria;Rickettsiales;Mitochondria;
Otu00072	0	0	9	26	0	21	0	17	0	34	0	7	10	1	0	189	0	Bacteria;Proteobacteria;Alphaproteobacteria;Acetobacterales;Acetobacteraceae;
Otu00075	0	0	15	0	0	0	0	75	9	0	0	75	0	0	69	51	0	Bacteria;Proteobacteria;Gammaproteobacteria;Xanthomonadales;Xanthomonadaceae;Stenotrophomonas;
Otu00076	13	0	3	0	0	72	6	0	0	72	7	15	8	1	0	93	0	Bacteria;Actinobacteriota;Actinobacteria;Micrococcales;Cellulomonadaceae;Cellulomonas;
Otu00079	0	32	15	48	13	7	0	2	0	0	0	87	27	0	0	48	0	Bacteria;Actinobacteriota;Actinobacteria;Actinomycetales;Actinomycetaceae;Actinomyces;
Otu00080	0	10	17	41	6	15	0	0	0	21	7	0	14	71	0	27	44	Bacteria;Firmicutes;Clostridia;Peptostreptococcales-Tissierellales;Family XI;Anaerococcus;
Otu00081	14	40	34	10	0	5	0	0	0	1	3	76	38	33	0	3	15	Bacteria;Actinobacteriota;Actinobacteria;Propionibacteriales;Propionibacteriaceae;Friedmanniella;
Otu00083	10	0	25	67	0	88	0	2	2	13	0	18	2	15	0	26	0	Bacteria;Actinobacteriota;Actinobacteria;Propionibacteriales;Nocardioidaceae;Marmoricola;
Otu00088	0	16	0	19	5	1	53	5	0	0	0	0	23	0	0	27	105	Bacteria;Firmicutes;Negativicutes;Veillonellales-Selenomonadales;Veillonellaceae;Veillonella;
Otu00090	35	18	5	50	0	0	15	54	0	61	3	6	0	0	0	0	0	Bacteria;Proteobacteria;Gammaproteobacteria;Burkholderiales;Oxalobacteraceae;
Otu00091	0	0	1	0	0	20	63	59	0	42	3	15	6	1	0	35	0	Bacteria;Actinobacteriota;Acidimicrobiia;Microtrichales;uncultured;
Otu00096	68	0	0	0	0	10	0	0	37	9	3	0	0	44	41	0	16	Bacteria;Proteobacteria;Gammaproteobacteria;Pseudomonadales;Moraxellaceae;Enhydrobacter;
Otu00097	0	0	6	12	0	34	44	26	0	5	4	20	16	0	0	59	0	Bacteria;Proteobacteria;Alphaproteobacteria;Sphingomonadales;Sphingomonadaceae;Sphingomonas;
Otu00100	31	0	0	22	20	15	64	0	0	0	1	26	0	0	0	38	0	Bacteria;Actinobacteriota;Actinobacteria;Micrococcales;Microbacteriaceae;
Otu00102	0	0	21	0	0	0	0	6	0	48	0	97	0	29	0	0	9	Bacteria;Firmicutes;Bacilli;Lactobacillales;Lactobacillaceae;Lactobacillus;
Otu00103	61	0	6	8	32	9	10	1	4	13	1	27	24	0	0	0	8	Bacteria;Proteobacteria;Gammaproteobacteria;Burkholderiales;Comamonadaceae;
Otu00104	10	0	146	0	0	0	0	0	0	0	0	0	6	0	0	41	0	Bacteria;Firmicutes;Bacilli;Lactobacillales;Lactobacillaceae;Lentilactobacillus;
Otu00105	60	0	0	0	11	0	113	0	0	0	0	0	0	0	0	0	15	Bacteria;Acidobacteriota;Acidobacteriae;Acidobacteriales;Acidobacteriaceae (Subgroup 1);Edaphobacter;
Otu00107	0	18	0	2	0	55	0	13	3	15	34	10	9	23	0	12	0	Bacteria;Proteobacteria;Gammaproteobacteria;Burkholderiales;Burkholderiaceae;Lautropia;
Otu00108	0	34	11	9	11	10	0	0	0	18	1	72	0	0	0	27	0	Bacteria;Proteobacteria;Alphaproteobacteria;Rhizobiales;Rhizobiaceae;
Otu00114	0	13	69	16	0	52	0	0	0	7	0	0	0	0	0	0	16	Bacteria;Proteobacteria;Gammaproteobacteria;Burkholderiales;Neisseriaceae;uncultured;
Otu00116	11	4	0	0	0	0	0	0	66	7	48	0	4	14	0	13	2	Bacteria;Bacteroidota;Bacteroidia;Sphingobacteriales;Sphingobacteriaceae;Mucilaginibacter;
Otu00117	0	0	32	0	0	0	0	119	8	2	0	3	0	0	0	4	0	Bacteria;Bacteroidota;Bacteroidia;Cytophagales;Hymenobacteraceae;Hymenobacter;
Otu00118	17	7	24	0	0	0	0	16	0	24	0	50	7	7	0	11	0	Bacteria;Proteobacteria;Alphaproteobacteria;Azospirillales;Azospirillaceae;Skermanella;
Otu00119	5	38	7	19	8	7	0	0	3	0	13	0	3	4	45	0	9	Bacteria;Proteobacteria;Gammaproteobacteria;Burkholderiales;Rhodocyclaceae;Methyloversatilis;
Otu00124	0	0	0	0	0	2	0	0	0	0	0	37	88	0	0	24	0	Bacteria;Firmicutes;Bacilli;Lactobacillales;Aerococcaceae;Abiotrophia;
Otu00125	20	0	0	0	4	0	0	67	0	0	0	47	0	5	0	0	4	Bacteria;Actinobacteriota;Actinobacteria;Micrococcales;Dermacoccaceae;Dermacoccus;
Otu00129	0	3	1	0	0	4	0	3	0	1	128	3	0	0	0	0	0	Bacteria;Bacteroidota;Bacteroidia;Flavobacteriales;Flavobacteriaceae;Flavobacterium;
Otu00131	0	50	0	0	0	0	0	0	0	3	4	0	0	0	0	79	1	Bacteria;Proteobacteria;Alphaproteobacteria;Rhodobacterales;Rhodobacteraceae;Rubellimicrobium;
Otu00132	3	11	22	0	0	0	0	44	0	2	5	25	0	0	0	25	0	Bacteria;Proteobacteria;Gammaproteobacteria;Burkholderiales;Alcaligenaceae;
Otu00135	3	0	0	0	118	1	0	1	1	0	0	0	0	0	0	0	9	Bacteria;Proteobacteria;Gammaproteobacteria;Burkholderiales;Burkholderiaceae;Cupriavidus;
Otu00136	0	0	0	0	0	0	0	0	0	0	127	0	0	0	0	0	0	Bacteria;Proteobacteria;Gammaproteobacteria;Burkholderiales;Oxalobacteraceae;
Otu00137	7	2	6	5	0	9	13	40	1	14	3	10	8	3	0	6	0	Bacteria;Actinobacteriota;Actinobacteria;Micrococcales;Micrococcaceae;
Otu00138	0	0	0	0	0	1	0	2	0	2	0	5	0	12	99	5	0	Bacteria;Bacteroidota;Bacteroidia;Flavobacteriales;Weeksellaceae;Cloacibacterium;
Otu00140	52	0	0	26	6	0	0	0	0	0	0	0	24	0	0	0	16	Bacteria;Cyanobacteria;Cyanobacteriia;Cyanobacteriales;Chroococcidiopsaceae;Aliterella;
Otu00141	5	67	0	0	0	4	0	0	0	0	14	0	0	0	0	34	0	Bacteria;Proteobacteria;Gammaproteobacteria;Pseudomonadales;Cellvibrionaceae;Cellvibrio;
Otu00143	0	13	0	0	0	0	0	19	0	3	65	0	2	0	0	19	0	Bacteria;Proteobacteria;Gammaproteobacteria;Xanthomonadales;Xanthomonadaceae;Thermomonas;
Otu00145	0	25	4	7	0	17	0	23	0	5	2	0	9	0	0	26	0	Bacteria;Proteobacteria;Alphaproteobacteria;Rhizobiales;Beijerinckiaceae;Methylobacterium-Methylorubrum;
Otu00146	8	9	9	1	0	7	4	23	0	35	0	6	0	10	0	0	6	Bacteria;Proteobacteria;Alphaproteobacteria;Rhizobiales;Beijerinckiaceae;Methylobacterium-Methylorubrum;
Otu00148	0	0	0	0	0	72	0	0	0	0	0	0	15	0	0	0	31	Bacteria;Firmicutes;Clostridia;Lachnospirales;Lachnospiraceae;Lachnoanaerobaculum;
Otu00149	0	0	5	20	0	3	6	31	0	39	0	0	2	0	0	0	11	Bacteria;Acidobacteriota;Acidobacteriae;Bryobacterales;Bryobacteraceae;Bryobacter;
Otu00151	0	0	2	0	0	17	0	15	0	27	3	7	19	0	0	27	0	Bacteria;Actinobacteriota;Thermoleophilia;Solirubrobacterales;Solirubrobacteraceae;Patulibacter;
Otu00153	0	0	0	66	0	0	0	17	0	10	0	0	0	0	0	22	0	Bacteria;Firmicutes;Clostridia;Peptostreptococcales-Tissierellales;Family XI;Peptoniphilus;
Otu00154	0	0	11	28	0	29	0	40	0	0	0	0	2	0	0	0	5	Bacteria;Firmicutes;Bacilli;Bacillales;Planococcaceae;Sporosarcina;
Otu00156	0	0	0	13	0	0	0	31	0	40	0	0	5	5	0	21	0	Bacteria;Proteobacteria;Alphaproteobacteria;Rhizobiales;Pleomorphomonadaceae;Chthonobacter;
Otu00157	2	19	0	0	0	2	0	0	0	0	4	47	0	3	0	0	37	Bacteria;Actinobacteriota;Actinobacteria;Micromonosporales;Micromonosporaceae;
Otu00161	0	0	0	0	0	0	0	17	0	53	0	0	0	0	1	40	0	Bacteria;Myxococcota;Polyangia;Polyangiales;Polyangiaceae;Pajaroellobacter;
Otu00163	0	0	0	0	0	0	0	0	0	0	0	0	0	76	19	0	12	Bacteria;Proteobacteria;Alphaproteobacteria;Rhodobacterales;Rhodobacteraceae;
Otu00164	0	0	0	0	0	16	0	0	5	0	5	38	6	0	33	0	3	Bacteria;Proteobacteria;Gammaproteobacteria;Pseudomonadales;Moraxellaceae;Psychrobacter;
Otu00166	0	54	0	0	0	0	0	0	9	0	0	0	7	0	0	35	0	Bacteria;Acidobacteriota;Vicinamibacteria;Vicinamibacterales;uncultured;
Otu00167	16	34	5	0	10	10	8	0	3	0	3	6	0	0	0	0	6	Bacteria;Actinobacteriota;Actinobacteria;Corynebacteriales;Corynebacteriaceae;Corynebacterium;
Otu00168	1	21	0	0	0	67	0	0	0	0	0	0	5	0	3	0	4	Bacteria;Actinobacteriota;Actinobacteria;Frankiales;
Otu00169	16	1	0	2	23	0	0	1	0	9	0	26	0	1	0	0	22	Bacteria;Proteobacteria;Gammaproteobacteria;Burkholderiales;Comamonadaceae;Tepidimonas;
Otu00171	6	36	13	0	0	0	0	1	0	10	0	0	0	4	0	29	0	Bacteria;Actinobacteriota;Actinobacteria;Frankiales;Geodermatophilaceae;Klenkia;
Otu00175	16	22	0	0	0	0	41	0	0	0	0	0	0	0	0	0	15	Bacteria;Proteobacteria;Gammaproteobacteria;Burkholderiales;
Otu00176	0	0	0	0	0	0	0	33	0	7	49	0	5	0	0	0	0	Bacteria;Proteobacteria;Gammaproteobacteria;Burkholderiales;Oxalobacteraceae;
Otu00177	0	38	0	0	0	0	0	0	0	0	4	0	0	11	0	40	0	Bacteria;Verrucomicrobiota;Verrucomicrobiae;Chthoniobacterales;Chthoniobacteraceae;Candidatus Udaeobacter;
Otu00178	0	0	0	0	0	0	0	0	0	0	0	0	32	0	0	0	60	Bacteria;Cyanobacteria;Cyanobacteriia;Chloroplast;
Otu00179	0	23	15	0	10	4	0	9	0	8	3	0	3	0	0	17	0	Bacteria;Proteobacteria;Alphaproteobacteria;Caulobacterales;Caulobacteraceae;Phenylobacterium;
Otu00180	0	0	0	32	0	11	26	0	0	0	0	0	3	0	0	0	19	Bacteria;Actinobacteriota;Acidimicrobiia;Microtrichales;uncultured;
Otu00184	18	0	6	0	5	0	0	0	10	5	11	22	2	0	0	9	1	Bacteria;Proteobacteria;Alphaproteobacteria;Caulobacterales;Caulobacteraceae;Brevundimonas;
Otu00188	0	0	25	26	0	1	0	0	0	0	0	19	0	0	0	14	0	Bacteria;Proteobacteria;Alphaproteobacteria;Rhodobacterales;Rhodobacteraceae;Paracoccus;
Otu00189	0	5	0	0	0	5	0	0	0	0	15	5	0	3	31	21	0	Bacteria;Proteobacteria;Alphaproteobacteria;Rhodobacterales;Rhodobacteraceae;
Otu00191	5	0	11	0	0	21	0	10	0	0	2	0	0	0	0	35	0	Bacteria;Actinobacteriota;Actinobacteria;Propionibacteriales;Nocardioidaceae;Nocardioides;
Otu00194	0	0	9	0	0	0	0	14	1	0	1	0	0	0	0	55	0	Bacteria;Proteobacteria;Gammaproteobacteria;Xanthomonadales;Xanthomonadaceae;Xanthomonas;
Otu00196	0	0	0	0	0	0	0	0	0	0	0	0	0	80	0	0	0	Bacteria;Proteobacteria;Gammaproteobacteria;Burkholderiales;Oxalobacteraceae;
Otu00197	13	0	0	0	0	0	0	0	0	0	0	18	0	0	0	19	29	Bacteria;Proteobacteria;Gammaproteobacteria;Burkholderiales;Alcaligenaceae;Alcaligenes;
Otu00198	0	0	20	0	0	0	0	23	0	7	7	0	3	1	0	18	0	Bacteria;Gemmatimonadota;Gemmatimonadetes;Gemmatimonadales;Gemmatimonadaceae;
Otu00200	0	0	0	0	0	0	0	75	0	0	0	0	0	0	0	0	0	Bacteria;Cyanobacteria;Cyanobacteriia;Chloroplast;
Otu00220	0	0	8	0	0	0	0	0	0	25	0	0	0	0	0	36	0	Bacteria;Myxococcota;Polyangia;Polyangiales;BIrii41;
Otu00228	0	0	0	0	0	0	0	0	0	0	0	47	0	0	0	19	0	Bacteria;Actinobacteriota;Actinobacteria;Bifidobacteriales;Bifidobacteriaceae;Bifidobacterium;
Otu00229	0	0	0	0	0	0	13	0	0	0	0	0	1	0	30	0	22	Bacteria;Proteobacteria;Gammaproteobacteria;Burkholderiales;Sutterellaceae;AAP99;
Otu00233	7	0	0	0	0	2	0	18	0	0	6	0	1	0	0	31	0	Bacteria;Proteobacteria;Alphaproteobacteria;Sphingomonadales;Sphingomonadaceae;Sphingomonas;
Otu00236	7	0	0	0	0	0	0	40	0	7	0	0	0	4	5	0	0	Bacteria;Proteobacteria;Alphaproteobacteria;Rhizobiales;Rhizobiaceae;Allorhizobium-Neorhizobium-Pararhizobium-Rhizobium;
Otu00237	5	2	16	0	8	0	0	0	0	0	10	0	0	10	0	0	11	Bacteria;Actinobacteriota;Actinobacteria;Micrococcales;Dermabacteraceae;Brachybacterium;
Otu00245	0	0	0	0	0	0	0	32	0	0	0	0	0	0	0	27	0	Bacteria;Bacteroidota;Bacteroidia;Bacteroidales;Prevotellaceae;Prevotella;
Otu00246	0	0	31	9	0	0	0	11	0	0	0	0	0	0	0	0	8	Bacteria;Bacteroidota;Bacteroidia;Chitinophagales;Chitinophagaceae;Flavisolibacter;
Otu00250	0	0	0	0	0	0	0	0	0	0	0	0	50	0	0	0	8	Bacteria;Fusobacteriota;Fusobacteriia;Fusobacteriales;Leptotrichiaceae;Leptotrichia;
Otu00256	0	0	0	8	0	24	0	0	0	13	0	0	6	0	0	0	6	Bacteria;Actinobacteriota;Actinobacteria;Propionibacteriales;Nocardioidaceae;Nocardioides;
Otu00257	0	14	3	0	0	0	31	0	0	0	0	0	1	5	0	0	3	Bacteria;Chloroflexi;KD4-96;
Otu00260	12	0	0	0	0	0	0	0	0	0	26	0	0	7	0	10	0	Bacteria;Bacteroidota;Bacteroidia;Cytophagales;Spirosomaceae;Spirosoma;
Otu00275	1	0	0	0	0	0	26	0	0	0	0	23	0	0	0	0	0	Bacteria;Cyanobacteria;Cyanobacteriia;Chloroplast;
Otu00276	0	0	0	0	0	0	0	0	0	0	0	0	0	0	0	50	0	Bacteria;Myxococcota;Myxococcia;Myxococcales;Myxococcaceae;
Otu00280	0	0	0	0	0	0	0	0	0	0	0	50	0	0	0	0	0	Bacteria;Cyanobacteria;Cyanobacteriia;Chloroplast;
Otu00281	19	0	12	0	0	0	0	0	2	8	0	0	0	0	0	0	9	Bacteria;Actinobacteriota;Actinobacteria;Corynebacteriales;Corynebacteriaceae;Corynebacterium;
Otu00285	0	0	0	17	0	0	0	0	0	0	0	0	0	0	0	32	0	Bacteria;Bacteroidota;Bacteroidia;Cytophagales;Spirosomaceae;Fibrella;
Otu00286	0	0	0	0	0	0	0	0	0	0	14	0	1	19	0	0	15	Bacteria;Proteobacteria;Alphaproteobacteria;Rhizobiales;Beijerinckiaceae;1174-901-12;
Otu00290	0	0	0	0	0	0	0	0	0	0	0	0	0	0	0	48	0	Bacteria;Bdellovibrionota;Bdellovibrionia;Bdellovibrionales;Bdellovibrionaceae;Bdellovibrio;
Otu00298	0	0	0	0	0	0	0	0	0	0	0	0	0	0	0	47	0	Bacteria;Firmicutes;Bacilli;Bacillales;Bacillaceae;Bacillus;
Otu00299	1	0	0	0	0	19	0	0	0	0	8	0	19	0	0	0	0	Bacteria;Proteobacteria;Alphaproteobacteria;Rhizobiales;Beijerinckiaceae;Methylobacterium-Methylorubrum;
Otu00308	0	0	0	0	0	0	0	0	0	0	4	0	24	0	0	0	17	Bacteria;Proteobacteria;Alphaproteobacteria;Rickettsiales;Mitochondria;
Otu00311	0	0	0	0	0	0	0	0	0	0	36	0	0	0	0	9	0	Bacteria;Proteobacteria;Alphaproteobacteria;Rhizobiales;Devosiaceae;Devosia;
Otu00312	11	0	0	0	0	0	0	0	0	0	0	0	5	0	0	29	0	Bacteria;Proteobacteria;Alphaproteobacteria;Rhizobiales;Xanthobacteraceae;Rhodoplanes;
Otu00316	0	18	0	0	0	0	0	0	0	11	0	0	0	0	0	15	0	Bacteria;Actinobacteriota;Thermoleophilia;Solirubrobacterales;Solirubrobacteraceae;Conexibacter;
Otu00317	0	0	0	0	0	0	0	0	0	6	0	0	0	0	0	38	0	Bacteria;Cyanobacteria;Cyanobacteriia;Cyanobacteriales;Coleofasciculaceae;
Otu00322	0	0	7	0	0	0	0	11	0	0	0	0	0	0	0	25	0	Bacteria;Acidobacteriota;Blastocatellia;Blastocatellales;Blastocatellaceae;Blastocatella;
Otu00324	3	0	0	0	0	0	0	0	0	0	39	0	0	0	0	0	0	Bacteria;Proteobacteria;Gammaproteobacteria;Burkholderiales;Oxalobacteraceae;
Otu00327	0	0	0	0	0	0	0	0	0	0	5	0	0	0	0	37	0	Bacteria;Proteobacteria;Gammaproteobacteria;Pseudomonadales;Moraxellaceae;Alkanindiges;
Otu00330	0	3	0	7	0	7	0	3	0	0	2	6	4	0	0	4	6	Bacteria;Proteobacteria;Alphaproteobacteria;Rickettsiales;Mitochondria;
Otu00341	0	0	0	32	1	0	0	0	0	0	0	0	0	0	0	7	0	Bacteria;Actinobacteriota;Acidimicrobiia;Microtrichales;uncultured;
Otu00347	0	0	4	0	0	4	0	3	0	17	3	6	0	0	0	2	0	Bacteria;Acidobacteriota;Vicinamibacteria;Vicinamibacterales;Vicinamibacteraceae;
Otu00348	0	7	0	0	0	0	0	0	0	29	0	2	1	0	0	0	0	Bacteria;Proteobacteria;Alphaproteobacteria;Rhizobiales;Beijerinckiaceae;uncultured;
Otu00349	0	0	0	0	0	0	0	0	0	0	0	0	0	0	0	38	0	Bacteria;Planctomycetota;OM190;
Otu00350	0	0	0	0	0	13	0	0	0	0	0	0	9	0	0	16	0	Bacteria;Fusobacteriota;Fusobacteriia;Fusobacteriales;Leptotrichiaceae;Leptotrichia;
Otu00355	0	12	0	0	0	0	0	0	20	0	3	0	0	0	0	0	2	Bacteria;Actinobacteriota;Actinobacteria;Micrococcales;Brevibacteriaceae;Brevibacterium;
Otu00358	0	0	0	0	1	12	0	0	0	0	0	0	0	0	0	24	0	Bacteria;Actinobacteriota;Actinobacteria;Frankiales;Nakamurellaceae;Nakamurella;
Otu00360	0	0	0	0	0	0	0	0	0	0	0	0	0	0	37	0	0	Bacteria;Proteobacteria;Alphaproteobacteria;Rhizobiales;Rhizobiaceae;Allorhizobium-Neorhizobium-Pararhizobium-Rhizobium;
Otu00361	0	0	0	0	1	0	0	0	0	0	0	0	0	35	0	0	1	Bacteria;Proteobacteria;Gammaproteobacteria;Enterobacterales;Enterobacteriaceae;Escherichia-Shigella;
Otu00362	0	0	0	0	0	2	0	0	0	0	7	0	10	15	0	0	2	Bacteria;Proteobacteria;Alphaproteobacteria;Rhizobiales;Beijerinckiaceae;1174-901-12;
Otu00366	0	0	0	24	0	0	0	0	0	0	0	0	0	0	0	12	0	Bacteria;Chloroflexi;Chloroflexia;Thermomicrobiales;JG30-KF-CM45;
Otu00382	0	0	0	0	0	0	0	0	0	0	33	0	0	1	0	0	0	Bacteria;Bacteroidota;Bacteroidia;Flavobacteriales;Flavobacteriaceae;Flavobacterium;
Otu00384	0	0	0	0	0	0	0	0	0	0	3	0	31	0	0	0	0	Bacteria;Cyanobacteria;Cyanobacteriia;Chloroplast;
Otu00385	2	4	0	2	0	0	0	0	0	5	14	5	0	0	0	2	0	Bacteria;Proteobacteria;Gammaproteobacteria;Burkholderiales;Oxalobacteraceae;Massilia;
Otu00389	3	0	0	7	0	0	0	0	0	3	0	0	13	0	0	0	7	Bacteria;Bacteroidota;Bacteroidia;Flavobacteriales;Weeksellaceae;Bergeyella;
Otu00390	7	0	0	0	20	0	0	0	0	0	0	0	0	0	0	0	6	Bacteria;Firmicutes;Bacilli;Bacillales;Bacillaceae;Salimicrobium;
Otu00393	33	0	0	0	0	0	0	0	0	0	0	0	0	0	0	0	0	Bacteria;Proteobacteria;Alphaproteobacteria;Rhizobiales;Rhizobiaceae;Allorhizobium-Neorhizobium-Pararhizobium-Rhizobium;
Otu00394	33	0	0	0	0	0	0	0	0	0	0	0	0	0	0	0	0	Bacteria;Proteobacteria;Alphaproteobacteria;Rhizobiales;Rhizobiaceae;Allorhizobium-Neorhizobium-Pararhizobium-Rhizobium;
Otu00400	0	0	0	0	7	23	0	0	0	0	0	0	0	0	0	0	3	Bacteria;Proteobacteria;Alphaproteobacteria;Acetobacterales;Acetobacteraceae;
Otu00406	0	0	0	0	0	0	0	0	0	0	0	0	0	0	32	0	0	Bacteria;Proteobacteria;Gammaproteobacteria;Pseudomonadales;Moraxellaceae;Acinetobacter;
Otu00408	10	0	0	0	0	0	0	0	0	0	0	14	0	0	0	8	0	Bacteria;Actinobacteriota;Actinobacteria;Actinomycetales;Actinomycetaceae;Actinomyces;
Otu00409	0	0	3	0	26	0	0	0	0	0	2	0	0	0	0	0	1	Bacteria;Actinobacteriota;Actinobacteria;Corynebacteriales;Nocardiaceae;Gordonia;
Otu00419	0	0	0	0	0	0	0	0	0	3	0	0	0	0	0	27	0	Bacteria;Actinobacteriota;Thermoleophilia;Gaiellales;uncultured;
Otu00420	0	0	0	0	0	0	0	0	0	0	0	0	0	0	0	30	0	Bacteria;Actinobacteriota;Actinobacteria;Micrococcales;Microbacteriaceae;Leucobacter;
Otu00430	0	0	0	0	0	0	0	0	0	5	0	20	4	0	0	0	0	Bacteria;Proteobacteria;Alphaproteobacteria;Rhizobiales;Beijerinckiaceae;uncultured;
Otu00433	0	0	0	29	0	0	0	0	0	0	0	0	0	0	0	0	0	Bacteria;Proteobacteria;Alphaproteobacteria;Rhizobiales;Beijerinckiaceae;uncultured;
Otu00439	0	0	0	25	0	0	0	0	0	0	1	0	0	0	0	0	2	Bacteria;Proteobacteria;Alphaproteobacteria;Rhizobiales;Rhizobiaceae;Allorhizobium-Neorhizobium-Pararhizobium-Rhizobium;
Otu00449	0	0	0	5	0	0	14	0	0	0	0	3	0	6	0	0	0	Bacteria;Cyanobacteria;Cyanobacteriia;Chloroplast;
Otu00450	0	0	0	0	0	0	0	0	0	0	0	0	0	0	0	27	0	Bacteria;Bacteroidota;Bacteroidia;Chitinophagales;Chitinophagaceae;Lacibacter;
Otu00453	0	0	0	0	0	22	0	4	0	0	0	0	0	0	0	1	0	Bacteria;Acidobacteriota;Vicinamibacteria;Vicinamibacterales;uncultured;
Otu00460	0	0	0	0	0	0	0	0	8	0	0	0	2	0	0	16	0	Bacteria;Proteobacteria;Gammaproteobacteria;Burkholderiales;Comamonadaceae;
Otu00466	17	0	0	0	0	0	0	0	0	0	0	0	0	0	0	0	9	Bacteria;Aquificota;Aquificae;Aquificales;Aquificaceae;Hydrogenobacter;
Otu00470	0	2	0	5	1	3	0	7	0	0	3	1	0	3	0	0	1	Bacteria;Proteobacteria;Gammaproteobacteria;Burkholderiales;Comamonadaceae;
Otu00474	0	0	0	0	0	0	0	0	0	0	25	0	0	0	0	0	0	Bacteria;Bacteroidota;Bacteroidia;Flavobacteriales;Flavobacteriaceae;Flavobacterium;
Otu00498	9	0	0	0	0	0	0	0	0	0	0	0	0	15	0	0	0	Bacteria;Proteobacteria;Alphaproteobacteria;Rhizobiales;Rhizobiaceae;Allorhizobium-Neorhizobium-Pararhizobium-Rhizobium;
Otu00502	20	0	0	0	0	0	0	0	0	0	0	0	0	0	0	4	0	Bacteria;Firmicutes;Bacilli;Lactobacillales;Lactobacillaceae;Ligilactobacillus;
Otu00511	1	0	0	0	20	0	0	0	0	0	0	0	0	0	0	0	2	Bacteria;Bacteroidota;Bacteroidia;Chitinophagales;Chitinophagaceae;
Otu00516	0	0	0	0	1	2	0	17	0	0	2	0	0	0	0	0	1	Bacteria;Actinobacteriota;Actinobacteria;Actinomycetales;Actinomycetaceae;Actinomyces;
Otu00522	0	22	0	0	0	0	0	0	0	0	0	0	0	0	0	0	0	Bacteria;Cyanobacteria;Cyanobacteriia;Chloroplast;
Otu00525	0	0	9	0	0	8	0	0	0	0	0	0	0	0	0	0	5	Bacteria;Proteobacteria;Alphaproteobacteria;Rhizobiales;Hyphomicrobiaceae;Pedomicrobium;
Otu00528	0	0	0	0	0	0	0	0	0	0	0	0	2	0	0	20	0	Bacteria;Chloroflexi;Chloroflexia;Thermomicrobiales;JG30-KF-CM45;
Otu00530	0	0	0	0	0	0	0	0	0	0	0	3	0	0	0	19	0	Bacteria;Patescibacteria;Saccharimonadia;Saccharimonadales;Saccharimonadaceae;TM7x;
Otu00534	0	0	0	22	0	0	0	0	0	0	0	0	0	0	0	0	0	Bacteria;Proteobacteria;Alphaproteobacteria;Rickettsiales;Mitochondria;
Otu00537	0	0	0	0	0	0	0	14	0	3	0	1	2	0	0	1	0	Bacteria;Actinobacteriota;Actinobacteria;Propionibacteriales;Nocardioidaceae;Nocardioides;
Otu00541	0	0	0	0	16	0	0	0	0	0	1	0	0	0	0	0	4	Bacteria;Firmicutes;Bacilli;Paenibacillales;Paenibacillaceae;Paenibacillus;
Otu00542	0	0	0	0	0	0	0	0	0	0	0	0	0	0	0	21	0	Bacteria;Actinobacteriota;Acidimicrobiia;Microtrichales;
Otu00550	0	13	0	0	0	0	0	0	0	2	0	0	0	0	0	6	0	Bacteria;Proteobacteria;Alphaproteobacteria;Rhizobiales;Beijerinckiaceae;Methylobacterium-Methylorubrum;
Otu00566	0	0	0	15	0	0	0	2	0	0	0	0	0	0	0	3	0	Bacteria;Actinobacteriota;Acidimicrobiia;Microtrichales;
Otu00573	0	0	0	0	0	0	0	0	0	0	0	0	0	0	0	20	0	Bacteria;Acidobacteriota;Blastocatellia;Blastocatellales;Blastocatellaceae;Blastocatella;
Otu00574	0	0	0	0	0	0	0	0	0	0	0	0	0	0	0	20	0	Bacteria;Proteobacteria;Gammaproteobacteria;Xanthomonadales;Rhodanobacteraceae;Rhodanobacter;
Otu00577	0	0	0	0	0	0	0	0	0	0	0	0	0	0	0	19	0	Bacteria;Actinobacteriota;Thermoleophilia;Gaiellales;uncultured;
Otu00583	0	0	0	0	0	0	0	0	0	0	0	0	0	0	0	19	0	Bacteria;Actinobacteriota;Actinobacteria;Actinomycetales;
Otu00585	0	0	0	0	0	0	0	19	0	0	0	0	0	0	0	0	0	Bacteria;Proteobacteria;Gammaproteobacteria;Burkholderiales;Oxalobacteraceae;Massilia;
Otu00590	0	1	3	0	0	2	6	1	0	2	0	1	2	1	0	0	0	Bacteria;Proteobacteria;Alphaproteobacteria;Rickettsiales;Mitochondria;
Otu00591	0	0	0	0	0	0	0	0	0	0	0	0	0	0	0	19	0	Bacteria;Actinobacteriota;Acidimicrobiia;Microtrichales;uncultured;
Otu00606	0	0	0	0	0	0	0	0	0	0	0	0	0	0	0	18	0	Bacteria;Actinobacteriota;Actinobacteria;Frankiales;
Otu00608	0	0	0	0	0	0	0	0	0	0	0	0	0	0	0	18	0	Bacteria;Actinobacteriota;Actinobacteria;Frankiales;Acidothermaceae;Acidothermus;
Otu00609	0	0	0	0	0	0	0	0	0	0	0	0	0	0	0	18	0	Bacteria;Actinobacteriota;Actinobacteria;Frankiales;Sporichthyaceae;hgcI clade;
Otu00610	0	1	0	0	0	1	0	0	0	0	0	0	0	0	0	16	0	Bacteria;Acidobacteriota;Vicinamibacteria;Vicinamibacterales;Vicinamibacteraceae;Luteitalea;
Otu00628	0	0	0	0	0	0	0	0	14	0	1	0	0	0	0	0	2	Bacteria;Bacteroidota;Bacteroidia;Cytophagales;Spirosomaceae;Spirosoma;
Otu00632	0	0	0	0	0	0	0	0	0	0	17	0	0	0	0	0	0	Bacteria;Proteobacteria;Gammaproteobacteria;Burkholderiales;Oxalobacteraceae;
Otu00640	0	0	0	0	0	0	0	0	0	6	0	0	4	0	0	7	0	Bacteria;Proteobacteria;Alphaproteobacteria;Rhizobiales;Beijerinckiaceae;
Otu00642	0	0	0	0	0	0	0	16	0	0	0	0	0	0	0	0	0	Bacteria;Proteobacteria;Gammaproteobacteria;Burkholderiales;Burkholderiaceae;Limnobacter;
Otu00644	0	6	0	0	0	0	0	10	0	0	0	0	0	0	0	0	0	Bacteria;Proteobacteria;Alphaproteobacteria;Rhizobiales;Rhizobiaceae;Allorhizobium-Neorhizobium-Pararhizobium-Rhizobium;
Otu00647	0	1	3	0	0	0	0	1	0	1	1	1	7	1	0	0	0	Bacteria;Proteobacteria;Alphaproteobacteria;Rickettsiales;Mitochondria;
Otu00649	13	0	0	0	0	0	0	0	0	0	0	0	0	0	0	0	3	Bacteria;Firmicutes;Bacilli;Bacillales;Bacillaceae;Halobacillus;
Otu00659	0	0	0	16	0	0	0	0	0	0	0	0	0	0	0	0	0	Bacteria;Cyanobacteria;Cyanobacteriia;Chloroplast;
Otu00661	0	0	0	6	0	0	0	0	0	0	0	10	0	0	0	0	0	Bacteria;Proteobacteria;Alphaproteobacteria;Rickettsiales;Mitochondria;
Otu00667	0	0	0	0	0	0	0	0	0	0	0	0	0	0	0	0	16	Bacteria;Cyanobacteria;Cyanobacteriia;Chloroplast;
Otu00678	0	0	0	0	0	0	0	0	0	0	0	0	0	0	0	15	0	Bacteria;Cyanobacteria;Cyanobacteriia;Chloroplast;
Otu00692	0	0	0	0	0	0	0	0	0	15	0	0	0	0	0	0	0	Bacteria;Proteobacteria;Alphaproteobacteria;Rhizobiales;Beijerinckiaceae;Methylobacterium-Methylorubrum;
Otu00699	0	0	0	0	0	0	0	0	0	0	0	0	0	0	0	14	0	Bacteria;Proteobacteria;Alphaproteobacteria;Rickettsiales;Mitochondria;
Otu00705	0	0	0	0	0	0	0	0	0	0	0	0	0	0	0	0	14	Bacteria;Firmicutes;Clostridia;Clostridia UCG-014;
Otu00714	0	0	0	0	0	0	0	0	0	0	0	0	0	0	0	14	0	Bacteria;Gemmatimonadota;Longimicrobia;Longimicrobiales;Longimicrobiaceae;
Otu00715	3	0	0	0	0	0	0	0	0	0	0	0	0	0	0	0	11	Bacteria;Actinobacteriota;Thermoleophilia;Solirubrobacterales;Solirubrobacteraceae;Conexibacter;
Otu00716	14	0	0	0	0	0	0	0	0	0	0	0	0	0	0	0	0	Bacteria;Cyanobacteria;Cyanobacteriia;Chloroplast;
Otu00718	0	0	0	0	0	0	0	0	0	0	0	0	0	0	0	14	0	Bacteria;Proteobacteria;Gammaproteobacteria;Burkholderiales;Burkholderiaceae;Polynucleobacter;
Otu00724	0	0	0	14	0	0	0	0	0	0	0	0	0	0	0	0	0	Bacteria;Cyanobacteria;Cyanobacteriia;Chloroplast;														Triticum aestivum
Otu00729	14	0	0	0	0	0	0	0	0	0	0	0	0	0	0	0	0	Bacteria;Cyanobacteria;Cyanobacteriia;Chloroplast;
Otu00742	0	0	0	0	0	0	0	0	0	0	0	0	2	0	0	11	0	Bacteria;Proteobacteria;Alphaproteobacteria;Rhizobiales;Xanthobacteraceae;
Otu00745	0	0	0	5	0	8	0	0	0	0	0	0	0	0	0	0	0	Bacteria;Proteobacteria;Gammaproteobacteria;Burkholderiales;Rhodocyclaceae;
Otu00747	0	0	0	0	0	0	0	0	0	0	0	0	0	0	0	0	13	Bacteria;Actinobacteriota;Actinobacteria;
Otu00748	0	0	0	0	0	0	0	0	0	0	0	13	0	0	0	0	0	Unclassified;														Triticum aestivum
Otu00769	0	0	1	0	0	8	0	0	0	0	0	0	0	0	0	4	0	Bacteria;Actinobacteriota;Actinobacteria;Propionibacteriales;Propionibacteriaceae;Micropruina;
Otu00771	0	0	0	0	0	0	0	0	0	12	0	0	0	0	0	0	0	Bacteria;Proteobacteria;Alphaproteobacteria;Rhizobiales;Beijerinckiaceae;uncultured;
Otu00786	0	0	0	0	0	0	0	0	0	0	0	12	0	0	0	0	0	Bacteria;Proteobacteria;Alphaproteobacteria;Rickettsiales;Mitochondria;
Otu00795	0	0	0	0	0	0	0	0	0	0	12	0	0	0	0	0	0	Bacteria;Bacteroidota;Bacteroidia;Flavobacteriales;Flavobacteriaceae;Flavobacterium;
Otu00800	0	0	0	0	0	0	0	12	0	0	0	0	0	0	0	0	0	Eukaryota;Amorphea;Obazoa;Opisthokonta;Holozoa;Choanozoa;Metazoa;Animalia;BCP clade;Bilateria;Protostomia;Ecdysozoa;Arthropoda;Hexapoda;Ellipura;Collembola;
Otu00814	0	0	0	0	0	0	0	11	0	0	0	0	0	0	0	0	0	Bacteria;Actinobacteriota;Actinobacteria;Propionibacteriales;Propionibacteriaceae;Pseudopropionibacterium;
Otu00818	0	0	0	0	0	0	0	0	0	0	5	6	0	0	0	0	0	Bacteria;Bacteroidota;Bacteroidia;Flavobacteriales;Flavobacteriaceae;Flavobacterium;
Otu00823	0	0	5	0	0	0	0	0	0	0	1	0	0	0	0	0	5	Bacteria;Proteobacteria;Alphaproteobacteria;Rhizobiales;Rhizobiaceae;Ensifer;
Otu00832	0	0	0	0	0	0	0	0	0	0	0	0	0	0	0	11	0	Bacteria;Proteobacteria;Alphaproteobacteria;Micavibrionales;uncultured;
Otu00836	0	0	0	0	0	0	0	0	0	0	0	0	0	1	0	10	0	Bacteria;Deinococcota;Deinococci;Thermales;Thermaceae;Meiothermus;
Otu00839	0	0	0	0	0	0	0	8	0	0	0	0	0	0	0	0	3	Bacteria;Firmicutes;Clostridia;Peptostreptococcales-Tissierellales;Family XI;Peptoniphilus;
Otu00842	0	0	0	0	0	0	0	0	0	0	0	0	0	0	0	11	0	Bacteria;Proteobacteria;Alphaproteobacteria;Rhodospirillales;Magnetospirillaceae;Magnetospirillum;
Otu00849	0	0	0	0	0	0	0	0	0	6	0	1	1	0	0	0	2	Bacteria;Proteobacteria;Gammaproteobacteria;Pseudomonadales;Pseudomonadaceae;Pseudomonas;
Otu00852	0	1	1	2	0	0	4	1	0	0	0	1	0	0	0	0	0	Bacteria;Proteobacteria;Alphaproteobacteria;Rickettsiales;Mitochondria;
Otu00853	0	0	0	0	0	0	0	0	0	0	0	10	0	0	0	0	0	Bacteria;Actinobacteriota;Actinobacteria;Micrococcales;Brevibacteriaceae;Brevibacterium;
Otu00879	2	0	0	1	0	0	0	1	2	0	0	1	0	0	0	3	0	Bacteria;Actinobacteriota;Actinobacteria;Propionibacteriales;Nocardioidaceae;Marmoricola;
Otu00884	0	0	10	0	0	0	0	0	0	0	0	0	0	0	0	0	0	Bacteria;Proteobacteria;Alphaproteobacteria;Rhizobiales;Beijerinckiaceae;
Otu00886	0	0	0	0	0	0	0	0	0	0	0	0	0	0	0	10	0	Bacteria;Actinobacteriota;Thermoleophilia;Solirubrobacterales;Solirubrobacteraceae;
Otu00888	0	0	0	1	0	0	0	6	0	2	0	0	0	0	0	1	0	Bacteria;Proteobacteria;Alphaproteobacteria;Rhizobiales;Pleomorphomonadaceae;Chthonobacter;
Otu00897	0	0	2	8	0	0	0	0	0	0	0	0	0	0	0	0	0	Bacteria;Proteobacteria;Alphaproteobacteria;Rhizobiales;Beijerinckiaceae;Methylobacterium-Methylorubrum;
Otu00906	0	8	0	0	0	0	0	0	0	0	0	0	0	0	0	1	0	Bacteria;Proteobacteria;Alphaproteobacteria;Acetobacterales;Acetobacteraceae;
Otu00913	0	0	0	0	0	0	0	0	0	0	0	0	0	0	0	0	9	Bacteria;Cyanobacteria;Cyanobacteriia;Chloroplast;
Otu00915	1	0	0	3	0	0	0	2	0	0	0	1	0	2	0	0	0	Bacteria;Proteobacteria;Gammaproteobacteria;Pseudomonadales;Moraxellaceae;Acinetobacter;
Otu00927	0	0	0	0	0	0	0	0	0	0	0	0	0	0	0	0	9	Bacteria;Firmicutes;Bacilli;
Otu00928	0	0	0	0	0	9	0	0	0	0	0	0	0	0	0	0	0	Bacteria;Proteobacteria;Alphaproteobacteria;Rhizobiales;Beijerinckiaceae;Methylobacterium-Methylorubrum;
Otu00929	0	0	0	0	0	0	0	0	0	0	0	0	0	0	0	9	0	Bacteria;Proteobacteria;Alphaproteobacteria;Sphingomonadales;Sphingomonadaceae;Sphingopyxis;
Otu00936	0	0	0	0	0	2	0	1	0	0	0	0	0	5	0	0	1	Bacteria;Bacteroidota;Bacteroidia;Cytophagales;Hymenobacteraceae;Hymenobacter;
Otu00942	3	0	0	0	1	0	0	0	0	0	0	2	0	0	0	0	3	Bacteria;Proteobacteria;Alphaproteobacteria;Rhizobiales;Beijerinckiaceae;Methylobacterium-Methylorubrum;
Otu00943	0	0	0	0	0	0	0	0	0	0	9	0	0	0	0	0	0	Bacteria;Cyanobacteria;Cyanobacteriia;Chloroplast;
Otu00952	0	0	0	0	0	1	2	3	0	0	0	1	2	0	0	0	0	Bacteria;Proteobacteria;Alphaproteobacteria;Rickettsiales;Mitochondria;
Otu00953	0	0	0	0	0	0	0	0	0	0	9	0	0	0	0	0	0	Bacteria;Proteobacteria;Alphaproteobacteria;Rhizobiales;Beijerinckiaceae;Methylobacterium-Methylorubrum;
Otu00954	0	1	0	1	0	3	0	0	0	0	0	2	1	0	0	0	1	Bacteria;Cyanobacteria;Cyanobacteriia;Chloroplast;
Otu00955	0	0	0	0	0	0	0	0	0	9	0	0	0	0	0	0	0	Bacteria;Proteobacteria;Gammaproteobacteria;Burkholderiales;Burkholderiaceae;Limnobacter;
Otu00965	0	0	0	0	8	0	0	0	0	0	0	0	0	0	0	0	0	Bacteria;Cyanobacteria;Cyanobacteriia;Chloroplast;
Otu00967	0	0	0	0	0	0	0	0	0	0	0	0	0	0	0	0	8	Bacteria;Firmicutes;Bacilli;Staphylococcales;Staphylococcaceae;Macrococcus;
Otu00969	0	0	0	0	0	0	0	0	0	8	0	0	0	0	0	0	0	Bacteria;Cyanobacteria;Cyanobacteriia;Chloroplast;
Otu00985	0	0	0	0	0	1	0	0	0	2	0	4	0	0	0	1	0	Bacteria;Actinobacteriota;Actinobacteria;Propionibacteriales;Nocardioidaceae;Nocardioides;
Otu00990	0	0	0	0	0	0	0	0	0	0	0	0	0	0	8	0	0	Bacteria;Proteobacteria;Alphaproteobacteria;Rhizobiales;Rhizobiaceae;Allorhizobium-Neorhizobium-Pararhizobium-Rhizobium;
Otu00998	8	0	0	0	0	0	0	0	0	0	0	0	0	0	0	0	0	Bacteria;Proteobacteria;Alphaproteobacteria;Rickettsiales;Mitochondria;
Otu01021	0	0	0	0	0	0	0	0	0	0	7	0	0	0	0	0	0	Bacteria;Proteobacteria;Gammaproteobacteria;Burkholderiales;Oxalobacteraceae;
Otu01023	1	0	0	0	0	0	0	0	4	0	0	0	1	0	0	0	1	Bacteria;Proteobacteria;Gammaproteobacteria;Burkholderiales;Burkholderiaceae;Burkholderia-Caballeronia-Paraburkholderia;
Otu01025	0	0	0	0	0	0	0	4	0	0	0	0	0	0	0	3	0	Bacteria;Deinococcota;Deinococci;Deinococcales;Deinococcaceae;Deinococcus;
Otu01034	0	0	0	0	0	1	0	1	1	1	1	0	0	1	0	0	1	Bacteria;Firmicutes;Bacilli;Staphylococcales;Staphylococcaceae;Staphylococcus;
Otu01035	0	0	0	0	0	0	0	0	0	0	0	0	0	0	0	0	7	Bacteria;Patescibacteria;Saccharimonadia;Saccharimonadales;
Otu01042	0	0	0	7	0	0	0	0	0	0	0	0	0	0	0	0	0	Bacteria;Cyanobacteria;Cyanobacteriia;Chloroplast;
Otu01045	0	0	0	0	0	0	0	0	0	0	0	0	0	7	0	0	0	Bacteria;Proteobacteria;Gammaproteobacteria;Enterobacterales;Enterobacteriaceae;Escherichia-Shigella;
Otu01051	0	0	0	0	0	0	0	0	0	0	0	0	0	0	0	0	7	Bacteria;Bacteroidota;Bacteroidia;Chitinophagales;Chitinophagaceae;Ferruginibacter;
Otu01064	0	0	0	0	0	0	0	0	0	0	7	0	0	0	0	0	0	Bacteria;Proteobacteria;Gammaproteobacteria;Burkholderiales;Oxalobacteraceae;
Otu01071	0	0	0	0	0	0	0	0	0	0	0	0	0	0	0	0	7	Bacteria;Acidobacteriota;Acidobacteriae;Acidobacteriales;Acidobacteriaceae (Subgroup 1);Terriglobus;
Otu01083	0	0	0	0	0	0	0	0	0	0	6	0	0	0	0	0	0	Bacteria;Bacteroidota;Bacteroidia;Flavobacteriales;Flavobacteriaceae;Flavobacterium;
Otu01084	0	0	0	0	0	0	0	0	0	0	4	0	0	0	0	0	2	Bacteria;Bacteroidota;Bacteroidia;Flavobacteriales;Weeksellaceae;Chryseobacterium;
Otu01086	0	6	0	0	0	0	0	0	0	0	0	0	0	0	0	0	0	Bacteria;Proteobacteria;Gammaproteobacteria;Burkholderiales;Burkholderiaceae;Limnobacter;
Otu01090	3	0	0	0	0	0	0	1	0	0	0	0	0	0	2	0	0	Bacteria;Proteobacteria;Gammaproteobacteria;Enterobacterales;Yersiniaceae;
Otu01094	0	0	0	0	0	0	0	0	0	0	6	0	0	0	0	0	0	Bacteria;Bacteroidota;Bacteroidia;Flavobacteriales;Flavobacteriaceae;Flavobacterium;
Otu01095	0	0	0	0	0	0	0	6	0	0	0	0	0	0	0	0	0	Bacteria;Bacteroidota;Bacteroidia;Flavobacteriales;Flavobacteriaceae;Flavobacterium;
Otu01116	0	0	0	0	0	0	0	6	0	0	0	0	0	0	0	0	0	Bacteria;Proteobacteria;Alphaproteobacteria;Rhizobiales;Beijerinckiaceae;
Otu01122	6	0	0	0	0	0	0	0	0	0	0	0	0	0	0	0	0	Bacteria;Cyanobacteria;Cyanobacteriia;Chloroplast;
Otu01123	0	0	0	0	0	0	0	0	0	0	6	0	0	0	0	0	0	Bacteria;Bacteroidota;Bacteroidia;Flavobacteriales;Flavobacteriaceae;Flavobacterium;
Otu01124	0	0	0	0	0	0	0	0	0	0	0	0	0	0	0	0	6	Bacteria;Myxococcota;Myxococcia;Myxococcales;Myxococcaceae;P3OB-42;
Otu01130	0	0	0	0	0	0	0	0	0	0	0	0	0	0	0	0	6	Bacteria;Firmicutes;Clostridia;Clostridiales;Clostridiaceae;Clostridium sensu stricto 8;
Otu01139	0	0	0	0	0	1	0	2	0	0	1	0	2	0	0	0	0	Bacteria;Proteobacteria;Alphaproteobacteria;Rickettsiales;Mitochondria;
Otu01142	6	0	0	0	0	0	0	0	0	0	0	0	0	0	0	0	0	Bacteria;Proteobacteria;Gammaproteobacteria;Enterobacterales;Erwiniaceae;Erwinia;
Otu01143	0	0	0	0	0	0	0	0	0	0	2	0	3	0	0	0	0	Bacteria;Proteobacteria;Alphaproteobacteria;Rhizobiales;Rhizobiaceae;Allorhizobium-Neorhizobium-Pararhizobium-Rhizobium;
Otu01144	4	0	0	0	0	0	0	0	0	1	0	0	0	0	0	0	0	Bacteria;Proteobacteria;Alphaproteobacteria;Rickettsiales;Mitochondria;
Otu01162	0	0	0	0	0	0	0	0	2	1	1	0	0	0	0	0	1	Bacteria;Proteobacteria;Gammaproteobacteria;Burkholderiales;Burkholderiaceae;Burkholderia-Caballeronia-Paraburkholderia;
Otu01171	1	2	0	0	0	0	0	1	0	0	1	0	0	0	0	0	0	Bacteria;Proteobacteria;Gammaproteobacteria;Enterobacterales;Erwiniaceae;Pantoea;
Otu01174	0	0	0	0	0	0	0	0	0	0	0	0	0	0	0	5	0	Bacteria;Bacteroidota;Bacteroidia;Cytophagales;Cytophagaceae;Cytophaga;
Otu01175	0	0	0	0	0	0	0	0	0	0	0	0	0	0	0	0	5	Bacteria;Patescibacteria;Saccharimonadia;Saccharimonadales;
Otu01178	5	0	0	0	0	0	0	0	0	0	0	0	0	0	0	0	0	Bacteria;Proteobacteria;Alphaproteobacteria;Rhizobiales;Rhizobiaceae;Allorhizobium-Neorhizobium-Pararhizobium-Rhizobium;
Otu01180	0	0	0	0	0	0	0	1	0	0	1	1	2	0	0	0	0	Bacteria;Proteobacteria;Alphaproteobacteria;Rickettsiales;Mitochondria;
Otu01183	0	0	0	0	0	0	0	0	0	0	0	0	0	0	0	0	5	Bacteria;Proteobacteria;Alphaproteobacteria;Acetobacterales;Acetobacteraceae;Craurococcus-Caldovatus;
Otu01185	0	0	0	0	0	0	5	0	0	0	0	0	0	0	0	0	0	Bacteria;Proteobacteria;Gammaproteobacteria;Burkholderiales;Oxalobacteraceae;Noviherbaspirillum;
Otu01188	0	0	1	1	0	1	1	1	0	0	0	0	0	0	0	0	0	Bacteria;Proteobacteria;Alphaproteobacteria;Rickettsiales;Mitochondria;
Otu01189	0	0	0	0	0	0	0	5	0	0	0	0	0	0	0	0	0	Bacteria;Proteobacteria;Gammaproteobacteria;Burkholderiales;Oxalobacteraceae;Noviherbaspirillum;
Otu01194	0	0	0	1	0	0	0	0	0	0	0	4	0	0	0	0	0	Bacteria;Proteobacteria;Alphaproteobacteria;Rickettsiales;Mitochondria;
Otu01195	0	0	0	0	0	0	0	5	0	0	0	0	0	0	0	0	0	Bacteria;Bacteroidota;Bacteroidia;Flavobacteriales;Flavobacteriaceae;Flavobacterium;
Otu01199	0	0	0	0	0	0	0	0	0	0	5	0	0	0	0	0	0	Bacteria;Bacteroidota;Bacteroidia;Flavobacteriales;Flavobacteriaceae;Flavobacterium;
Otu01211	0	0	0	0	0	0	1	2	0	0	0	1	0	0	0	0	1	Bacteria;Firmicutes;Bacilli;Staphylococcales;Staphylococcaceae;Staphylococcus;
Otu01213	0	0	0	0	0	0	0	0	0	0	0	0	0	0	0	0	5	Bacteria;Cyanobacteria;Cyanobacteriia;Synechococcales;Cyanobiaceae;Cyanobium PCC-6307;
Otu01216	0	0	0	0	0	0	0	0	0	1	0	0	0	3	0	0	0	Bacteria;Proteobacteria;Gammaproteobacteria;Enterobacterales;Enterobacteriaceae;Escherichia-Shigella;
Otu01221	0	0	1	0	0	0	1	2	0	0	0	0	0	0	0	0	0	Bacteria;Proteobacteria;Gammaproteobacteria;Pseudomonadales;Moraxellaceae;Acinetobacter;
Otu01222	0	0	0	0	0	0	0	0	0	0	0	0	0	0	0	4	0	Bacteria;Cyanobacteria;Cyanobacteriia;Chloroplast;
Otu01223	0	0	0	0	0	0	0	0	0	0	0	1	0	3	0	0	0	Bacteria;Proteobacteria;Gammaproteobacteria;Pseudomonadales;Moraxellaceae;Acinetobacter;
Otu01229	0	0	0	0	0	0	0	1	0	0	0	2	1	0	0	0	0	Bacteria;Proteobacteria;Alphaproteobacteria;Rickettsiales;Mitochondria;
Otu01238	0	0	0	0	0	0	0	0	0	0	0	0	0	0	0	0	4	Archaea;Halobacterota;Halobacteria;Halobacterales;
Otu01244	0	0	0	0	0	0	0	0	0	0	0	0	0	0	0	0	4	Archaea;Crenarchaeota;Thermoprotei;Thermoproteales;Thermoproteaceae;Pyrobaculum;
Otu01246	1	0	0	0	0	0	0	0	0	0	0	0	1	0	0	0	2	Bacteria;Proteobacteria;Alphaproteobacteria;Rhizobiales;Beijerinckiaceae;Methylobacterium-Methylorubrum;
Otu01247	0	0	0	0	0	0	0	0	0	0	0	0	0	4	0	0	0	Bacteria;Proteobacteria;Gammaproteobacteria;Enterobacterales;Enterobacteriaceae;Escherichia-Shigella;
Otu01252	0	0	0	0	0	0	0	1	0	0	2	0	0	0	0	1	0	Bacteria;Proteobacteria;Gammaproteobacteria;Burkholderiales;Comamonadaceae;
Otu01255	0	0	0	0	0	0	0	0	0	0	0	0	0	0	0	0	4	Bacteria;Deinococcota;Deinococci;Deinococcales;Deinococcaceae;Deinococcus;
Otu01257	0	0	0	0	0	0	0	0	3	0	0	0	0	0	0	0	1	Bacteria;Proteobacteria;Alphaproteobacteria;Rhizobiales;Beijerinckiaceae;Methylobacterium-Methylorubrum;
Otu01266	0	0	0	0	0	0	0	0	1	0	1	0	0	1	0	1	0	Bacteria;Proteobacteria;Gammaproteobacteria;Burkholderiales;Burkholderiaceae;Burkholderia-Caballeronia-Paraburkholderia;
Otu01271	0	0	0	0	1	0	0	0	0	0	0	0	3	0	0	0	0	Bacteria;Proteobacteria;Alphaproteobacteria;Caulobacterales;Caulobacteraceae;Brevundimonas;
Otu01281	0	0	0	0	0	0	0	0	0	0	0	0	0	0	0	4	0	Bacteria;Actinobacteriota;Acidimicrobiia;Microtrichales;uncultured;
Otu01290	0	0	0	0	0	0	0	0	0	0	2	0	2	0	0	0	0	Bacteria;Proteobacteria;Alphaproteobacteria;Rickettsiales;Mitochondria;
Otu01302	0	0	0	0	0	0	0	1	0	0	0	0	0	0	3	0	0	Bacteria;Proteobacteria;Gammaproteobacteria;Pseudomonadales;Moraxellaceae;Acinetobacter;
Otu01303	0	0	0	0	0	0	0	4	0	0	0	0	0	0	0	0	0	Bacteria;Proteobacteria;Alphaproteobacteria;Rhizobiales;Beijerinckiaceae;
Otu01308	0	0	1	0	0	0	1	0	0	0	1	1	0	0	0	0	0	Bacteria;Proteobacteria;Alphaproteobacteria;Rickettsiales;Mitochondria;
Otu01316	0	0	0	0	0	0	0	0	0	0	0	0	0	0	0	0	4	Bacteria;Proteobacteria;Gammaproteobacteria;Burkholderiales;Neisseriaceae;Neisseria;
Otu01323	3	0	0	0	0	0	0	1	0	0	0	0	0	0	0	0	0	Bacteria;Cyanobacteria;Cyanobacteriia;Chloroplast;
Otu01325	0	0	0	0	3	0	0	0	0	0	0	0	0	0	0	0	1	Bacteria;Proteobacteria;Alphaproteobacteria;Rhizobiales;Beijerinckiaceae;Methylobacterium-Methylorubrum;
Otu01332	0	0	0	0	0	0	0	0	0	0	4	0	0	0	0	0	0	Bacteria;Bacteroidota;Bacteroidia;Flavobacteriales;Flavobacteriaceae;Flavobacterium;
Otu01345	0	0	0	0	0	0	0	0	0	0	0	3	0	0	0	0	0	Bacteria;Actinobacteriota;Actinobacteria;Corynebacteriales;Mycobacteriaceae;Mycobacterium;
Otu01360	0	0	0	0	0	0	0	0	0	0	0	0	0	0	0	3	0	Bacteria;Chloroflexi;Chloroflexia;Thermomicrobiales;JG30-KF-CM45;
Otu01362	1	0	0	0	1	0	0	0	0	0	0	0	0	0	0	0	1	Bacteria;Proteobacteria;Gammaproteobacteria;Burkholderiales;Burkholderiaceae;Cupriavidus;
Otu01365	0	0	2	1	0	0	0	0	0	0	0	0	0	0	0	0	0	Bacteria;Cyanobacteria;Cyanobacteriia;Chloroplast;
Otu01368	0	0	0	0	0	1	1	0	0	0	1	0	0	0	0	0	0	Eukaryota;Amorphea;Obazoa;Opisthokonta;Nucletmycea;Fungi;Dikarya;Basidiomycota;Ustilaginomycotina;Malasseziomycetes;Malasseziales;Malasseziaceae;Malassezia;
Otu01385	0	0	0	0	0	0	0	1	0	0	0	0	2	0	0	0	0	Bacteria;Cyanobacteria;Cyanobacteriia;Chloroplast;
Otu01387	0	0	0	0	0	0	0	0	0	0	0	3	0	0	0	0	0	Bacteria;Proteobacteria;Alphaproteobacteria;Rhizobiales;Xanthobacteraceae;Bradyrhizobium;
Otu01391	0	0	0	0	0	0	0	0	0	0	0	0	3	0	0	0	0	Bacteria;Actinobacteriota;Actinobacteria;Corynebacteriales;Mycobacteriaceae;Mycobacterium;
Otu01397	0	0	0	0	0	0	0	0	0	0	0	0	0	0	0	3	0	Bacteria;Bacteroidota;Bacteroidia;Flavobacteriales;Weeksellaceae;
Otu01405	0	0	0	0	0	0	0	0	0	0	0	0	0	0	3	0	0	Bacteria;Proteobacteria;Alphaproteobacteria;Rhizobiales;Rhizobiaceae;Allorhizobium-Neorhizobium-Pararhizobium-Rhizobium;
Otu01410	0	0	0	0	1	0	0	0	1	0	0	0	0	0	0	0	1	Bacteria;Proteobacteria;Gammaproteobacteria;Burkholderiales;Burkholderiaceae;Burkholderia-Caballeronia-Paraburkholderia;
Otu01416	0	0	0	0	0	0	0	0	0	0	0	3	0	0	0	0	0	Bacteria;Proteobacteria;Alphaproteobacteria;Rickettsiales;Mitochondria;
Otu01427	0	0	0	0	0	0	0	0	0	0	0	0	0	0	3	0	0	Bacteria;Proteobacteria;Alphaproteobacteria;Rhizobiales;Rhizobiaceae;Allorhizobium-Neorhizobium-Pararhizobium-Rhizobium;
Otu01430	0	3	0	0	0	0	0	0	0	0	0	0	0	0	0	0	0	Bacteria;Proteobacteria;Gammaproteobacteria;Burkholderiales;Oxalobacteraceae;Noviherbaspirillum;
Otu01433	0	0	0	0	0	0	0	0	0	0	0	3	0	0	0	0	0	Bacteria;Cyanobacteria;Cyanobacteriia;Chloroplast;
Otu01438	0	0	0	0	0	0	0	0	0	0	0	0	0	0	0	3	0	Bacteria;Bacteroidota;Bacteroidia;Flavobacteriales;
Otu01443	0	0	0	3	0	0	0	0	0	0	0	0	0	0	0	0	0	Bacteria;Proteobacteria;Alphaproteobacteria;Rhizobiales;Beijerinckiaceae;uncultured;
Otu01444	0	0	0	2	0	0	0	0	0	0	0	0	0	1	0	0	0	Bacteria;Proteobacteria;Gammaproteobacteria;Pseudomonadales;Moraxellaceae;Acinetobacter;
Otu01450	0	0	0	0	0	0	0	0	0	0	0	3	0	0	0	0	0	Eukaryota;Amorphea;Obazoa;Opisthokonta;Holozoa;Choanozoa;Metazoa;Animalia;BCP clade;Bilateria;Deuterostomia;Chordata;Vertebrata;Gnathostomata;Euteleostomi;Tetrapoda;Mammalia;														Primates	Haplorrhini	Simiiformes	Catarrhini	Hominoidea	Hominidae	Homininae	Homo	Homo sapiens
Otu01453	0	0	0	0	0	0	0	0	0	0	0	0	0	3	0	0	0	Bacteria;Proteobacteria;Gammaproteobacteria;Enterobacterales;Enterobacteriaceae;Escherichia-Shigella;
Otu01460	0	0	0	0	0	0	0	0	0	0	2	0	0	1	0	0	0	Bacteria;Bacteroidota;Bacteroidia;Flavobacteriales;Flavobacteriaceae;Flavobacterium;
Otu01471	0	0	0	0	0	0	0	0	0	0	0	1	0	0	0	0	1	Bacteria;Proteobacteria;Gammaproteobacteria;Burkholderiales;Neisseriaceae;Neisseria;
Otu01484	0	0	0	0	0	0	0	0	0	0	0	0	2	0	0	0	0	Bacteria;Actinobacteriota;Actinobacteria;Corynebacteriales;Mycobacteriaceae;Mycobacterium;
Otu01493	0	0	0	0	0	1	0	0	0	0	0	0	1	0	0	0	0	Bacteria;Proteobacteria;Alphaproteobacteria;Rickettsiales;Mitochondria;
Otu01494	0	0	0	0	0	0	0	0	0	0	0	0	0	0	0	0	2	Bacteria;Firmicutes;Clostridia;Peptostreptococcales-Tissierellales;Anaerovoracaceae;S5-A14a;
Otu01498	0	0	0	0	0	0	0	0	0	0	0	0	2	0	0	0	0	Bacteria;Proteobacteria;Alphaproteobacteria;Rickettsiales;Mitochondria;
Otu01502	0	0	0	0	0	0	0	0	0	0	0	2	0	0	0	0	0	Unclassified;														Triticum aestivum
Otu01513	0	0	0	0	0	0	0	0	0	0	0	0	0	0	0	1	1	Bacteria;Firmicutes;Clostridia;Peptostreptococcales-Tissierellales;Family XI;Peptoniphilus;
Otu01521	2	0	0	0	0	0	0	0	0	0	0	0	0	0	0	0	0	Bacteria;Proteobacteria;Alphaproteobacteria;Rhizobiales;Rhizobiaceae;Allorhizobium-Neorhizobium-Pararhizobium-Rhizobium;
Otu01523	0	0	0	0	0	0	0	0	0	0	0	0	2	0	0	0	0	Bacteria;Actinobacteriota;Actinobacteria;Corynebacteriales;Mycobacteriaceae;Mycobacterium;
Otu01541	0	0	1	0	0	0	0	0	0	0	0	1	0	0	0	0	0	Bacteria;Proteobacteria;Alphaproteobacteria;Caulobacterales;Caulobacteraceae;Brevundimonas;
Otu01542	0	0	0	0	0	0	0	0	0	0	0	2	0	0	0	0	0	Bacteria;Proteobacteria;Alphaproteobacteria;Caulobacterales;Caulobacteraceae;Brevundimonas;
Otu01544	0	0	0	0	0	0	0	0	0	0	0	0	0	0	0	0	2	Bacteria;Proteobacteria;Gammaproteobacteria;Pseudomonadales;SAR86 clade;
Otu01545	0	0	0	1	0	0	0	0	0	0	0	1	0	0	0	0	0	Bacteria;Cyanobacteria;Cyanobacteriia;Chloroplast;
Otu01546	0	0	1	1	0	0	0	0	0	0	0	0	0	0	0	0	0	Bacteria;Proteobacteria;Alphaproteobacteria;Rickettsiales;Mitochondria;
Otu01547	0	0	0	0	0	0	0	1	0	1	0	0	0	0	0	0	0	Eukaryota;Amorphea;Obazoa;Opisthokonta;Nucletmycea;Fungi;Dikarya;Basidiomycota;Agaricomycotina;Agaricomycetes;Agaricales;
Otu01549	0	0	0	0	0	0	0	0	0	0	0	0	1	0	0	0	1	Bacteria;Proteobacteria;Alphaproteobacteria;Rhizobiales;Beijerinckiaceae;Methylobacterium-Methylorubrum;
Otu01555	0	0	0	0	0	0	0	1	0	0	0	0	0	0	0	1	0	Bacteria;Actinobacteriota;Actinobacteria;Micrococcales;Micrococcaceae;
Otu01560	0	0	0	0	0	0	0	0	0	0	2	0	0	0	0	0	0	Bacteria;Bacteroidota;Bacteroidia;Flavobacteriales;Flavobacteriaceae;Flavobacterium;
Otu01561	1	0	0	0	0	0	0	0	0	0	0	0	0	0	0	0	1	Bacteria;Actinobacteriota;Actinobacteria;Propionibacteriales;Propionibacteriaceae;Cutibacterium;
Otu01562	1	0	0	0	0	0	0	0	0	1	0	0	0	0	0	0	0	Bacteria;Cyanobacteria;Cyanobacteriia;Chloroplast;
Otu01563	0	0	1	0	0	0	0	0	0	0	1	0	0	0	0	0	0	Bacteria;Bacteroidota;Bacteroidia;Flavobacteriales;Flavobacteriaceae;Flavobacterium;
Otu01565	0	0	0	0	0	0	0	1	0	0	0	1	0	0	0	0	0	Bacteria;Proteobacteria;Alphaproteobacteria;Rhizobiales;Beijerinckiaceae;Methylobacterium-Methylorubrum;
Otu01577	2	0	0	0	0	0	0	0	0	0	0	0	0	0	0	0	0	Bacteria;Cyanobacteria;Cyanobacteriia;Chloroplast;
Otu01579	2	0	0	0	0	0	0	0	0	0	0	0	0	0	0	0	0	Bacteria;Proteobacteria;Alphaproteobacteria;Rhizobiales;Beijerinckiaceae;Methylobacterium-Methylorubrum;
Otu01583	0	0	0	1	0	0	0	0	0	0	0	1	0	0	0	0	0	Unclassified;														Triticum aestivum
Otu01591	0	0	0	0	0	0	0	0	0	0	0	2	0	0	0	0	0	Bacteria;Actinobacteriota;Actinobacteria;Corynebacteriales;Mycobacteriaceae;Mycobacterium;
Otu01594	0	0	0	0	0	0	0	0	0	0	0	0	0	0	0	0	2	Bacteria;Proteobacteria;Gammaproteobacteria;Burkholderiales;Alcaligenaceae;Alcaligenes;
Otu01597	0	0	0	0	0	1	0	0	0	0	0	0	1	0	0	0	0	Bacteria;Actinobacteriota;Actinobacteria;Propionibacteriales;Propionibacteriaceae;Cutibacterium;
Otu01598	0	0	0	0	0	0	0	0	0	1	0	1	0	0	0	0	0	Bacteria;
Otu01599	0	0	0	0	0	0	0	0	0	1	0	0	0	0	0	0	1	Bacteria;Proteobacteria;Alphaproteobacteria;Rhizobiales;Beijerinckiaceae;Methylobacterium-Methylorubrum;
Otu01602	0	0	0	0	0	0	0	0	0	0	0	0	0	0	0	0	2	Bacteria;Acidobacteriota;Acidobacteriae;Paludibaculum;
Otu01604	0	0	0	0	0	0	1	0	0	0	0	0	0	0	0	1	0	Bacteria;Proteobacteria;Alphaproteobacteria;Rickettsiales;Mitochondria;
Otu01605	0	0	0	0	0	1	0	0	0	0	0	0	0	0	1	0	0	Bacteria;Proteobacteria;Gammaproteobacteria;Burkholderiales;Comamonadaceae;Comamonas;
Otu01617	0	0	0	1	0	0	0	1	0	0	0	0	0	0	0	0	0	Bacteria;Proteobacteria;Gammaproteobacteria;Enterobacterales;Enterobacteriaceae;Enterobacter;
Otu01623	0	0	0	0	0	0	0	0	0	0	0	1	0	0	0	0	1	Bacteria;Proteobacteria;Alphaproteobacteria;Rhizobiales;Beijerinckiaceae;Methylobacterium-Methylorubrum;
Otu01629	0	0	0	1	0	0	0	0	0	0	0	0	0	0	0	1	0	Bacteria;Firmicutes;Bacilli;Staphylococcales;Staphylococcaceae;Staphylococcus;
Otu01634	0	0	0	0	0	0	0	0	0	0	0	0	0	2	0	0	0	Bacteria;Proteobacteria;Gammaproteobacteria;Enterobacterales;Enterobacteriaceae;Escherichia-Shigella;
Otu01635	0	1	0	0	0	0	0	0	0	0	0	0	1	0	0	0	0	Bacteria;Actinobacteriota;Actinobacteria;Propionibacteriales;Propionibacteriaceae;Cutibacterium;
Otu01636	0	0	0	0	0	0	0	0	0	0	0	0	0	0	0	2	0	Bacteria;Proteobacteria;Alphaproteobacteria;Sphingomonadales;Sphingomonadaceae;Novosphingobium;
Otu01640	0	0	0	0	0	0	0	0	0	0	2	0	0	0	0	0	0	Bacteria;Proteobacteria;Gammaproteobacteria;Burkholderiales;Oxalobacteraceae;Undibacterium;
Otu01643	0	0	0	0	0	0	0	0	0	0	2	0	0	0	0	0	0	Bacteria;Bacteroidota;Bacteroidia;Flavobacteriales;Flavobacteriaceae;Flavobacterium;
Otu01645	0	0	0	0	0	0	0	0	0	0	0	0	0	0	0	0	2	Bacteria;Planctomycetota;Planctomycetes;Pirellulales;Pirellulaceae;uncultured;
Otu01648	0	0	0	0	0	1	0	0	0	0	1	0	0	0	0	0	0	Eukaryota;Amorphea;Obazoa;Opisthokonta;Holozoa;Choanozoa;Metazoa;Animalia;BCP clade;Bilateria;Deuterostomia;Chordata;Vertebrata;Gnathostomata;Euteleostomi;Tetrapoda;Mammalia;														Primates	Haplorrhini	Simiiformes	Catarrhini	Hominoidea	Hominidae	Homininae	Homo	Homo sapiens
Otu01650	0	0	0	0	0	0	0	0	0	0	0	0	0	0	2	0	0	Bacteria;Proteobacteria;Alphaproteobacteria;Rhizobiales;Xanthobacteraceae;Bradyrhizobium;
Otu01651	2	0	0	0	0	0	0	0	0	0	0	0	0	0	0	0	0	Bacteria;Cyanobacteria;Cyanobacteriia;Chloroplast;
Otu01654	0	0	0	0	0	2	0	0	0	0	0	0	0	0	0	0	0	Eukaryota;Amorphea;Obazoa;Opisthokonta;Holozoa;Choanozoa;Metazoa;Animalia;BCP clade;Bilateria;Protostomia;Ecdysozoa;Arthropoda;Hexapoda;Insecta;Pterygota;Neoptera;Psocoptera;														Dorypteryx	Dorypteryx domestica
Otu01660	0	0	0	0	0	0	0	0	0	1	0	0	0	1	0	0	0	Bacteria;Actinobacteriota;Actinobacteria;Propionibacteriales;Propionibacteriaceae;Cutibacterium;
Otu01663	0	0	0	0	0	0	0	0	0	0	0	0	0	0	0	0	2	Bacteria;Bacteroidota;Bacteroidia;Chitinophagales;uncultured;
Otu01664	0	0	0	0	0	0	0	0	0	0	2	0	0	0	0	0	0	Bacteria;Bacteroidota;Bacteroidia;Flavobacteriales;Flavobacteriaceae;Flavobacterium;
Otu01667	0	0	0	0	0	0	0	0	0	0	0	1	1	0	0	0	0	Bacteria;Cyanobacteria;Cyanobacteriia;Chloroplast;
Otu01670	0	0	0	0	0	0	0	0	0	1	1	0	0	0	0	0	0	Bacteria;Cyanobacteria;Cyanobacteriia;Chloroplast;
Otu01673	0	0	0	0	0	0	0	0	0	0	0	2	0	0	0	0	0	Bacteria;Proteobacteria;Alphaproteobacteria;Rickettsiales;Mitochondria;														Taraxacum kok-saghyz
Otu01680	0	0	0	0	0	0	0	2	0	0	0	0	0	0	0	0	0	Bacteria;Proteobacteria;Gammaproteobacteria;Enterobacterales;Enterobacteriaceae;Citrobacter;
Otu01694	0	0	0	0	0	1	1	0	0	0	0	0	0	0	0	0	0	Bacteria;Proteobacteria;Alphaproteobacteria;Rickettsiales;Mitochondria;
Otu01696	0	0	0	0	0	0	0	0	0	0	0	0	0	0	0	2	0	Bacteria;Cyanobacteria;Cyanobacteriia;Chloroplast;
Otu01698	0	0	0	0	0	0	2	0	0	0	0	0	0	0	0	0	0	Bacteria;Bacteroidota;Bacteroidia;Flavobacteriales;Flavobacteriaceae;Flavobacterium;
Otu01699	0	0	0	0	0	0	0	0	0	0	0	0	1	0	0	0	1	Bacteria;Fusobacteriota;Fusobacteriia;Fusobacteriales;Fusobacteriaceae;Fusobacterium;
Otu01701	0	0	0	0	0	0	0	1	0	0	0	0	0	0	0	1	0	Bacteria;Actinobacteriota;Actinobacteria;Micrococcales;Micrococcaceae;
Otu01702	0	0	0	1	0	0	1	0	0	0	0	0	0	0	0	0	0	Bacteria;Actinobacteriota;Actinobacteria;Propionibacteriales;Propionibacteriaceae;Cutibacterium;
Otu01703	0	0	0	0	0	0	0	0	0	1	0	0	0	1	0	0	0	Bacteria;Actinobacteriota;Actinobacteria;Propionibacteriales;Propionibacteriaceae;Cutibacterium;
Otu01704	0	0	0	0	0	0	0	0	0	0	2	0	0	0	0	0	0	Bacteria;Proteobacteria;Gammaproteobacteria;Burkholderiales;Oxalobacteraceae;Duganella;
Otu01708	2	0	0	0	0	0	0	0	0	0	0	0	0	0	0	0	0	Bacteria;Cyanobacteria;Cyanobacteriia;Chloroplast;
Otu01709	0	0	0	0	0	0	0	0	0	0	0	0	0	0	0	2	0	Bacteria;Proteobacteria;Alphaproteobacteria;Rickettsiales;Mitochondria;
Otu01715	0	0	0	0	0	0	0	0	0	0	2	0	0	0	0	0	0	Bacteria;Bacteroidota;Bacteroidia;Flavobacteriales;Flavobacteriaceae;Flavobacterium;
Otu01716	0	0	0	0	0	0	2	0	0	0	0	0	0	0	0	0	0	Bacteria;Proteobacteria;Alphaproteobacteria;Rickettsiales;Mitochondria;
Otu01723	0	0	0	0	0	0	0	0	0	0	2	0	0	0	0	0	0	Bacteria;Bacteroidota;Bacteroidia;Flavobacteriales;Flavobacteriaceae;Flavobacterium;
Otu01732	0	0	0	0	0	0	0	0	0	0	0	1	1	0	0	0	0	Bacteria;Proteobacteria;Alphaproteobacteria;Rickettsiales;Mitochondria;
Otu01736	0	0	2	0	0	0	0	0	0	0	0	0	0	0	0	0	0	Bacteria;Cyanobacteria;Cyanobacteriia;Chloroplast;
Otu01741	0	0	0	0	0	0	0	0	0	0	2	0	0	0	0	0	0	Bacteria;Proteobacteria;Gammaproteobacteria;Burkholderiales;Oxalobacteraceae;
Otu01746	0	0	0	0	0	0	0	0	0	0	0	0	0	0	0	0	2	Bacteria;Actinobacteriota;Actinobacteria;Corynebacteriales;Corynebacteriaceae;Corynebacterium;
Otu01749	0	0	0	0	0	0	0	0	0	0	2	0	0	0	0	0	0	Bacteria;Proteobacteria;Alphaproteobacteria;Rhizobiales;Rhizobiaceae;Allorhizobium-Neorhizobium-Pararhizobium-Rhizobium;
Otu01750	0	0	0	0	0	0	0	0	0	0	0	2	0	0	0	0	0	Unclassified;														Triticum aestivum
Otu01753	0	0	0	0	0	0	0	0	0	0	0	0	0	0	1	0	0	Bacteria;Proteobacteria;Gammaproteobacteria;Burkholderiales;Rhodocyclaceae;Methyloversatilis;
Otu01756	0	0	0	0	0	0	0	0	0	0	1	0	0	0	0	0	0	Bacteria;Bacteroidota;Bacteroidia;Flavobacteriales;Flavobacteriaceae;Flavobacterium;
Otu01758	1	0	0	0	0	0	0	0	0	0	0	0	0	0	0	0	0	Eukaryota;Amorphea;Obazoa;Opisthokonta;Nucletmycea;Fungi;Dikarya;Basidiomycota;Agaricomycotina;Agaricomycetes;Agaricales;
Otu01760	0	0	0	0	0	0	0	0	0	0	1	0	0	0	0	0	0	Bacteria;Proteobacteria;Alphaproteobacteria;Rickettsiales;Mitochondria;														Taraxacum kok-saghyz
Otu01765	0	0	0	0	0	0	0	0	0	0	1	0	0	0	0	0	0	Bacteria;Bacteroidota;Bacteroidia;Flavobacteriales;Flavobacteriaceae;Flavobacterium;
Otu01774	0	0	0	0	0	0	0	0	0	0	1	0	0	0	0	0	0	Bacteria;Bacteroidota;Bacteroidia;Flavobacteriales;Flavobacteriaceae;Flavobacterium;
Otu01776	0	0	0	0	0	0	0	0	0	0	1	0	0	0	0	0	0	Bacteria;Proteobacteria;Gammaproteobacteria;Burkholderiales;Oxalobacteraceae;
Otu01782	0	0	0	0	0	0	0	0	0	0	1	0	0	0	0	0	0	Bacteria;Bacteroidota;Bacteroidia;Flavobacteriales;Flavobacteriaceae;Flavobacterium;
Otu01790	0	0	0	0	0	0	0	0	0	0	1	0	0	0	0	0	0	Bacteria;Proteobacteria;Gammaproteobacteria;Burkholderiales;Oxalobacteraceae;
Otu01798	0	0	0	0	0	0	0	0	0	0	1	0	0	0	0	0	0	Bacteria;Proteobacteria;Gammaproteobacteria;Burkholderiales;Oxalobacteraceae;
Otu01799	0	0	0	0	0	0	0	0	0	0	1	0	0	0	0	0	0	Bacteria;Proteobacteria;Gammaproteobacteria;Burkholderiales;Oxalobacteraceae;
Otu01819	1	0	0	0	0	0	0	0	0	0	0	0	0	0	0	0	0	Bacteria;Actinobacteriota;Actinobacteria;Propionibacteriales;Propionibacteriaceae;Cutibacterium;
Otu01823	0	0	0	0	0	0	0	0	0	0	1	0	0	0	0	0	0	Bacteria;Proteobacteria;Gammaproteobacteria;Burkholderiales;Oxalobacteraceae;Duganella;
Otu01841	0	0	0	0	0	0	0	0	0	0	1	0	0	0	0	0	0	Bacteria;Proteobacteria;Gammaproteobacteria;Burkholderiales;Oxalobacteraceae;
Otu01842	0	0	0	0	0	0	0	0	0	0	1	0	0	0	0	0	0	Bacteria;Proteobacteria;Gammaproteobacteria;Burkholderiales;Oxalobacteraceae;Duganella;
Otu01845	0	0	0	0	0	0	0	0	0	0	1	0	0	0	0	0	0	Bacteria;Proteobacteria;Gammaproteobacteria;Burkholderiales;Oxalobacteraceae;
Otu01848	0	0	0	0	0	0	0	0	0	0	1	0	0	0	0	0	0	Bacteria;Proteobacteria;Gammaproteobacteria;Burkholderiales;Oxalobacteraceae;Duganella;
Otu01854	0	0	0	0	0	0	0	0	0	0	1	0	0	0	0	0	0	Bacteria;Proteobacteria;Gammaproteobacteria;Burkholderiales;Oxalobacteraceae;
Otu01855	0	0	0	0	0	0	0	0	0	0	1	0	0	0	0	0	0	Bacteria;Bacteroidota;Bacteroidia;Flavobacteriales;Flavobacteriaceae;Flavobacterium;
Otu01858	0	0	0	0	0	0	0	0	0	0	1	0	0	0	0	0	0	Bacteria;Proteobacteria;Gammaproteobacteria;Enterobacterales;Erwiniaceae;
Otu01866	0	0	0	0	0	0	0	0	0	0	1	0	0	0	0	0	0	Bacteria;Proteobacteria;Gammaproteobacteria;Burkholderiales;Oxalobacteraceae;
Otu01879	0	0	0	0	0	0	0	0	0	0	1	0	0	0	0	0	0	Bacteria;Proteobacteria;Gammaproteobacteria;Burkholderiales;Oxalobacteraceae;
Otu01896	0	0	0	0	0	0	0	0	0	0	1	0	0	0	0	0	0	Bacteria;Proteobacteria;Gammaproteobacteria;Burkholderiales;Oxalobacteraceae;
Otu01897	0	0	0	0	0	0	0	0	0	0	1	0	0	0	0	0	0	Bacteria;Proteobacteria;Gammaproteobacteria;Burkholderiales;Oxalobacteraceae;
Otu01904	0	0	0	0	0	0	0	0	0	0	1	0	0	0	0	0	0	Bacteria;
Otu01908	0	0	0	0	0	0	0	0	0	0	1	0	0	0	0	0	0	Bacteria;Proteobacteria;Gammaproteobacteria;Burkholderiales;Oxalobacteraceae;
Otu01911	0	0	0	0	0	0	0	0	0	0	1	0	0	0	0	0	0	Bacteria;Bacteroidota;Bacteroidia;Flavobacteriales;Flavobacteriaceae;Flavobacterium;
Otu01912	0	0	0	0	0	0	0	0	0	0	1	0	0	0	0	0	0	Bacteria;Bacteroidota;Bacteroidia;Flavobacteriales;Flavobacteriaceae;Flavobacterium;
Otu01917	0	0	0	0	0	0	0	0	0	0	1	0	0	0	0	0	0	Bacteria;Bacteroidota;Bacteroidia;Flavobacteriales;Flavobacteriaceae;Flavobacterium;
Otu01919	0	0	0	0	0	0	0	0	0	0	1	0	0	0	0	0	0	Bacteria;Bacteroidota;Bacteroidia;Flavobacteriales;Flavobacteriaceae;Flavobacterium;
Otu01922	0	0	0	0	0	0	0	0	0	0	1	0	0	0	0	0	0	Bacteria;Proteobacteria;Gammaproteobacteria;Burkholderiales;Oxalobacteraceae;Duganella;
Otu01924	1	0	0	0	0	0	0	0	0	0	0	0	0	0	0	0	0	Bacteria;Cyanobacteria;Cyanobacteriia;Chloroplast;
Otu01926	0	0	0	0	0	0	0	0	0	0	1	0	0	0	0	0	0	Bacteria;Cyanobacteria;Cyanobacteriia;Chloroplast;
Otu01927	0	0	0	0	0	0	0	0	0	0	0	0	0	0	1	0	0	Bacteria;Proteobacteria;Gammaproteobacteria;Pseudomonadales;Moraxellaceae;Acinetobacter;
Otu01931	0	0	0	0	0	0	0	0	0	0	1	0	0	0	0	0	0	Bacteria;Proteobacteria;Gammaproteobacteria;Burkholderiales;Oxalobacteraceae;
Otu01932	0	0	0	0	0	0	0	0	0	0	1	0	0	0	0	0	0	Bacteria;Proteobacteria;Alphaproteobacteria;Rickettsiales;Mitochondria;
Otu01935	0	0	0	0	0	0	0	0	0	0	1	0	0	0	0	0	0	Bacteria;Proteobacteria;Gammaproteobacteria;Burkholderiales;Oxalobacteraceae;
Otu01938	0	0	0	0	0	0	0	0	0	0	1	0	0	0	0	0	0	Bacteria;Bacteroidota;Bacteroidia;Flavobacteriales;Flavobacteriaceae;Flavobacterium;
Otu01943	0	0	0	0	0	0	0	0	0	0	1	0	0	0	0	0	0	Bacteria;Bacteroidota;Bacteroidia;Flavobacteriales;Flavobacteriaceae;Flavobacterium;
Otu01960	0	0	0	0	0	0	0	0	0	0	1	0	0	0	0	0	0	Bacteria;Bacteroidota;Bacteroidia;Flavobacteriales;Flavobacteriaceae;Flavobacterium;
Otu01966	0	0	0	0	0	0	0	0	0	0	0	0	0	0	1	0	0	Bacteria;Proteobacteria;Gammaproteobacteria;Pseudomonadales;Moraxellaceae;Acinetobacter;
Otu01970	1	0	0	0	0	0	0	0	0	0	0	0	0	0	0	0	0	Bacteria;Proteobacteria;Alphaproteobacteria;Rhizobiales;Beijerinckiaceae;Methylobacterium-Methylorubrum;
Otu01976	0	0	0	0	0	0	0	0	0	0	1	0	0	0	0	0	0	Bacteria;Proteobacteria;Gammaproteobacteria;Burkholderiales;Oxalobacteraceae;
Otu01980	0	0	0	0	0	0	0	0	0	0	1	0	0	0	0	0	0	Bacteria;Proteobacteria;Gammaproteobacteria;Burkholderiales;Oxalobacteraceae;
Otu01987	0	0	0	0	0	0	0	0	0	0	1	0	0	0	0	0	0	Bacteria;Proteobacteria;Gammaproteobacteria;Burkholderiales;Oxalobacteraceae;
Otu01992	0	0	0	0	0	0	0	0	0	0	0	0	0	0	1	0	0	Bacteria;Proteobacteria;Gammaproteobacteria;Pseudomonadales;Moraxellaceae;Acinetobacter;
Otu01993	0	0	0	0	0	0	0	0	0	0	1	0	0	0	0	0	0	Bacteria;Proteobacteria;Gammaproteobacteria;Burkholderiales;Oxalobacteraceae;
Otu01994	0	0	0	0	0	0	0	0	0	0	1	0	0	0	0	0	0	Bacteria;Bacteroidota;Bacteroidia;Flavobacteriales;Flavobacteriaceae;Flavobacterium;
Otu01997	0	0	0	0	0	0	0	0	0	0	1	0	0	0	0	0	0	Bacteria;Proteobacteria;Gammaproteobacteria;Burkholderiales;Oxalobacteraceae;
Otu02000	0	0	0	0	0	0	0	0	0	0	1	0	0	0	0	0	0	Bacteria;Proteobacteria;Gammaproteobacteria;Burkholderiales;Oxalobacteraceae;Duganella;
Otu02010	0	0	0	0	0	0	0	0	0	0	1	0	0	0	0	0	0	Bacteria;Bacteroidota;Bacteroidia;Flavobacteriales;Flavobacteriaceae;Flavobacterium;
Otu02021	0	0	0	0	0	0	0	0	0	0	1	0	0	0	0	0	0	Bacteria;Bacteroidota;Bacteroidia;Flavobacteriales;Flavobacteriaceae;Flavobacterium;
Otu02027	0	0	0	0	0	0	0	0	0	0	1	0	0	0	0	0	0	Bacteria;Proteobacteria;Gammaproteobacteria;Burkholderiales;Oxalobacteraceae;
Otu02031	0	0	0	0	0	0	0	0	0	0	0	1	0	0	0	0	0	Bacteria;Proteobacteria;Gammaproteobacteria;Xanthomonadales;Xanthomonadaceae;Stenotrophomonas;
Otu02032	0	0	0	0	0	0	0	0	0	0	1	0	0	0	0	0	0	Bacteria;Proteobacteria;Gammaproteobacteria;Burkholderiales;Oxalobacteraceae;
Otu02038	0	0	0	0	0	0	0	0	0	0	1	0	0	0	0	0	0	Bacteria;Bacteroidota;Bacteroidia;Flavobacteriales;Flavobacteriaceae;Flavobacterium;
Otu02039	0	0	0	0	0	0	0	0	0	0	1	0	0	0	0	0	0	Bacteria;Proteobacteria;Gammaproteobacteria;Burkholderiales;Oxalobacteraceae;
Otu02044	0	0	0	0	0	0	0	0	0	0	0	1	0	0	0	0	0	Bacteria;Cyanobacteria;Cyanobacteriia;Chloroplast;
Otu02045	0	0	0	0	0	0	0	0	0	0	1	0	0	0	0	0	0	Bacteria;Proteobacteria;Alphaproteobacteria;Rhizobiales;Beijerinckiaceae;Methylobacterium-Methylorubrum;
Otu02049	0	0	0	0	0	0	0	0	0	0	0	1	0	0	0	0	0	Bacteria;Actinobacteriota;Actinobacteria;Propionibacteriales;Propionibacteriaceae;Cutibacterium;
Otu02050	0	0	0	0	0	0	0	0	0	0	1	0	0	0	0	0	0	Bacteria;Proteobacteria;Gammaproteobacteria;Burkholderiales;Oxalobacteraceae;
Otu02059	0	0	0	0	0	0	0	0	0	0	1	0	0	0	0	0	0	Bacteria;Bacteroidota;Bacteroidia;Flavobacteriales;Flavobacteriaceae;Flavobacterium;
Otu02068	0	0	0	0	0	0	0	0	0	0	0	1	0	0	0	0	0	Eukaryota;Amorphea;Obazoa;Opisthokonta;Nucletmycea;Fungi;Dikarya;Basidiomycota;Agaricomycotina;Agaricomycetes;
Otu02073	0	0	0	0	0	0	0	0	0	0	0	1	0	0	0	0	0	Bacteria;Proteobacteria;Alphaproteobacteria;Rickettsiales;Mitochondria;
Otu02080	0	0	0	0	0	0	0	0	0	0	1	0	0	0	0	0	0	Bacteria;Proteobacteria;Gammaproteobacteria;Burkholderiales;Oxalobacteraceae;
Otu02088	0	0	0	0	0	0	0	0	0	0	1	0	0	0	0	0	0	Bacteria;Proteobacteria;Gammaproteobacteria;Pseudomonadales;Moraxellaceae;Acinetobacter;
Otu02089	0	0	0	0	0	0	0	0	0	0	0	1	0	0	0	0	0	Bacteria;Proteobacteria;Alphaproteobacteria;Caulobacterales;Caulobacteraceae;Brevundimonas;
Otu02095	0	0	0	0	0	0	0	0	0	0	0	1	0	0	0	0	0	Bacteria;Proteobacteria;Alphaproteobacteria;Rickettsiales;Mitochondria;
Otu02097	0	0	0	0	0	0	0	0	0	0	1	0	0	0	0	0	0	Bacteria;Bacteroidota;Bacteroidia;Flavobacteriales;Flavobacteriaceae;Flavobacterium;
Otu02099	0	0	0	0	0	0	0	0	0	0	1	0	0	0	0	0	0	Bacteria;Bacteroidota;Bacteroidia;Flavobacteriales;Flavobacteriaceae;Flavobacterium;
Otu02101	0	0	0	0	0	0	0	0	0	0	1	0	0	0	0	0	0	Bacteria;Proteobacteria;Gammaproteobacteria;Burkholderiales;Oxalobacteraceae;
Otu02103	0	0	0	0	0	0	0	0	0	0	1	0	0	0	0	0	0	Bacteria;Proteobacteria;Gammaproteobacteria;Burkholderiales;Oxalobacteraceae;Duganella;
Otu02109	0	0	0	0	0	0	0	0	0	0	0	0	0	0	1	0	0	Bacteria;Proteobacteria;Gammaproteobacteria;Pseudomonadales;Moraxellaceae;Acinetobacter;
Otu02116	0	0	0	0	0	0	0	0	0	0	1	0	0	0	0	0	0	Bacteria;Proteobacteria;Gammaproteobacteria;Burkholderiales;Oxalobacteraceae;
Otu02117	1	0	0	0	0	0	0	0	0	0	0	0	0	0	0	0	0	Eukaryota;Amorphea;Obazoa;Opisthokonta;Holozoa;Choanozoa;Metazoa;Animalia;BCP clade;Bilateria;Protostomia;Ecdysozoa;Arthropoda;Hexapoda;Insecta;Pterygota;Neoptera;Coleoptera;														Latridiidae	Revelieria	Revelieria californica
Otu02121	1	0	0	0	0	0	0	0	0	0	0	0	0	0	0	0	0	Bacteria;Proteobacteria;Alphaproteobacteria;Rhizobiales;Beijerinckiaceae;Methylobacterium-Methylorubrum;
Otu02122	0	0	0	0	0	0	0	0	0	0	0	1	0	0	0	0	0	Bacteria;Cyanobacteria;Cyanobacteriia;Chloroplast;
Otu02123	1	0	0	0	0	0	0	0	0	0	0	0	0	0	0	0	0	Bacteria;Proteobacteria;Alphaproteobacteria;Rhizobiales;Rhizobiaceae;Allorhizobium-Neorhizobium-Pararhizobium-Rhizobium;
Otu02124	0	0	0	0	0	0	0	0	0	0	0	1	0	0	0	0	0	Eukaryota;Amorphea;Obazoa;Opisthokonta;Nucletmycea;Fungi;Dikarya;Ascomycota;Pezizomycotina;Dothideomycetes;Pleosporales;
Otu02129	0	0	0	0	0	0	0	0	0	0	0	1	0	0	0	0	0	Unclassified;														Triticum aestivum
Otu02130	0	0	0	0	0	0	0	0	0	0	0	1	0	0	0	0	0	Bacteria;Cyanobacteria;Cyanobacteriia;Chloroplast;
Otu02132	0	0	0	0	0	0	0	0	0	0	0	1	0	0	0	0	0	Eukaryota;Amorphea;Obazoa;Opisthokonta;Holozoa;Choanozoa;Metazoa;Animalia;BCP clade;Bilateria;Deuterostomia;Chordata;Vertebrata;Gnathostomata;Euteleostomi;Tetrapoda;Mammalia;														Primates	Haplorrhini	Simiiformes	Catarrhini	Hominoidea	Hominidae	Homininae	Homo	Homo sapiens
Otu02139	1	0	0	0	0	0	0	0	0	0	0	0	0	0	0	0	0	Bacteria;Cyanobacteria;Cyanobacteriia;Chloroplast;
Otu02140	0	0	0	0	0	0	0	0	0	0	0	1	0	0	0	0	0	Unclassified;														Triticum aestivum
Otu02142	0	0	0	0	0	0	0	0	0	0	0	1	0	0	0	0	0	Bacteria;Cyanobacteria;Cyanobacteriia;Chloroplast;
Otu02144	0	0	0	0	0	0	0	0	0	0	0	1	0	0	0	0	0	Bacteria;Actinobacteriota;Actinobacteria;Propionibacteriales;Propionibacteriaceae;Cutibacterium;
Otu02148	0	0	0	0	0	0	0	0	0	0	0	0	0	0	1	0	0	Bacteria;Proteobacteria;Gammaproteobacteria;Burkholderiales;Rhodocyclaceae;Methyloversatilis;
Otu02155	0	0	0	0	0	0	0	0	0	0	0	1	0	0	0	0	0	Bacteria;Proteobacteria;Gammaproteobacteria;Pseudomonadales;Pseudomonadaceae;Pseudomonas;
Otu02157	0	0	0	0	0	0	0	0	0	1	0	0	0	0	0	0	0	Bacteria;Cyanobacteria;Cyanobacteriia;Chloroplast;
Otu02158	0	0	0	0	0	0	0	0	0	0	0	1	0	0	0	0	0	Unclassified;														Triticum aestivum
Otu02175	0	0	0	0	0	0	0	0	0	1	0	0	0	0	0	0	0	Bacteria;Proteobacteria;Alphaproteobacteria;Rickettsiales;Mitochondria;
Otu02183	0	0	0	0	0	0	0	0	0	0	0	1	0	0	0	0	0	Bacteria;Cyanobacteria;Cyanobacteriia;Chloroplast;
Otu02191	0	0	0	0	0	0	0	0	0	0	0	1	0	0	0	0	0	Bacteria;Cyanobacteria;Cyanobacteriia;Chloroplast;
Otu02205	0	0	0	0	0	0	0	0	0	1	0	0	0	0	0	0	0	Bacteria;Proteobacteria;Alphaproteobacteria;Rickettsiales;Mitochondria;
Otu02207	0	0	0	0	0	0	0	0	0	0	0	1	0	0	0	0	0	Eukaryota;Amorphea;Obazoa;Opisthokonta;Nucletmycea;Fungi;Dikarya;Basidiomycota;Agaricomycotina;Agaricomycetes;
Otu02210	0	0	0	0	0	0	0	0	0	0	0	1	0	0	0	0	0	Unclassified;														Triticum aestivum
Otu02224	0	0	0	0	0	0	0	0	0	0	0	1	0	0	0	0	0	Bacteria;Proteobacteria;Alphaproteobacteria;Rickettsiales;Mitochondria;
Otu02232	0	0	0	0	0	0	0	0	0	0	0	1	0	0	0	0	0	Bacteria;Proteobacteria;Alphaproteobacteria;Rhizobiales;Beijerinckiaceae;Methylobacterium-Methylorubrum;
Otu02235	0	0	0	0	0	0	0	0	0	1	0	0	0	0	0	0	0	Bacteria;Actinobacteriota;Actinobacteria;Propionibacteriales;Propionibacteriaceae;Cutibacterium;
Otu02240	0	0	0	0	0	0	0	0	0	1	0	0	0	0	0	0	0	Bacteria;
Otu02243	0	0	0	0	0	0	0	0	0	0	0	1	0	0	0	0	0	Unclassified;														Triticum aestivum
Otu02244	0	0	0	0	0	0	0	0	0	0	0	1	0	0	0	0	0	Eukaryota;Amorphea;Obazoa;Opisthokonta;Nucletmycea;Fungi;Dikarya;Basidiomycota;Agaricomycotina;Agaricomycetes;Agaricales;
Otu02270	0	0	0	0	0	0	0	0	0	0	0	1	0	0	0	0	0	Bacteria;Actinobacteriota;Actinobacteria;Propionibacteriales;Propionibacteriaceae;Cutibacterium;
Otu02271	0	0	0	0	0	0	0	0	0	1	0	0	0	0	0	0	0	Bacteria;Proteobacteria;Alphaproteobacteria;Rickettsiales;Mitochondria;
Otu02274	0	0	0	0	0	0	0	0	0	1	0	0	0	0	0	0	0	Bacteria;Proteobacteria;Gammaproteobacteria;Pseudomonadales;Moraxellaceae;Acinetobacter;
Otu02285	0	0	0	0	0	0	0	0	0	1	0	0	0	0	0	0	0	Bacteria;Proteobacteria;Alphaproteobacteria;Rickettsiales;Mitochondria;
Otu02290	0	0	0	0	0	0	0	0	0	0	0	0	0	0	1	0	0	Bacteria;Proteobacteria;Gammaproteobacteria;Enterobacterales;Yersiniaceae;Serratia;
Otu02295	0	0	0	0	0	0	0	0	0	0	0	1	0	0	0	0	0	Bacteria;Actinobacteriota;Actinobacteria;Propionibacteriales;Propionibacteriaceae;Cutibacterium;
Otu02297	0	0	0	0	0	0	0	0	0	0	0	0	0	0	0	1	0	Bacteria;Actinobacteriota;Actinobacteria;Frankiales;Geodermatophilaceae;Blastococcus;
Otu02298	0	0	0	0	0	0	0	0	0	1	0	0	0	0	0	0	0	Bacteria;Actinobacteriota;Actinobacteria;Propionibacteriales;Propionibacteriaceae;Cutibacterium;
Otu02300	0	0	0	0	0	0	0	0	0	1	0	0	0	0	0	0	0	Bacteria;Cyanobacteria;Cyanobacteriia;Chloroplast;
Otu02303	0	0	0	0	0	0	0	0	0	1	0	0	0	0	0	0	0	Bacteria;Cyanobacteria;Cyanobacteriia;Chloroplast;
Otu02305	0	0	0	0	0	0	0	0	0	1	0	0	0	0	0	0	0	Bacteria;
Otu02316	0	0	0	0	0	0	0	0	0	0	0	1	0	0	0	0	0	Eukaryota;Amorphea;Obazoa;Opisthokonta;Nucletmycea;Fungi;Dikarya;Basidiomycota;Agaricomycotina;Agaricomycetes;
Otu02318	0	0	0	0	0	0	0	0	0	0	0	1	0	0	0	0	0	Bacteria;Proteobacteria;Gammaproteobacteria;Pseudomonadales;Moraxellaceae;Acinetobacter;
Otu02323	0	0	0	0	0	0	0	0	0	1	0	0	0	0	0	0	0	Bacteria;Proteobacteria;Alphaproteobacteria;Rhizobiales;Rhizobiaceae;Allorhizobium-Neorhizobium-Pararhizobium-Rhizobium;
Otu02324	0	0	0	0	0	0	0	0	0	0	0	0	0	0	0	1	0	Bacteria;Proteobacteria;Gammaproteobacteria;Burkholderiales;Burkholderiaceae;Ralstonia;
Otu02328	0	0	0	0	0	0	0	0	0	0	0	0	0	0	0	1	0	Bacteria;Gemmatimonadota;Longimicrobia;Longimicrobiales;Longimicrobiaceae;
Otu02333	0	0	0	0	0	0	0	0	0	1	0	0	0	0	0	0	0	Bacteria;Cyanobacteria;Cyanobacteriia;Chloroplast;
Otu02336	0	0	0	0	0	0	0	0	0	0	0	1	0	0	0	0	0	Bacteria;Actinobacteriota;Actinobacteria;Corynebacteriales;Mycobacteriaceae;Mycobacterium;
Otu02339	0	0	0	0	0	0	0	0	0	0	0	1	0	0	0	0	0	Bacteria;Actinobacteriota;Actinobacteria;Corynebacteriales;Mycobacteriaceae;Mycobacterium;
Otu02358	0	0	0	0	0	0	0	0	0	1	0	0	0	0	0	0	0	Bacteria;Proteobacteria;Alphaproteobacteria;Rickettsiales;Mitochondria;
Otu02359	0	0	0	0	0	0	0	0	0	0	0	1	0	0	0	0	0	Eukaryota;Amorphea;Obazoa;Opisthokonta;Nucletmycea;Fungi;Dikarya;Ascomycota;Pezizomycotina;
Otu02364	0	0	0	0	0	0	0	0	0	1	0	0	0	0	0	0	0	Bacteria;Actinobacteriota;Actinobacteria;Propionibacteriales;Propionibacteriaceae;Cutibacterium;
Otu02365	1	0	0	0	0	0	0	0	0	0	0	0	0	0	0	0	0	Bacteria;Proteobacteria;Alphaproteobacteria;Rhizobiales;Beijerinckiaceae;Methylobacterium-Methylorubrum;
Otu02366	0	0	0	0	0	0	0	0	0	1	0	0	0	0	0	0	0	Bacteria;Proteobacteria;Alphaproteobacteria;Rhizobiales;Beijerinckiaceae;uncultured;
Otu02380	0	0	0	0	0	0	0	0	0	0	0	0	0	0	0	1	0	Bacteria;Actinobacteriota;Actinobacteria;Micrococcales;Micrococcaceae;Pseudarthrobacter;
Otu02381	0	0	0	0	0	0	0	0	0	0	0	1	0	0	0	0	0	Bacteria;Proteobacteria;Gammaproteobacteria;Burkholderiales;Oxalobacteraceae;
Otu02384	0	0	0	0	0	0	0	0	0	0	0	1	0	0	0	0	0	Unclassified;														Triticum aestivum
Otu02385	0	0	0	0	0	0	0	0	0	0	0	0	0	0	0	1	0	Bacteria;Gemmatimonadota;Longimicrobia;Longimicrobiales;Longimicrobiaceae;
Otu02386	0	0	0	0	0	0	0	0	0	0	0	0	0	0	0	1	0	Bacteria;Proteobacteria;Gammaproteobacteria;Enterobacterales;Erwiniaceae;Pantoea;
Otu02387	0	0	0	0	0	0	0	0	0	0	0	1	0	0	0	0	0	Bacteria;Proteobacteria;Alphaproteobacteria;Rickettsiales;Mitochondria;														Taraxacum kok-saghyz
Otu02393	0	0	0	0	0	0	0	0	0	0	0	0	0	0	0	1	0	Bacteria;Actinobacteriota;Actinobacteria;Micrococcales;Micrococcaceae;Pseudarthrobacter;
Otu02401	0	0	0	0	0	0	0	0	0	0	0	0	0	0	0	1	0	Bacteria;Proteobacteria;Alphaproteobacteria;Rickettsiales;Mitochondria;
Otu02437	0	0	0	0	0	0	0	0	0	0	0	0	0	0	0	1	0	Bacteria;Proteobacteria;Gammaproteobacteria;Burkholderiales;Oxalobacteraceae;
Otu02447	0	0	0	0	0	0	0	0	0	0	0	1	0	0	0	0	0	Unclassified;														Triticum aestivum
Otu02448	0	0	0	0	0	0	0	0	0	0	0	1	0	0	0	0	0	Unclassified;														Triticum aestivum
Otu02456	0	0	0	0	0	0	0	0	0	0	0	0	0	0	0	1	0	Bacteria;Firmicutes;Bacilli;Bacillales;Bacillaceae;Bacillus;
Otu02459	0	0	0	0	0	0	0	0	0	0	0	0	0	0	0	1	0	Bacteria;Actinobacteriota;Thermoleophilia;Gaiellales;uncultured;
Otu02480	0	0	0	0	0	0	0	0	1	0	0	0	0	0	0	0	0	Bacteria;Proteobacteria;Alphaproteobacteria;Rhizobiales;Beijerinckiaceae;Methylobacterium-Methylorubrum;
Otu02482	0	0	0	0	0	0	0	0	0	0	0	0	0	0	0	1	0	Bacteria;Proteobacteria;Alphaproteobacteria;Rhodobacterales;Rhodobacteraceae;
Otu02483	0	0	0	0	0	0	0	0	1	0	0	0	0	0	0	0	0	Bacteria;Proteobacteria;Alphaproteobacteria;Rhizobiales;Beijerinckiaceae;Methylobacterium-Methylorubrum;
Otu02488	0	0	0	0	0	0	0	0	0	0	0	1	0	0	0	0	0	Bacteria;Cyanobacteria;Cyanobacteriia;Chloroplast;
Otu02504	0	0	0	0	0	0	0	0	0	0	0	1	0	0	0	0	0	Unclassified;														Triticum urartu
Otu02514	0	0	0	0	0	0	0	0	0	0	0	0	0	0	1	0	0	Bacteria;Proteobacteria;Gammaproteobacteria;Pseudomonadales;Moraxellaceae;Acinetobacter;
Otu02515	1	0	0	0	0	0	0	0	0	0	0	0	0	0	0	0	0	Eukaryota;Amorphea;Obazoa;Opisthokonta;Nucletmycea;Fungi;Dikarya;Basidiomycota;Agaricomycotina;Agaricomycetes;Russulales;
Otu02516	0	0	0	0	0	0	0	0	0	0	0	0	0	0	0	1	0	Bacteria;Cyanobacteria;Cyanobacteriia;Chloroplast;
Otu02523	0	0	0	0	0	0	0	0	0	0	0	0	0	0	0	1	0	Bacteria;Actinobacteriota;Actinobacteria;Actinomycetales;Actinomycetaceae;Actinomyces;
Otu02526	0	0	0	0	0	0	0	0	0	0	0	0	0	0	0	1	0	Bacteria;Actinobacteriota;Actinobacteria;Micrococcales;Micrococcaceae;Arthrobacter;
Otu02527	0	0	0	0	0	0	0	0	0	0	0	0	0	0	0	1	0	Bacteria;Firmicutes;Clostridia;Peptostreptococcales-Tissierellales;Family XI;Peptoniphilus;
Otu02528	0	0	0	0	0	0	0	0	0	0	0	0	0	0	0	1	0	Bacteria;Proteobacteria;Gammaproteobacteria;Enterobacterales;Yersiniaceae;Serratia;
Otu02529	0	0	0	0	0	0	0	0	0	0	0	1	0	0	0	0	0	Bacteria;Actinobacteriota;Actinobacteria;Corynebacteriales;Mycobacteriaceae;Mycobacterium;
Otu02532	1	0	0	0	0	0	0	0	0	0	0	0	0	0	0	0	0	Bacteria;Cyanobacteria;Cyanobacteriia;Chloroplast;
Otu02533	0	0	0	0	0	0	0	1	0	0	0	0	0	0	0	0	0	Bacteria;Actinobacteriota;Actinobacteria;Propionibacteriales;Propionibacteriaceae;Cutibacterium;
Otu02534	0	0	0	0	0	0	0	0	0	0	0	0	0	0	0	1	0	Bacteria;Firmicutes;Bacilli;Bacillales;Bacillaceae;Bacillus;
Otu02539	0	0	0	0	0	0	0	0	0	0	0	0	0	0	0	1	0	Bacteria;Actinobacteriota;Actinobacteria;Micrococcales;Micrococcaceae;Rothia;
Otu02544	0	0	0	0	0	0	0	0	0	0	0	0	0	0	0	1	0	Bacteria;Proteobacteria;Gammaproteobacteria;Burkholderiales;Burkholderiaceae;Ralstonia;
Otu02545	0	0	0	0	0	0	0	0	0	0	0	1	0	0	0	0	0	Bacteria;Proteobacteria;Alphaproteobacteria;Rhizobiales;Beijerinckiaceae;Methylobacterium-Methylorubrum;
Otu02546	0	0	0	0	0	0	0	0	0	0	0	0	0	0	0	1	0	Bacteria;Proteobacteria;Alphaproteobacteria;Rickettsiales;Mitochondria;
Otu02547	0	0	0	0	0	0	0	0	0	0	0	0	0	0	0	1	0	Bacteria;Proteobacteria;Gammaproteobacteria;Burkholderiales;Burkholderiaceae;Ralstonia;
Otu02555	0	0	0	0	0	0	0	0	0	0	0	0	0	0	0	1	0	Bacteria;Proteobacteria;Alphaproteobacteria;Rhodobacterales;Rhodobacteraceae;Rubellimicrobium;
Otu02557	0	0	0	0	0	0	0	1	0	0	0	0	0	0	0	0	0	Bacteria;Proteobacteria;Alphaproteobacteria;Rickettsiales;Mitochondria;
Otu02558	0	0	0	0	0	0	0	0	0	0	0	0	0	0	0	1	0	Bacteria;Firmicutes;Negativicutes;Veillonellales-Selenomonadales;Veillonellaceae;Veillonella;
Otu02559	0	0	0	0	0	0	0	1	0	0	0	0	0	0	0	0	0	Bacteria;Proteobacteria;Alphaproteobacteria;Rhizobiales;Rhizobiaceae;Allorhizobium-Neorhizobium-Pararhizobium-Rhizobium;
Otu02563	0	0	0	0	0	0	0	1	0	0	0	0	0	0	0	0	0	Bacteria;Cyanobacteria;Cyanobacteriia;Chloroplast;
Otu02577	0	0	0	0	0	0	0	1	0	0	0	0	0	0	0	0	0	Bacteria;Proteobacteria;Gammaproteobacteria;Burkholderiales;Oxalobacteraceae;Massilia;
Otu02579	0	0	0	0	0	0	0	0	0	0	0	1	0	0	0	0	0	Unclassified;														Triticum aestivum
Otu02583	0	0	0	0	0	0	0	0	0	0	0	0	0	0	0	1	0	Bacteria;Proteobacteria;Alphaproteobacteria;Acetobacterales;Acetobacteraceae;
Otu02591	0	0	0	0	0	0	0	0	0	0	0	0	0	0	0	1	0	Bacteria;Firmicutes;Bacilli;Staphylococcales;Staphylococcaceae;Staphylococcus;
Otu02595	0	1	0	0	0	0	0	0	0	0	0	0	0	0	0	0	0	Bacteria;Proteobacteria;Alphaproteobacteria;Rickettsiales;Mitochondria;
Otu02599	0	0	0	0	0	0	0	0	0	0	0	0	0	0	0	1	0	Bacteria;Firmicutes;Bacilli;Staphylococcales;Staphylococcaceae;Staphylococcus;
Otu02605	0	0	0	0	0	0	0	0	0	0	0	1	0	0	0	0	0	Bacteria;Cyanobacteria;Cyanobacteriia;Chloroplast;
Otu02606	0	0	0	0	0	0	0	0	0	0	0	1	0	0	0	0	0	Bacteria;Proteobacteria;Alphaproteobacteria;Rickettsiales;Mitochondria;
Otu02609	0	0	0	0	0	0	0	0	0	0	0	0	0	0	0	1	0	Bacteria;Acidobacteriota;Blastocatellia;Blastocatellales;Blastocatellaceae;Blastocatella;
Otu02611	0	0	0	0	0	0	0	1	0	0	0	0	0	0	0	0	0	Bacteria;Cyanobacteria;Cyanobacteriia;Chloroplast;
Otu02613	0	0	0	0	0	0	0	1	0	0	0	0	0	0	0	0	0	Bacteria;Proteobacteria;Alphaproteobacteria;Rickettsiales;Mitochondria;														Oryza sativa Indica Group
Otu02617	0	0	0	0	0	0	0	0	0	0	0	1	0	0	0	0	0	Unclassified;														Triticum aestivum
Otu02622	0	0	0	0	0	0	0	0	0	0	0	0	0	0	0	1	0	Bacteria;Actinobacteriota;Actinobacteria;Propionibacteriales;Nocardioidaceae;Nocardioides;
Otu02623	0	0	0	0	0	0	0	0	0	0	0	1	0	0	0	0	0	Unclassified;														Triticum aestivum
Otu02625	0	0	0	0	0	0	0	0	0	0	0	1	0	0	0	0	0	Unclassified;														Triticum aestivum
Otu02627	0	0	0	0	0	0	0	0	0	0	0	0	0	0	0	1	0	Bacteria;Proteobacteria;Alphaproteobacteria;Rickettsiales;Mitochondria;
Otu02631	0	0	0	0	0	0	0	0	0	0	0	1	0	0	0	0	0	Eukaryota;Amorphea;Obazoa;Opisthokonta;Nucletmycea;Fungi;Dikarya;Basidiomycota;Agaricomycotina;Tremellomycetes;Tremellales;
Otu02633	0	0	0	0	0	0	0	0	0	0	0	0	0	0	0	1	0	Bacteria;Proteobacteria;Gammaproteobacteria;Enterobacterales;Pasteurellaceae;Haemophilus;
Otu02637	0	0	0	0	0	0	0	0	0	0	0	1	0	0	0	0	0	Unclassified;														Triticum aestivum
Otu02640	0	0	0	0	0	0	0	0	0	0	0	0	0	0	0	1	0	Bacteria;Deinococcota;Deinococci;Thermales;Thermaceae;Thermus;
Otu02647	0	0	0	0	0	0	0	0	0	0	0	1	0	0	0	0	0	Unclassified;														Triticum aestivum
Otu02648	0	1	0	0	0	0	0	0	0	0	0	0	0	0	0	0	0	Bacteria;Proteobacteria;Alphaproteobacteria;Rickettsiales;Mitochondria;														Daucus	Daucus sect. Daucus	Daucus carota	Daucus carota subsp. sativus
Otu02652	0	0	0	0	0	0	0	0	0	0	0	1	0	0	0	0	0	Bacteria;Proteobacteria;Alphaproteobacteria;Rhizobiales;Xanthobacteraceae;Bradyrhizobium;
Otu02666	1	0	0	0	0	0	0	0	0	0	0	0	0	0	0	0	0	Bacteria;Actinobacteriota;Actinobacteria;Propionibacteriales;Propionibacteriaceae;Cutibacterium;
Otu02667	0	0	0	0	0	0	0	0	0	0	0	0	0	0	0	1	0	Bacteria;Cyanobacteria;Cyanobacteriia;Cyanobacteriales;Coleofasciculaceae;Wilmottia Ant-Ph58;
Otu02670	0	0	0	0	0	0	0	0	0	0	0	0	0	1	0	0	0	Bacteria;Proteobacteria;Gammaproteobacteria;Enterobacterales;Enterobacteriaceae;Escherichia-Shigella;
Otu02671	0	0	0	0	0	0	0	0	0	0	0	0	0	0	0	1	0	Bacteria;Actinobacteriota;Actinobacteria;Pseudonocardiales;Pseudonocardiaceae;Actinomycetospora;
Otu02677	0	0	0	0	0	0	0	1	0	0	0	0	0	0	0	0	0	Bacteria;Actinobacteriota;Actinobacteria;Corynebacteriales;Mycobacteriaceae;Mycobacterium;
Otu02682	0	0	0	0	0	0	0	1	0	0	0	0	0	0	0	0	0	Bacteria;Proteobacteria;Gammaproteobacteria;Pseudomonadales;Pseudomonadaceae;Pseudomonas;
Otu02702	1	0	0	0	0	0	0	0	0	0	0	0	0	0	0	0	0	Bacteria;Actinobacteriota;Actinobacteria;Propionibacteriales;Propionibacteriaceae;Cutibacterium;
Otu02710	1	0	0	0	0	0	0	0	0	0	0	0	0	0	0	0	0	Bacteria;Proteobacteria;Alphaproteobacteria;Rhizobiales;Beijerinckiaceae;Methylobacterium-Methylorubrum;
Otu02711	0	0	0	0	0	0	0	0	0	0	0	0	0	0	0	1	0	Bacteria;Firmicutes;Bacilli;Lactobacillales;Carnobacteriaceae;Granulicatella;
Otu02713	0	0	0	0	0	0	0	1	0	0	0	0	0	0	0	0	0	Bacteria;Cyanobacteria;Cyanobacteriia;Chloroplast;
Otu02715	0	0	0	0	0	0	0	0	0	0	0	0	0	0	0	1	0	Bacteria;Actinobacteriota;Actinobacteria;Frankiales;uncultured;
Otu02725	0	0	0	0	0	0	0	0	0	0	0	1	0	0	0	0	0	Bacteria;Proteobacteria;Alphaproteobacteria;Rickettsiales;Mitochondria;
Otu02728	0	0	0	0	0	0	0	1	0	0	0	0	0	0	0	0	0	Bacteria;Cyanobacteria;Cyanobacteriia;Chloroplast;														Agrostis	Agrostis stolonifera
Otu02731	0	0	0	0	0	0	0	0	0	0	0	0	0	1	0	0	0	Bacteria;Proteobacteria;Gammaproteobacteria;Enterobacterales;Enterobacteriaceae;Escherichia-Shigella;
Otu02733	0	0	0	0	0	0	0	1	0	0	0	0	0	0	0	0	0	Bacteria;Proteobacteria;Gammaproteobacteria;Burkholderiales;Oxalobacteraceae;
Otu02745	0	0	0	0	0	0	0	1	0	0	0	0	0	0	0	0	0	Eukaryota;Amorphea;Obazoa;Opisthokonta;Holozoa;Choanozoa;Metazoa;Animalia;BCP clade;Bilateria;Protostomia;Ecdysozoa;Arthropoda;Hexapoda;Ellipura;Collembola;
Otu02764	0	0	0	0	0	0	0	0	0	0	0	0	0	0	0	1	0	Bacteria;Firmicutes;Bacilli;Lactobacillales;Carnobacteriaceae;Granulicatella;
Otu02765	0	0	0	0	0	0	0	1	0	0	0	0	0	0	0	0	0	Bacteria;Proteobacteria;Gammaproteobacteria;Enterobacterales;Enterobacteriaceae;Citrobacter;
Otu02772	0	1	0	0	0	0	0	0	0	0	0	0	0	0	0	0	0	Bacteria;Proteobacteria;Alphaproteobacteria;Rhizobiales;Beijerinckiaceae;Methylobacterium-Methylorubrum;
Otu02794	0	0	0	0	0	0	0	1	0	0	0	0	0	0	0	0	0	Bacteria;Proteobacteria;Alphaproteobacteria;Rickettsiales;Mitochondria;														Oryza sativa Indica Group
Otu02798	0	0	0	0	0	0	0	0	0	0	0	0	1	0	0	0	0	Bacteria;Actinobacteriota;Actinobacteria;Corynebacteriales;Mycobacteriaceae;Mycobacterium;
Otu02811	0	0	0	0	0	0	0	1	0	0	0	0	0	0	0	0	0	Bacteria;Proteobacteria;Gammaproteobacteria;Pseudomonadales;Moraxellaceae;Acinetobacter;
Otu02815	0	1	0	0	0	0	0	0	0	0	0	0	0	0	0	0	0	Bacteria;Proteobacteria;Alphaproteobacteria;Rickettsiales;Mitochondria;														Daucus	Daucus sect. Daucus	Daucus carota	Daucus carota subsp. sativus
Otu02822	0	0	0	0	0	0	0	1	0	0	0	0	0	0	0	0	0	Bacteria;Proteobacteria;Gammaproteobacteria;Xanthomonadales;Xanthomonadaceae;Stenotrophomonas;
Otu02829	0	0	0	0	0	0	0	1	0	0	0	0	0	0	0	0	0	Bacteria;Proteobacteria;Alphaproteobacteria;Rhizobiales;Xanthobacteraceae;Bradyrhizobium;
Otu02830	0	0	0	0	0	0	0	1	0	0	0	0	0	0	0	0	0	Bacteria;Proteobacteria;Alphaproteobacteria;Rickettsiales;Mitochondria;
Otu02838	0	0	0	0	0	0	0	0	0	0	0	0	1	0	0	0	0	Bacteria;Actinobacteriota;Actinobacteria;Corynebacteriales;Mycobacteriaceae;Mycobacterium;
Otu02840	0	0	0	0	0	0	0	0	0	0	0	0	1	0	0	0	0	Bacteria;Actinobacteriota;Actinobacteria;Corynebacteriales;Mycobacteriaceae;Mycobacterium;
Otu02849	0	0	0	0	0	0	1	0	0	0	0	0	0	0	0	0	0	Bacteria;Proteobacteria;Gammaproteobacteria;Burkholderiales;Oxalobacteraceae;Noviherbaspirillum;
Otu02850	0	0	0	0	0	0	0	0	0	0	0	0	0	0	0	0	1	Bacteria;Proteobacteria;Gammaproteobacteria;Burkholderiales;Neisseriaceae;Neisseria;
Otu02852	0	0	0	0	0	0	0	0	0	0	0	0	0	0	0	0	1	Bacteria;Bacteroidota;Bacteroidia;Chitinophagales;Chitinophagaceae;
Otu02853	0	0	0	0	0	0	0	0	0	0	0	0	0	0	0	0	1	Bacteria;Actinobacteriota;Actinobacteria;Micrococcales;Micrococcaceae;Rothia;
Otu02858	0	0	0	0	0	0	0	0	0	0	0	0	1	0	0	0	0	Bacteria;Actinobacteriota;Actinobacteria;Corynebacteriales;Mycobacteriaceae;Mycobacterium;
Otu02859	0	0	0	0	0	0	0	0	0	0	0	0	0	0	0	0	1	Bacteria;Proteobacteria;Gammaproteobacteria;Enterobacterales;Pasteurellaceae;Haemophilus;
Otu02862	0	0	0	0	0	0	0	0	0	0	0	0	0	0	0	0	1	Bacteria;Proteobacteria;Gammaproteobacteria;Burkholderiales;Burkholderiaceae;Burkholderia-Caballeronia-Paraburkholderia;
Otu02865	0	0	0	0	0	0	0	0	0	0	0	0	1	0	0	0	0	Bacteria;Cyanobacteria;Cyanobacteriia;Chloroplast;
Otu02866	0	0	0	0	0	0	1	0	0	0	0	0	0	0	0	0	0	Bacteria;Proteobacteria;Alphaproteobacteria;Rickettsiales;Mitochondria;
Otu02868	0	0	0	0	0	0	0	0	0	0	0	0	0	0	0	0	1	Bacteria;Proteobacteria;Gammaproteobacteria;Enterobacterales;Pasteurellaceae;Haemophilus;
Otu02869	0	1	0	0	0	0	0	0	0	0	0	0	0	0	0	0	0	Bacteria;Proteobacteria;Alphaproteobacteria;Rickettsiales;Mitochondria;
Otu02874	0	0	0	0	0	0	1	0	0	0	0	0	0	0	0	0	0	Bacteria;Actinobacteriota;Actinobacteria;Propionibacteriales;Propionibacteriaceae;Cutibacterium;
Otu02876	0	0	0	0	0	0	1	0	0	0	0	0	0	0	0	0	0	Bacteria;Proteobacteria;Alphaproteobacteria;Rickettsiales;Mitochondria;
Otu02882	0	0	0	0	0	0	1	0	0	0	0	0	0	0	0	0	0	Bacteria;Proteobacteria;Alphaproteobacteria;Rickettsiales;Mitochondria;
Otu02892	0	0	0	0	0	0	1	0	0	0	0	0	0	0	0	0	0	Bacteria;Proteobacteria;Gammaproteobacteria;Burkholderiales;Oxalobacteraceae;Noviherbaspirillum;
Otu02893	0	0	0	0	0	0	1	0	0	0	0	0	0	0	0	0	0	Bacteria;Proteobacteria;Alphaproteobacteria;Rickettsiales;Mitochondria;
Otu02897	0	0	0	0	0	0	1	0	0	0	0	0	0	0	0	0	0	Bacteria;Proteobacteria;Alphaproteobacteria;Rickettsiales;Mitochondria;
Otu02901	0	0	0	0	0	0	1	0	0	0	0	0	0	0	0	0	0	Bacteria;Cyanobacteria;Cyanobacteriia;Chloroplast;
Otu02902	0	0	0	0	0	0	1	0	0	0	0	0	0	0	0	0	0	Bacteria;Proteobacteria;Alphaproteobacteria;Rickettsiales;Mitochondria;
Otu02904	0	0	0	0	0	0	0	0	0	0	0	0	0	0	0	0	1	Bacteria;Proteobacteria;Gammaproteobacteria;Burkholderiales;Oxalobacteraceae;Massilia;
Otu02919	0	0	0	0	0	0	1	0	0	0	0	0	0	0	0	0	0	Bacteria;Actinobacteriota;Actinobacteria;Propionibacteriales;Propionibacteriaceae;Cutibacterium;
Otu02923	0	0	0	0	0	0	1	0	0	0	0	0	0	0	0	0	0	Bacteria;Cyanobacteria;Cyanobacteriia;Chloroplast;
Otu02925	0	0	0	0	0	0	0	0	0	0	0	0	0	0	0	0	1	Bacteria;Proteobacteria;Alphaproteobacteria;Rhizobiales;Xanthobacteraceae;Afipia;
Otu02927	0	0	0	0	0	0	0	0	0	0	0	0	0	0	0	0	1	Bacteria;Proteobacteria;Gammaproteobacteria;Enterobacterales;Enterobacteriaceae;Enterobacter;
Otu02929	0	0	0	0	0	0	0	0	0	0	0	0	0	0	0	0	1	Bacteria;Proteobacteria;Gammaproteobacteria;Enterobacterales;Pasteurellaceae;Haemophilus;
Otu02930	0	0	0	0	0	0	0	0	0	0	0	0	0	0	0	0	1	Bacteria;Proteobacteria;Gammaproteobacteria;Burkholderiales;Neisseriaceae;Neisseria;
Otu02932	1	0	0	0	0	0	0	0	0	0	0	0	0	0	0	0	0	Bacteria;Proteobacteria;Gammaproteobacteria;Burkholderiales;Oxalobacteraceae;Duganella;
Otu02934	0	0	0	0	0	0	0	0	0	0	0	0	0	0	0	0	1	Bacteria;Proteobacteria;Alphaproteobacteria;Rhizobiales;Xanthobacteraceae;Afipia;
Otu02940	0	0	0	0	0	0	0	0	0	0	0	0	0	0	0	0	1	Bacteria;Proteobacteria;Alphaproteobacteria;Rhizobiales;Beijerinckiaceae;1174-901-12;
Otu02943	0	0	0	0	0	0	0	0	0	0	0	0	1	0	0	0	0	Bacteria;Actinobacteriota;Actinobacteria;Corynebacteriales;Mycobacteriaceae;Mycobacterium;
Otu02945	0	0	0	0	0	0	0	0	0	0	0	0	0	0	0	0	1	Bacteria;Firmicutes;Clostridia;Clostridia UCG-014;
Otu02949	0	0	0	0	0	0	0	0	0	0	0	0	0	0	0	0	1	Bacteria;Proteobacteria;Gammaproteobacteria;Burkholderiales;Neisseriaceae;Neisseria;
Otu02956	0	0	0	0	0	0	0	0	0	0	0	0	1	0	0	0	0	Bacteria;Proteobacteria;Alphaproteobacteria;Rickettsiales;Mitochondria;
Otu02957	0	0	0	0	0	0	0	0	0	0	0	0	1	0	0	0	0	Bacteria;Proteobacteria;Alphaproteobacteria;Rickettsiales;Mitochondria;
Otu02959	0	0	0	0	0	0	0	0	0	0	0	0	0	0	0	0	1	Archaea;Euryarchaeota;Thermococci;Thermococcales;Thermococcaceae;Thermococcus;
Otu02961	0	0	0	0	0	0	0	0	0	0	0	0	0	0	0	0	1	Bacteria;Proteobacteria;Gammaproteobacteria;Enterobacterales;Pasteurellaceae;Haemophilus;
Otu02962	0	0	0	0	0	0	0	0	0	0	0	0	1	0	0	0	0	Bacteria;Actinobacteriota;Actinobacteria;Corynebacteriales;Mycobacteriaceae;Mycobacterium;
Otu02966	0	0	0	0	0	0	0	0	0	0	0	0	0	0	0	0	1	Bacteria;Proteobacteria;Gammaproteobacteria;Burkholderiales;Comamonadaceae;Tepidimonas;
Otu02972	0	0	0	0	0	1	0	0	0	0	0	0	0	0	0	0	0	Bacteria;Proteobacteria;Gammaproteobacteria;Burkholderiales;Rhodocyclaceae;
Otu02973	0	0	0	0	0	0	0	0	0	0	0	0	1	0	0	0	0	Bacteria;Proteobacteria;Alphaproteobacteria;Rickettsiales;Mitochondria;
Otu02974	0	0	0	0	0	0	0	0	0	0	0	0	1	0	0	0	0	Bacteria;Proteobacteria;Alphaproteobacteria;Rickettsiales;Mitochondria;
Otu02975	0	0	0	0	0	0	0	0	0	0	0	0	1	0	0	0	0	Bacteria;Proteobacteria;Alphaproteobacteria;Rickettsiales;Mitochondria;
Otu02976	0	0	0	0	0	1	0	0	0	0	0	0	0	0	0	0	0	Bacteria;Cyanobacteria;Cyanobacteriia;Chloroplast;
Otu02982	0	0	0	0	0	1	0	0	0	0	0	0	0	0	0	0	0	Bacteria;Cyanobacteria;Cyanobacteriia;Chloroplast;
Otu02983	0	0	0	0	0	0	0	0	0	0	0	0	0	0	0	0	1	Bacteria;Firmicutes;Bacilli;Lactobacillales;Streptococcaceae;Streptococcus;
Otu03000	0	0	0	0	0	1	0	0	0	0	0	0	0	0	0	0	0	Bacteria;Proteobacteria;Gammaproteobacteria;Pseudomonadales;Moraxellaceae;Acinetobacter;
Otu03017	0	0	0	0	0	0	0	0	0	0	0	0	0	1	0	0	0	Bacteria;Proteobacteria;Gammaproteobacteria;Enterobacterales;Enterobacteriaceae;Escherichia-Shigella;
Otu03022	0	0	0	0	0	0	0	0	0	0	0	0	0	0	0	0	1	Bacteria;Proteobacteria;Alphaproteobacteria;Rhizobiales;Beijerinckiaceae;Methylobacterium-Methylorubrum;
Otu03028	0	0	0	0	0	0	0	0	0	0	0	0	0	0	0	0	1	Bacteria;Gemmatimonadota;S0134 terrestrial group;
Otu03029	0	0	0	0	0	0	0	0	0	0	0	0	1	0	0	0	0	Bacteria;Proteobacteria;Alphaproteobacteria;Rickettsiales;Mitochondria;
Otu03031	0	0	0	0	0	1	0	0	0	0	0	0	0	0	0	0	0	Bacteria;Cyanobacteria;Cyanobacteriia;Chloroplast;
Otu03035	1	0	0	0	0	0	0	0	0	0	0	0	0	0	0	0	0	Bacteria;Proteobacteria;Gammaproteobacteria;Enterobacterales;Enterobacteriaceae;Klebsiella;
Otu03036	0	0	0	0	0	1	0	0	0	0	0	0	0	0	0	0	0	Bacteria;Bacteroidota;Bacteroidia;Flavobacteriales;Flavobacteriaceae;Flavobacterium;
Otu03043	0	0	0	0	0	0	0	0	0	0	0	0	0	0	0	0	1	Bacteria;Proteobacteria;Gammaproteobacteria;Enterobacterales;Pasteurellaceae;Haemophilus;
Otu03047	0	0	0	0	0	0	0	0	0	0	0	0	1	0	0	0	0	Unclassified;														Triticum aestivum
Otu03052	0	0	0	0	0	0	0	0	0	0	0	0	1	0	0	0	0	Bacteria;Actinobacteriota;Actinobacteria;Corynebacteriales;Mycobacteriaceae;Mycobacterium;
Otu03064	0	0	0	0	0	0	0	0	0	0	0	0	0	0	0	0	1	Bacteria;Actinobacteriota;Actinobacteria;Propionibacteriales;Propionibacteriaceae;Cutibacterium;
Otu03068	0	0	0	0	0	0	0	0	0	0	0	0	0	0	0	0	1	Bacteria;Proteobacteria;Alphaproteobacteria;Rhizobiales;Beijerinckiaceae;Methylobacterium-Methylorubrum;
Otu03074	0	0	0	0	0	0	0	0	0	0	0	0	0	0	0	0	1	Bacteria;Proteobacteria;Gammaproteobacteria;Burkholderiales;
Otu03075	0	0	0	0	0	0	0	0	0	0	0	0	0	0	0	0	1	Bacteria;Proteobacteria;Alphaproteobacteria;Rhizobiales;Beijerinckiaceae;Methylobacterium-Methylorubrum;
Otu03076	0	1	0	0	0	0	0	0	0	0	0	0	0	0	0	0	0	Bacteria;Proteobacteria;Alphaproteobacteria;Rickettsiales;Mitochondria;
Otu03077	0	0	0	0	0	0	0	0	0	0	0	0	0	0	0	0	1	Bacteria;Planctomycetota;vadinHA49;
Otu03092	0	0	0	0	0	0	0	0	0	0	0	0	1	0	0	0	0	Bacteria;Proteobacteria;Alphaproteobacteria;Rickettsiales;Mitochondria;
Otu03093	0	0	0	0	0	0	0	0	0	0	0	0	1	0	0	0	0	Bacteria;Proteobacteria;Alphaproteobacteria;Rickettsiales;Mitochondria;
Otu03101	0	0	0	0	0	0	0	0	0	0	0	0	1	0	0	0	0	Bacteria;Proteobacteria;Alphaproteobacteria;Rickettsiales;Mitochondria;
Otu03103	0	0	0	0	0	0	0	0	0	0	0	0	1	0	0	0	0	Bacteria;Proteobacteria;Gammaproteobacteria;Burkholderiales;Comamonadaceae;Comamonas;
Otu03106	0	0	0	0	1	0	0	0	0	0	0	0	0	0	0	0	0	Bacteria;Proteobacteria;Gammaproteobacteria;Pseudomonadales;Moraxellaceae;Acinetobacter;
Otu03107	0	0	0	0	1	0	0	0	0	0	0	0	0	0	0	0	0	Bacteria;Proteobacteria;Alphaproteobacteria;Rhizobiales;Beijerinckiaceae;Methylobacterium-Methylorubrum;
Otu03108	0	0	0	0	1	0	0	0	0	0	0	0	0	0	0	0	0	Bacteria;Proteobacteria;Alphaproteobacteria;Rhizobiales;Beijerinckiaceae;Methylobacterium-Methylorubrum;
Otu03110	0	0	0	0	0	0	0	0	0	0	0	0	1	0	0	0	0	Bacteria;Proteobacteria;Alphaproteobacteria;Rickettsiales;Mitochondria;
Otu03113	0	0	0	0	0	0	0	0	0	0	0	0	0	0	0	0	1	Bacteria;Proteobacteria;Gammaproteobacteria;Enterobacterales;Pasteurellaceae;Haemophilus;
Otu03114	0	0	0	0	0	0	0	0	0	0	0	0	0	0	0	0	1	Bacteria;Firmicutes;Bacilli;Staphylococcales;Staphylococcaceae;Staphylococcus;
Otu03116	0	0	0	0	1	0	0	0	0	0	0	0	0	0	0	0	0	Bacteria;Proteobacteria;Gammaproteobacteria;Pseudomonadales;Moraxellaceae;Acinetobacter;
Otu03137	0	0	0	0	0	0	0	0	0	0	0	0	0	1	0	0	0	Bacteria;Proteobacteria;Gammaproteobacteria;Pseudomonadales;Moraxellaceae;Acinetobacter;
Otu03146	0	0	0	0	1	0	0	0	0	0	0	0	0	0	0	0	0	Bacteria;Cyanobacteria;Cyanobacteriia;Chloroplast;
Otu03153	0	0	0	0	0	0	0	0	0	0	0	0	0	0	0	0	1	Bacteria;Firmicutes;Bacilli;
Otu03155	0	0	0	0	0	0	0	0	0	0	0	0	1	0	0	0	0	Bacteria;Actinobacteriota;Actinobacteria;Corynebacteriales;Mycobacteriaceae;Mycobacterium;
Otu03163	0	0	0	0	0	0	0	0	0	0	0	0	0	1	0	0	0	Bacteria;Proteobacteria;Gammaproteobacteria;Enterobacterales;Enterobacteriaceae;Escherichia-Shigella;
Otu03169	0	0	0	0	1	0	0	0	0	0	0	0	0	0	0	0	0	Bacteria;Proteobacteria;Gammaproteobacteria;Pseudomonadales;Moraxellaceae;Acinetobacter;
Otu03170	0	0	0	0	0	0	0	0	0	0	0	0	0	0	0	0	1	Bacteria;Proteobacteria;Gammaproteobacteria;Enterobacterales;Pasteurellaceae;Haemophilus;
Otu03180	0	0	0	0	0	0	0	0	0	0	0	0	0	0	0	0	1	Bacteria;Actinobacteriota;Actinobacteria;Propionibacteriales;Propionibacteriaceae;Cutibacterium;
Otu03186	0	0	0	0	1	0	0	0	0	0	0	0	0	0	0	0	0	Bacteria;Proteobacteria;Alphaproteobacteria;Rhizobiales;Beijerinckiaceae;Methylobacterium-Methylorubrum;
Otu03195	1	0	0	0	0	0	0	0	0	0	0	0	0	0	0	0	0	Bacteria;Cyanobacteria;Cyanobacteriia;Chloroplast;
Otu03210	0	0	0	0	0	0	0	0	0	0	0	0	0	0	0	0	1	Bacteria;Actinobacteriota;Actinobacteria;Propionibacteriales;Propionibacteriaceae;Cutibacterium;
Otu03211	1	0	0	0	0	0	0	0	0	0	0	0	0	0	0	0	0	Bacteria;Proteobacteria;Alphaproteobacteria;Rickettsiales;Mitochondria;
Otu03221	0	0	0	1	0	0	0	0	0	0	0	0	0	0	0	0	0	Bacteria;Proteobacteria;Alphaproteobacteria;Rickettsiales;Mitochondria;
Otu03222	0	0	0	0	0	0	0	0	0	0	0	0	0	0	0	0	1	Bacteria;Cyanobacteria;Cyanobacteriia;Chloroplast;
Otu03223	0	0	0	0	0	0	0	0	0	0	0	0	0	0	0	0	1	Bacteria;Actinobacteriota;Actinobacteria;Corynebacteriales;Corynebacteriaceae;Corynebacterium;
Otu03224	0	1	0	0	0	0	0	0	0	0	0	0	0	0	0	0	0	Bacteria;Proteobacteria;Alphaproteobacteria;Rickettsiales;Mitochondria;
Otu03225	0	0	0	1	0	0	0	0	0	0	0	0	0	0	0	0	0	Eukaryota;Archaeplastida;Chloroplastida;Charophyta;Phragmoplastophyta;Streptophyta;Embryophyta;Tracheophyta;Spermatophyta;Pinophyta;Cupressales;
Otu03226	0	0	0	0	0	0	0	0	0	0	0	0	1	0	0	0	0	Bacteria;Actinobacteriota;Actinobacteria;Propionibacteriales;Propionibacteriaceae;Cutibacterium;
Otu03228	0	0	0	0	0	0	0	0	0	0	0	0	0	0	0	0	1	Bacteria;Proteobacteria;Alphaproteobacteria;Rickettsiales;Mitochondria;
Otu03230	0	0	0	0	0	0	0	0	0	0	0	0	0	0	0	0	1	Bacteria;Proteobacteria;Gammaproteobacteria;Burkholderiales;Alcaligenaceae;Alcaligenes;
Otu03234	0	0	0	0	0	0	0	0	0	0	0	0	0	0	0	0	1	Bacteria;Proteobacteria;Gammaproteobacteria;Burkholderiales;Neisseriaceae;Neisseria;
Otu03236	0	0	0	0	0	0	0	0	0	0	0	0	0	0	0	0	1	Bacteria;Proteobacteria;Gammaproteobacteria;Burkholderiales;Burkholderiaceae;Burkholderia-Caballeronia-Paraburkholderia;
Otu03238	0	0	0	0	0	0	0	0	0	0	0	0	0	1	0	0	0	Bacteria;Actinobacteriota;Actinobacteria;Propionibacteriales;Propionibacteriaceae;Cutibacterium;
Otu03239	0	0	0	0	0	0	0	0	0	0	0	0	0	0	0	0	1	Bacteria;Firmicutes;Bacilli;Lactobacillales;Streptococcaceae;Streptococcus;
Otu03243	0	0	0	1	0	0	0	0	0	0	0	0	0	0	0	0	0	Bacteria;Proteobacteria;Alphaproteobacteria;Rhizobiales;Xanthobacteraceae;Bradyrhizobium;
Otu03245	0	0	0	0	0	0	0	0	0	0	0	0	0	0	0	0	1	Bacteria;Gemmatimonadota;S0134 terrestrial group;
Otu03250	0	0	0	1	0	0	0	0	0	0	0	0	0	0	0	0	0	Bacteria;Proteobacteria;Gammaproteobacteria;Burkholderiales;Rhodocyclaceae;Methyloversatilis;
Otu03251	0	0	0	0	0	0	0	0	0	0	0	0	0	0	0	0	1	Bacteria;Firmicutes;Bacilli;Staphylococcales;Staphylococcaceae;Staphylococcus;
Otu03253	0	0	0	0	0	0	0	0	0	0	0	0	0	0	0	0	1	Bacteria;Actinobacteriota;Coriobacteriia;Coriobacteriales;Eggerthellaceae;uncultured;
Otu03255	0	0	0	0	0	0	0	0	0	0	0	0	0	0	0	0	1	Archaea;Halobacterota;Halobacteria;Halobacterales;Halococcaceae;Halococcus;
Otu03257	0	0	0	0	0	0	0	0	0	0	0	0	0	0	0	0	1	Bacteria;Proteobacteria;Gammaproteobacteria;Burkholderiales;Burkholderiaceae;Burkholderia-Caballeronia-Paraburkholderia;
Otu03259	0	0	0	0	0	0	0	0	0	0	0	0	0	0	0	0	1	Bacteria;Proteobacteria;Gammaproteobacteria;Burkholderiales;Neisseriaceae;Neisseria;
Otu03260	0	0	0	1	0	0	0	0	0	0	0	0	0	0	0	0	0	Bacteria;Proteobacteria;Gammaproteobacteria;Burkholderiales;Oxalobacteraceae;
Otu03262	0	0	0	1	0	0	0	0	0	0	0	0	0	0	0	0	0	Bacteria;Proteobacteria;Alphaproteobacteria;Rhizobiales;Beijerinckiaceae;Methylobacterium-Methylorubrum;
Otu03264	0	1	0	0	0	0	0	0	0	0	0	0	0	0	0	0	0	Bacteria;Proteobacteria;Gammaproteobacteria;Burkholderiales;Oxalobacteraceae;
Otu03265	0	0	0	0	0	0	0	0	0	0	0	0	1	0	0	0	0	Bacteria;Proteobacteria;Gammaproteobacteria;Pseudomonadales;Moraxellaceae;Acinetobacter;
Otu03269	0	0	0	0	0	0	0	0	0	0	0	0	0	0	0	0	1	Bacteria;Actinobacteriota;Actinobacteria;Propionibacteriales;Propionibacteriaceae;Cutibacterium;
Otu03271	0	0	0	1	0	0	0	0	0	0	0	0	0	0	0	0	0	Bacteria;Proteobacteria;Alphaproteobacteria;Rickettsiales;Mitochondria;
Otu03273	0	0	0	1	0	0	0	0	0	0	0	0	0	0	0	0	0	Eukaryota;Amorphea;Obazoa;Opisthokonta;Holozoa;Choanozoa;Metazoa;Animalia;BCP clade;Bilateria;Protostomia;Lophotrochozoa;Mollusca;Gastropoda;Heterobranchia;
Otu03274	0	0	0	0	0	0	0	0	0	0	0	0	0	0	0	0	1	Bacteria;Proteobacteria;Gammaproteobacteria;Burkholderiales;Burkholderiaceae;Burkholderia-Caballeronia-Paraburkholderia;
Otu03278	0	0	0	1	0	0	0	0	0	0	0	0	0	0	0	0	0	Bacteria;Proteobacteria;Alphaproteobacteria;Rickettsiales;Mitochondria;
Otu03280	0	0	0	0	0	0	0	0	0	0	0	0	0	0	0	0	1	Bacteria;Actinobacteriota;Actinobacteria;Propionibacteriales;Propionibacteriaceae;Cutibacterium;
Otu03285	0	0	0	0	0	0	0	0	0	0	0	0	0	1	0	0	0	Bacteria;Proteobacteria;Gammaproteobacteria;Pseudomonadales;Moraxellaceae;Acinetobacter;
Otu03292	0	0	0	0	0	0	0	0	0	0	0	0	0	0	0	0	1	Bacteria;Myxococcota;Polyangia;Haliangiales;Haliangiaceae;Haliangium;
Otu03293	0	0	0	1	0	0	0	0	0	0	0	0	0	0	0	0	0	Bacteria;Bacteroidota;Bacteroidia;Flavobacteriales;Flavobacteriaceae;Flavobacterium;
Otu03294	0	0	0	1	0	0	0	0	0	0	0	0	0	0	0	0	0	Bacteria;Bacteroidota;Bacteroidia;Flavobacteriales;Flavobacteriaceae;Flavobacterium;
Otu03295	0	0	0	0	0	0	0	0	0	0	0	0	0	0	0	0	1	Bacteria;Actinobacteriota;Actinobacteria;Micrococcales;Micrococcaceae;Rothia;
Otu03296	0	0	0	0	0	0	0	0	0	0	0	0	0	0	0	0	1	Bacteria;Firmicutes;Bacilli;Lactobacillales;Streptococcaceae;Streptococcus;
Otu03300	0	0	0	0	0	0	0	0	0	0	0	0	0	0	0	0	1	Bacteria;Proteobacteria;Gammaproteobacteria;Burkholderiales;Neisseriaceae;Neisseria;
Otu03302	0	0	0	1	0	0	0	0	0	0	0	0	0	0	0	0	0	Unclassified;
Otu03306	0	0	0	0	0	0	0	0	0	0	0	0	0	0	0	0	1	Bacteria;Proteobacteria;Gammaproteobacteria;Burkholderiales;Burkholderiaceae;Burkholderia-Caballeronia-Paraburkholderia;
Otu03308	0	0	0	1	0	0	0	0	0	0	0	0	0	0	0	0	0	Bacteria;Proteobacteria;Gammaproteobacteria;Pseudomonadales;Moraxellaceae;Acinetobacter;
Otu03309	0	0	0	1	0	0	0	0	0	0	0	0	0	0	0	0	0	Bacteria;Proteobacteria;Alphaproteobacteria;Rickettsiales;Mitochondria;
Otu03313	0	0	0	1	0	0	0	0	0	0	0	0	0	0	0	0	0	Bacteria;Proteobacteria;Alphaproteobacteria;Rhizobiales;Beijerinckiaceae;uncultured;
Otu03314	0	0	0	0	0	0	0	0	0	0	0	0	0	1	0	0	0	Bacteria;Proteobacteria;Gammaproteobacteria;Enterobacterales;Enterobacteriaceae;Escherichia-Shigella;
Otu03320	0	0	0	0	0	0	0	0	0	0	0	0	0	0	0	0	1	Bacteria;Proteobacteria;Gammaproteobacteria;Burkholderiales;Burkholderiaceae;Burkholderia-Caballeronia-Paraburkholderia;
Otu03321	0	0	0	0	0	0	0	0	0	0	0	0	0	0	0	0	1	Bacteria;Proteobacteria;Alphaproteobacteria;Rhizobiales;Beijerinckiaceae;Methylobacterium-Methylorubrum;
Otu03324	0	0	0	1	0	0	0	0	0	0	0	0	0	0	0	0	0	Bacteria;Proteobacteria;Gammaproteobacteria;Burkholderiales;Oxalobacteraceae;Noviherbaspirillum;
Otu03325	0	0	0	0	0	0	0	0	0	0	0	0	0	1	0	0	0	Eukaryota;Amorphea;Obazoa;Opisthokonta;Nucletmycea;Fungi;Dikarya;Basidiomycota;Agaricomycotina;Tremellomycetes;Tremellales;
Otu03332	1	0	0	0	0	0	0	0	0	0	0	0	0	0	0	0	0	Bacteria;Cyanobacteria;Cyanobacteriia;Chloroplast;
Otu03341	0	0	0	1	0	0	0	0	0	0	0	0	0	0	0	0	0	Bacteria;Actinobacteriota;Actinobacteria;Propionibacteriales;Propionibacteriaceae;Cutibacterium;
Otu03343	0	0	0	0	0	0	0	0	0	0	0	0	0	0	0	0	1	Bacteria;Proteobacteria;Gammaproteobacteria;Burkholderiales;Neisseriaceae;Neisseria;
Otu03351	0	0	0	0	0	0	0	0	0	0	0	0	0	1	0	0	0	Bacteria;Cyanobacteria;Cyanobacteriia;Chloroplast;
Otu03353	0	0	0	1	0	0	0	0	0	0	0	0	0	0	0	0	0	Bacteria;														Triticum aestivum
Otu03354	0	0	0	1	0	0	0	0	0	0	0	0	0	0	0	0	0	Bacteria;Proteobacteria;Gammaproteobacteria;Pseudomonadales;Moraxellaceae;Acinetobacter;
Otu03355	0	0	0	0	0	0	0	0	0	0	0	0	0	1	0	0	0	Bacteria;Proteobacteria;Gammaproteobacteria;Enterobacterales;Enterobacteriaceae;Escherichia-Shigella;
Otu03356	0	0	0	0	0	0	0	0	0	0	0	0	0	1	0	0	0	Bacteria;Proteobacteria;Gammaproteobacteria;Enterobacterales;Enterobacteriaceae;Escherichia-Shigella;
Otu03357	0	0	0	0	0	0	0	0	0	0	0	0	0	1	0	0	0	Bacteria;Proteobacteria;Gammaproteobacteria;Enterobacterales;Enterobacteriaceae;Escherichia-Shigella;
Otu03359	0	0	0	0	0	0	0	0	0	0	0	0	0	0	0	0	1	Bacteria;Firmicutes;Bacilli;Staphylococcales;Staphylococcaceae;Staphylococcus;
Otu03364	0	0	0	0	0	0	0	0	0	0	0	0	0	1	0	0	0	Bacteria;Proteobacteria;Gammaproteobacteria;Enterobacterales;Enterobacteriaceae;Escherichia-Shigella;
Otu03365	0	0	0	0	0	0	0	0	0	0	0	0	0	1	0	0	0	Bacteria;Proteobacteria;Gammaproteobacteria;Enterobacterales;Enterobacteriaceae;Escherichia-Shigella;
Otu03366	0	0	0	0	0	0	0	0	0	0	0	0	0	1	0	0	0	Bacteria;Proteobacteria;Gammaproteobacteria;Enterobacterales;Enterobacteriaceae;Escherichia-Shigella;
Otu03367	0	0	0	0	0	0	0	0	0	0	0	0	0	1	0	0	0	Bacteria;Proteobacteria;Gammaproteobacteria;Enterobacterales;Enterobacteriaceae;Escherichia-Shigella;
Otu03370	1	0	0	0	0	0	0	0	0	0	0	0	0	0	0	0	0	Bacteria;Cyanobacteria;Cyanobacteriia;Chloroplast;
Otu03371	0	0	0	0	0	0	0	0	0	0	0	0	0	0	0	0	1	Bacteria;Firmicutes;Bacilli;Lactobacillales;Streptococcaceae;Streptococcus;
Otu03376	0	0	1	0	0	0	0	0	0	0	0	0	0	0	0	0	0	Bacteria;Proteobacteria;Alphaproteobacteria;Rhizobiales;Xanthobacteraceae;Bradyrhizobium;
Otu03381	0	0	0	0	0	0	0	0	0	0	0	0	0	0	0	0	1	Bacteria;Actinobacteriota;Actinobacteria;Corynebacteriales;Corynebacteriaceae;Corynebacterium;
Otu03383	0	0	0	0	0	0	0	0	0	0	0	0	0	1	0	0	0	Bacteria;Proteobacteria;Gammaproteobacteria;Enterobacterales;Enterobacteriaceae;Escherichia-Shigella;
Otu03384	0	0	0	0	0	0	0	0	0	0	0	0	0	1	0	0	0	Bacteria;Proteobacteria;Gammaproteobacteria;Pseudomonadales;Moraxellaceae;Acinetobacter;
Otu03387	0	0	1	0	0	0	0	0	0	0	0	0	0	0	0	0	0	Bacteria;Proteobacteria;Gammaproteobacteria;Enterobacterales;Erwiniaceae;Pantoea;
Otu03390	0	0	1	0	0	0	0	0	0	0	0	0	0	0	0	0	0	Bacteria;Cyanobacteria;Cyanobacteriia;Chloroplast;
Otu03394	0	0	0	0	0	0	0	0	0	0	0	0	0	1	0	0	0	Bacteria;Proteobacteria;Alphaproteobacteria;Rickettsiales;Mitochondria;
Otu03396	0	0	0	0	0	0	0	0	0	0	0	0	0	1	0	0	0	Bacteria;Actinobacteriota;Actinobacteria;Propionibacteriales;Propionibacteriaceae;Cutibacterium;
Otu03398	0	0	1	0	0	0	0	0	0	0	0	0	0	0	0	0	0	Bacteria;Cyanobacteria;Cyanobacteriia;Chloroplast;
Otu03399	0	0	1	0	0	0	0	0	0	0	0	0	0	0	0	0	0	Bacteria;Proteobacteria;Alphaproteobacteria;Rickettsiales;Mitochondria;
Otu03400	0	0	0	0	0	0	0	0	0	0	0	0	0	1	0	0	0	Bacteria;Proteobacteria;Gammaproteobacteria;Enterobacterales;Enterobacteriaceae;Escherichia-Shigella;
Otu03407	0	0	0	0	0	0	0	0	0	0	0	0	0	1	0	0	0	Bacteria;Proteobacteria;Gammaproteobacteria;Enterobacterales;Enterobacteriaceae;Escherichia-Shigella;
Otu03408	0	0	1	0	0	0	0	0	0	0	0	0	0	0	0	0	0	Bacteria;Proteobacteria;Gammaproteobacteria;Burkholderiales;Comamonadaceae;
Otu03409	0	0	1	0	0	0	0	0	0	0	0	0	0	0	0	0	0	Bacteria;Proteobacteria;Alphaproteobacteria;Rickettsiales;Mitochondria;
Otu03410	0	0	0	0	0	0	0	0	0	0	0	0	0	1	0	0	0	Bacteria;Proteobacteria;Gammaproteobacteria;Enterobacterales;Enterobacteriaceae;Escherichia-Shigella;
Otu03411	0	0	0	0	0	0	0	0	0	0	0	0	0	0	0	0	1	Bacteria;Proteobacteria;Alphaproteobacteria;Rickettsiales;Mitochondria;
Otu03419	0	0	0	0	0	0	0	0	0	0	0	0	0	0	0	0	1	Bacteria;Bacteroidota;Bacteroidia;Cytophagales;Hymenobacteraceae;Hymenobacter;
Otu03425	0	0	0	0	0	0	0	0	0	0	0	0	0	1	0	0	0	Bacteria;Proteobacteria;Gammaproteobacteria;Enterobacterales;Enterobacteriaceae;Escherichia-Shigella;
Otu03427	1	0	0	0	0	0	0	0	0	0	0	0	0	0	0	0	0	Bacteria;Proteobacteria;Alphaproteobacteria;Rhizobiales;Beijerinckiaceae;Methylobacterium-Methylorubrum;
Otu03430	0	0	1	0	0	0	0	0	0	0	0	0	0	0	0	0	0	Bacteria;Proteobacteria;Alphaproteobacteria;Rhizobiales;Xanthobacteraceae;Bradyrhizobium;
Otu03431	0	0	0	0	0	0	0	0	0	0	0	0	0	1	0	0	0	Bacteria;Proteobacteria;Gammaproteobacteria;Enterobacterales;Enterobacteriaceae;Escherichia-Shigella;
Otu03432	0	0	0	0	0	0	0	0	0	0	0	0	0	1	0	0	0	Bacteria;Proteobacteria;Gammaproteobacteria;Enterobacterales;Enterobacteriaceae;Escherichia-Shigella;
Otu03440	0	0	1	0	0	0	0	0	0	0	0	0	0	0	0	0	0	Bacteria;Proteobacteria;Alphaproteobacteria;Rhizobiales;Beijerinckiaceae;
Otu03441	0	0	0	0	0	0	0	0	0	0	0	0	0	0	0	0	1	Bacteria;Proteobacteria;Alphaproteobacteria;Rhizobiales;Beijerinckiaceae;1174-901-12;
Otu03445	1	0	0	0	0	0	0	0	0	0	0	0	0	0	0	0	0	Bacteria;Proteobacteria;Alphaproteobacteria;Rickettsiales;Mitochondria;

## Sheet: (B) 3%OTUs_QCd_cores
	(B) 3% OTUs for all Louisville X330 core samples after contaminants removed at 95% OTU similarity cutoff
OTU_Label	1374-08	1374-14	1374-20	1374-27	1374-31	1374-38	1374-52	1374-58	1374-68	1376-04	1376-07	1376-16	1376-17	1376-19	1376-23	Taxonomy
Otu00001	0	31	0	0	0	10	0	489	980	0	0	0	26	0	0	Bacteria(100);Proteobacteria(100);Betaproteobacteria(100);Burkholderiales(100);Oxalobacteraceae(100);Massilia(100);
Otu00002	0	0	0	0	0	44	0	0	0	0	0	0	0	1316	0	Bacteria(100);Proteobacteria(100);Gammaproteobacteria(100);Oceanospirillales(100);Oceanospirillaceae(100);Neptuniibacter(100);
Otu00003	0	0	0	0	0	92	0	0	0	16	0	0	0	1172	0	Bacteria(100);Firmicutes(100);Bacilli(100);Bacillales(100);Bacillaceae(90);Bacillus(90);
Otu00004	0	0	0	0	0	86	0	0	0	0	0	0	0	685	0	Bacteria(100);Firmicutes(100);Bacilli(100);Bacillales(100);Bacillaceae(99);Bacillus(99);
Otu00005	106	0	0	0	0	0	0	0	0	12	509	0	0	8	0	Bacteria(100);Proteobacteria(100);Betaproteobacteria(100);Burkholderiales(100);Oxalobacteraceae(100);Janthinobacterium(100);
Otu00006	0	0	0	377	0	0	195	16	0	35	0	0	0	0	0	Bacteria(100);Firmicutes(100);Clostridia(100);Clostridiales(100);Family_XI(100);Anaerococcus(100);
Otu00007	0	0	0	0	0	0	0	613	0	0	0	0	0	0	0	Bacteria(100);Proteobacteria(100);Betaproteobacteria(100);Burkholderiales(100);Oxalobacteraceae(100);Massilia(100);
Otu00008	9	0	0	0	0	0	0	6	560	0	0	0	0	0	0	Bacteria(100);Proteobacteria(100);Alphaproteobacteria(100);Caulobacterales(100);Caulobacteraceae(100);Phenylobacterium(100);
Otu00009	0	1	47	15	4	39	0	128	0	241	9	13	52	24	0	Bacteria(100);Actinobacteria(100);Actinobacteria(100);Corynebacteriales(100);Nocardiaceae(100);Rhodococcus(100);
Otu00010	0	0	0	0	0	142	0	0	0	0	0	0	0	420	0	Bacteria(100);Proteobacteria(100);Gammaproteobacteria(100);Alteromonadales(100);Alteromonadaceae(100);Marinobacter(100);
Otu00011	2	0	0	0	0	0	0	0	5	0	0	0	544	0	0	Bacteria(100);Actinobacteria(100);Actinobacteria(100);Corynebacteriales(100);Corynebacteriaceae(100);Corynebacterium(100);
Otu00012	0	0	0	19	0	0	25	0	0	17	445	0	14	1	0	Bacteria(100);Proteobacteria(100);Betaproteobacteria(100);Burkholderiales(100);Comamonadaceae(100);Aquabacterium(99);
Otu00013	0	0	0	0	0	0	0	0	0	0	487	0	0	0	0	Bacteria(100);Firmicutes(100);Clostridia(100);Clostridiales(100);Clostridiaceae_1(100);Clostridium_sensu_stricto_1(100);
Otu00014	10	0	0	0	0	0	0	280	0	0	184	0	3	0	0	Bacteria(100);Proteobacteria(100);Betaproteobacteria(100);Burkholderiales(100);Oxalobacteraceae(100);Duganella(87);
Otu00015	6	0	0	0	0	0	0	0	0	0	0	0	459	2	0	Bacteria(100);Actinobacteria(100);Actinobacteria(100);Micrococcales(100);Brevibacteriaceae(100);Brevibacterium(100);
Otu00016	0	0	0	0	0	0	0	0	0	0	467	0	0	0	0	Bacteria(100);Proteobacteria(100);Betaproteobacteria(100);Burkholderiales(100);Oxalobacteraceae(100);
Otu00017	6	33	0	0	0	3	55	0	0	0	280	0	0	0	0	Bacteria(100);Proteobacteria(100);Betaproteobacteria(100);Burkholderiales(100);Comamonadaceae(100);Polaromonas(100);
Otu00018	0	9	16	94	0	23	0	35	17	38	3	32	1	58	0	Bacteria(100);Firmicutes(100);Bacilli(100);Lactobacillales(100);Carnobacteriaceae(100);Alloiococcus(100);
Otu00019	59	0	0	0	0	0	0	0	0	0	245	0	0	0	0	Bacteria(100);Proteobacteria(100);Betaproteobacteria(100);Burkholderiales(100);Oxalobacteraceae(100);Duganella(100);
Otu00020	0	36	22	56	0	39	0	26	0	36	0	24	38	0	0	Bacteria(100);Actinobacteria(100);Actinobacteria(100);Corynebacteriales(100);Corynebacteriaceae(100);Corynebacterium(100);
Otu00021	11	0	2	207	3	0	0	53	0	0	0	0	0	0	0	Bacteria(100);Firmicutes(100);Clostridia(100);Clostridiales(100);Family_XI(100);Anaerococcus(100);
Otu00022	5	0	0	0	0	0	0	0	0	0	0	0	0	0	259	Bacteria(100);Actinobacteria(100);Actinobacteria(100);Micrococcales(100);Microbacteriaceae(100);
Otu00023	0	0	0	0	0	0	0	0	0	0	0	0	0	0	257	Bacteria(100);Firmicutes(100);Bacilli(100);Lactobacillales(100);Aerococcaceae(100);Eremococcus(100);
Otu00024	0	0	0	0	0	0	0	0	0	2	0	0	0	236	0	Bacteria(100);Proteobacteria(100);Gammaproteobacteria(100);Thiotrichales(100);Piscirickettsiaceae(100);Thiomicrospira(100);
Otu00025	54	181	0	0	0	1	0	0	0	0	0	0	0	0	0	Bacteria(100);Actinobacteria(100);Actinobacteria(100);Frankiales(100);Frankiales_unclassified(100);
Otu00026	0	11	0	0	0	0	0	0	2	11	206	0	0	0	0	Bacteria(100);Proteobacteria(100);Betaproteobacteria(100);Methylophilales(100);Methylophilaceae(100);Methylotenera(100);
Otu00027	0	33	33	87	0	19	0	19	0	14	6	0	13	5	0	Bacteria(100);Actinobacteria(100);Actinobacteria(100);Corynebacteriales(100);Corynebacteriaceae(100);Corynebacterium(100);
Otu00028	17	0	9	35	0	3	0	95	0	10	0	0	32	17	0	Bacteria(100);Actinobacteria(100);Actinobacteria(100);Corynebacteriales(100);Nocardiaceae(100);Williamsia(100);
Otu00029	0	6	0	26	0	0	0	134	0	0	0	0	0	41	0	Bacteria(100);Actinobacteria(100);Actinobacteria(100);Corynebacteriales(100);Corynebacteriaceae(100);Corynebacterium(100);
Otu00030	16	0	0	0	0	0	188	0	0	0	2	0	0	0	0	Bacteria(100);Acidobacteria(100);Acidobacteria(100);Subgroup_4(100);Unknown_Family(100);Blastocatella(100);
Otu00031	54	5	0	65	5	0	4	0	0	27	4	11	5	16	0	Bacteria(100);Proteobacteria(100);Betaproteobacteria(100);Burkholderiales(100);Oxalobacteraceae(100);Massilia(100);
Otu00032	0	0	0	0	0	0	192	0	0	0	0	0	0	0	0	Bacteria(100);Planctomycetes(100);Planctomycetacia(100);Planctomycetales(100);Planctomycetaceae(100);
Otu00033	0	0	0	0	29	1	0	154	0	0	0	0	0	6	0	Bacteria(100);Firmicutes(100);Bacilli(100);Bacillales(100);Bacillaceae(100);Anoxybacillus(100);
Otu00034	189	0	0	0	0	0	0	0	0	0	0	0	0	0	0	Bacteria(100);Proteobacteria(100);Gammaproteobacteria(100);Xanthomonadales(100);Xanthomonadaceae(100);Lysobacter(100);
Otu00035	0	0	0	0	0	0	0	0	0	0	186	0	0	0	0	Bacteria(100);Firmicutes(100);Negativicutes(100);Selenomonadales(100);Veillonellaceae(100);
Otu00036	0	0	0	0	0	168	0	0	0	0	3	0	0	0	0	Bacteria(100);Actinobacteria(100);Actinobacteria(100);Micrococcales(100);Micrococcaceae(100);Arthrobacter(99);
Otu00037	80	4	18	31	0	0	0	0	32	0	0	0	0	3	0	Bacteria(100);Bacteroidetes(100);Cytophagia(100);Cytophagales(100);Cytophagaceae(100);Hymenobacter(100);
Otu00038	8	0	5	0	0	18	81	0	0	7	2	7	0	29	0	Bacteria(100);Actinobacteria(100);Actinobacteria(100);Frankiales(100);Nakamurellaceae(100);Nakamurella(100);
Otu00039	0	0	0	0	0	0	0	0	0	0	0	0	0	0	156	Bacteria(100);Proteobacteria(100);Betaproteobacteria(100);Rhodocyclales(100);Rhodocyclaceae(100);Thauera(100);
Otu00040	7	0	16	30	10	0	0	26	0	0	0	27	39	0	0	Bacteria(100);Actinobacteria(100);Actinobacteria(100);Corynebacteriales(100);Corynebacteriaceae(100);Corynebacterium(100);
Otu00041	0	0	0	0	0	0	0	0	0	0	0	0	0	0	154	Bacteria(100);Proteobacteria(100);Epsilonproteobacteria(100);Campylobacterales(100);Helicobacteraceae(100);Sulfurimonas(100);
Otu00042	0	7	0	66	0	0	0	25	0	0	8	46	0	0	0	Bacteria(100);Proteobacteria(100);Alphaproteobacteria(100);Sphingomonadales(100);Sphingomonadaceae(100);Novosphingobium(99);
Otu00043	0	0	0	0	0	5	65	81	0	0	0	0	0	0	0	Bacteria(100);Bacteroidetes(100);Sphingobacteriia(100);Sphingobacteriales(100);Chitinophagaceae(100);
Otu00044	0	8	0	142	1	0	0	0	0	0	0	0	0	0	0	Bacteria(100);Firmicutes(100);Negativicutes(100);Selenomonadales(100);Veillonellaceae(100);Dialister(100);
Otu00045	0	0	0	0	0	0	115	13	0	13	1	0	0	0	0	Bacteria(100);Actinobacteria(100);Actinobacteria_unclassified(82);Actinobacteria_unclassified(82);Actinobacteria_unclassified(82);
Otu00046	0	13	0	0	0	0	0	1	0	30	1	95	0	0	0	Bacteria(100);Proteobacteria(100);Gammaproteobacteria(100);Xanthomonadales(100);Xanthomonadales_unclassified(54);
Otu00047	0	0	0	0	0	10	0	0	0	124	0	0	0	0	0	Bacteria(100);Actinobacteria(100);Actinobacteria(100);Micrococcales(100);Dermacoccaceae(100);Demetria(100);
Otu00048	0	44	44	0	0	8	0	0	6	0	15	0	0	0	0	Bacteria(100);Proteobacteria(100);Betaproteobacteria(100);Burkholderiales(100);Comamonadaceae(100);Aquabacterium(95);
Otu00049	102	0	13	0	0	0	0	0	0	0	0	0	0	0	0	Bacteria(100);Proteobacteria(100);Alphaproteobacteria(100);Rhodobacterales(100);Rhodobacteraceae(100);
Otu00050	0	4	0	0	0	0	0	0	0	105	3	0	0	0	0	Bacteria(100);Proteobacteria(100);Gammaproteobacteria(100);Xanthomonadales(100);Xanthomonadaceae(100);Lysobacter(95);
Otu00051	0	0	0	0	0	0	0	0	0	0	112	0	0	0	0	Bacteria(100);Proteobacteria(100);Alphaproteobacteria(100);Rhodobacterales(100);Rhodobacteraceae(100);
Otu00052	0	0	0	0	0	0	111	0	0	0	0	0	0	0	0	Bacteria(100);Actinobacteria(100);Actinobacteria(100);Propionibacteriales(100);Nocardioidaceae(100);Nocardioides(100);
Otu00053	0	0	0	0	0	0	0	103	0	8	0	0	0	0	0	Bacteria(100);Firmicutes(100);Clostridia(100);Clostridiales(100);Clostridiaceae_1(100);Clostridium_sensu_stricto_1(100);
Otu00054	5	5	35	0	0	0	0	0	0	0	54	0	11	0	0	Bacteria(100);Verrucomicrobia(100);Verrucomicrobiae(100);Verrucomicrobiales(100);Verrucomicrobiaceae(100);Haloferula(100);
Otu00055	0	0	0	0	0	0	0	0	0	0	110	0	0	0	0	Bacteria(100);Firmicutes(100);Negativicutes(100);Selenomonadales(100);Veillonellaceae(100);Propionispora(100);
Otu00056	0	0	0	0	0	0	99	0	0	0	6	0	0	0	0	Bacteria(100);Firmicutes(100);Bacilli(100);Bacillales(100);Bacillaceae(100);Bacillus(99);
Otu00057	0	20	0	0	0	14	0	71	0	0	0	0	0	0	0	Bacteria(100);Proteobacteria(100);Alphaproteobacteria(100);Rhodospirillales(100);Acetobacteraceae(100);Acidisphaera(100);
Otu00058	0	71	5	0	0	0	0	0	0	21	7	0	0	1	0	Bacteria(100);Proteobacteria(100);Betaproteobacteria(100);Burkholderiales(100);Comamonadaceae(100);Rhizobacter(59);
Otu00059	0	53	0	9	0	19	0	0	0	15	0	0	5	4	0	Bacteria(100);Actinobacteria(100);Thermoleophilia(100);Solirubrobacterales(100);Conexibacteraceae(100);Conexibacter(100);
Otu00060	0	0	0	0	0	0	103	0	0	0	0	0	0	0	0	Bacteria(100);Firmicutes(100);Clostridia(100);Clostridiales(100);Family_XI(100);Anaerococcus(100);
Otu00061	0	0	0	0	0	0	94	7	0	0	0	0	0	0	0	Bacteria(100);Acidobacteria(100);Acidobacteria(100);Subgroup_6(100);Subgroup_6_unclassified(100);
Otu00062	0	0	0	0	0	10	0	0	0	7	0	0	0	82	0	Bacteria(100);Proteobacteria(100);Alphaproteobacteria(100);Rhodobacterales(100);Rhodobacteraceae(100);Ruegeria(100);
Otu00063	0	0	2	0	0	0	0	0	0	0	97	0	0	0	0	Bacteria(100);Proteobacteria(100);Betaproteobacteria(100);Burkholderiales(100);Comamonadaceae(100);Simplicispira(100);
Otu00064	0	18	7	34	0	21	0	0	0	17	1	0	0	0	0	Bacteria(100);Actinobacteria(100);Actinobacteria(100);Propionibacteriales(100);Propionibacteriaceae(100);Microlunatus(100);
Otu00065	0	0	0	0	0	0	0	0	0	0	97	0	0	0	0	Bacteria(100);Proteobacteria(100);Betaproteobacteria(100);Rhodocyclales(100);Rhodocyclaceae(100);Candidatus_Accumulibacter(62);
Otu00066	0	0	0	0	0	0	0	96	0	0	0	0	0	0	0	Bacteria(100);Proteobacteria(100);Alphaproteobacteria(100);Rickettsiales(100);mitochondria(100);
Otu00067	0	0	0	23	0	7	48	0	1	0	7	0	0	2	0	Bacteria(100);Actinobacteria(100);Actinobacteria(100);Micrococcales(100);Microbacteriaceae(100);Curtobacterium(100);
Otu00068	0	0	0	88	0	0	0	0	0	0	0	0	0	0	0	Bacteria(100);Deinococcus-Thermus(100);Deinococci(100);Deinococcales(100);Deinococcaceae(100);Deinococcus(100);
Otu00069	0	61	0	0	5	0	0	0	9	0	0	0	0	0	11	Bacteria(100);Proteobacteria(100);Alphaproteobacteria(100);Rhizobiales(100);Bradyrhizobiaceae(100);Afipia(88);
Otu00070	0	0	0	0	0	0	0	19	0	0	0	64	0	0	0	Bacteria(100);Bacteroidetes(100);Cytophagia(100);Cytophagales(100);Cytophagaceae(100);Rhodocytophaga(100);
Otu00071	0	0	0	51	0	31	0	0	0	0	0	0	0	0	0	Bacteria(100);Firmicutes(100);Negativicutes(100);Selenomonadales(100);Veillonellaceae(100);Selenomonas(100);
Otu00072	0	0	0	0	0	0	79	0	0	0	2	0	0	0	0	Bacteria(100);Deinococcus-Thermus(100);Deinococci(100);Deinococcales(100);Trueperaceae(100);Truepera(100);
Otu00073	0	0	0	0	0	0	0	0	0	0	75	0	0	0	0	Bacteria(100);Bacteroidetes(100);Sphingobacteriia(100);Sphingobacteriales(100);Sphingobacteriaceae(100);Pedobacter(100);
Otu00074	0	0	0	0	12	0	0	0	0	63	0	0	0	0	0	Bacteria(100);Proteobacteria(100);Alphaproteobacteria(100);Rhodospirillales(100);Rhodospirillaceae(100);Dongia(100);
Otu00075	0	0	0	0	0	0	0	0	0	6	69	0	0	0	0	Bacteria(100);Bacteroidetes(100);Sphingobacteriia(100);Sphingobacteriales(100);env.OPS_17(100);
Otu00076	0	0	0	23	0	23	10	0	0	7	0	0	11	0	0	Bacteria(100);Proteobacteria(100);Betaproteobacteria(100);Burkholderiales(100);Comamonadaceae(100);
Otu00077	0	0	0	0	0	3	0	0	0	0	0	0	0	71	0	Bacteria(100);Proteobacteria(100);Gammaproteobacteria(100);Gammaproteobacteria_unclassified(100);Gammaproteobacteria_unclassified(100);
Otu00078	0	0	0	0	0	0	59	0	0	0	0	14	0	0	0	Bacteria(100);Bacteroidetes(100);Sphingobacteriia(100);Sphingobacteriales(100);Chitinophagaceae(100);Flavisolibacter(100);
Otu00079	0	0	4	51	0	0	0	11	0	0	0	0	0	0	7	Bacteria(100);Proteobacteria(100);Epsilonproteobacteria(100);Campylobacterales(100);Campylobacteraceae(100);Campylobacter(100);
Otu00080	0	0	0	0	0	0	71	0	0	0	0	0	0	0	0	Bacteria(100);Chloroflexi(100);Thermomicrobia(100);JG30-KF-CM45(100);JG30-KF-CM45_unclassified(100);
Otu00081	0	0	0	0	0	0	0	0	0	0	0	71	0	0	0	Bacteria(100);Proteobacteria(100);Betaproteobacteria(100);Burkholderiales(100);Comamonadaceae(100);
Otu00082	0	0	0	23	0	19	0	0	3	25	0	0	0	0	0	Bacteria(100);Actinobacteria(100);Thermoleophilia(100);Solirubrobacterales(100);Solirubrobacteraceae(100);Solirubrobacter(100);
Otu00083	0	0	0	0	0	0	0	0	0	0	0	0	0	0	68	Bacteria(100);Actinobacteria(100);Actinobacteria(100);Micrococcales(96);Micrococcales_unclassified(96);
Otu00084	0	17	0	0	0	0	51	0	0	0	0	0	0	0	0	Bacteria(100);Proteobacteria(100);Betaproteobacteria(100);Rhodocyclales(100);Rhodocyclaceae(100);Denitratisoma(100);
Otu00085	0	0	0	0	0	0	68	0	0	0	0	0	0	0	0	Bacteria(100);Bacteroidetes(100);Cytophagia(100);Cytophagales(100);Cytophagales_unclassified(100);
Otu00086	0	0	0	0	0	0	66	0	0	0	0	0	0	0	0	Bacteria(100);Firmicutes(100);Clostridia(100);Clostridiales(100);Peptostreptococcaceae(100);Incertae_Sedis(100);
Otu00087	0	0	0	0	0	0	0	0	0	0	0	66	0	0	0	Bacteria(100);Proteobacteria(100);Deltaproteobacteria(100);Myxococcales(100);Myxococcales_unclassified(100);
Otu00088	0	0	0	58	0	8	0	0	0	0	0	0	0	0	0	Bacteria(100);Proteobacteria(100);Alphaproteobacteria(100);Rhodospirillales(100);Rhodospirillaceae(100);Rhodocista(100);
Otu00089	1	0	0	0	0	35	0	0	0	0	20	0	0	9	0	Bacteria(100);Bacteroidetes(100);Sphingobacteriia(100);Sphingobacteriales(100);Sphingobacteriaceae(100);Pedobacter(100);
Otu00090	0	0	21	0	0	0	0	44	0	0	0	0	0	0	0	Bacteria(100);Actinobacteria(100);Thermoleophilia(100);Solirubrobacterales(100);Solirubrobacteraceae(100);Solirubrobacter(100);
Otu00091	1	1	0	0	0	0	0	0	0	12	0	50	1	0	0	Bacteria(100);Proteobacteria(100);Betaproteobacteria(100);Burkholderiales(100);Comamonadaceae(100);
Otu00092	0	12	5	0	0	0	0	44	0	0	4	0	0	0	0	Bacteria(100);Proteobacteria(100);Gammaproteobacteria(100);Pseudomonadales(96);Moraxellaceae(96);Psychrobacter(90);
Otu00093	0	0	12	0	0	20	0	8	0	0	0	24	0	0	0	Bacteria(100);Proteobacteria(100);Gammaproteobacteria(100);Xanthomonadales(100);Xanthomonadaceae(100);Lysobacter(77);
Otu00094	0	0	0	0	0	0	0	0	0	0	62	0	0	0	0	Bacteria(100);Proteobacteria(100);Alphaproteobacteria(100);Sphingomonadales(100);Sphingomonadaceae(100);Sphingobium(92);
Otu00095	40	0	0	0	0	0	0	17	0	0	0	0	5	0	0	Bacteria(100);Proteobacteria(100);Alphaproteobacteria(100);Rhodospirillales(100);Acetobacteraceae(100);Roseomonas(100);
Otu00096	0	0	0	0	0	0	0	0	0	0	0	61	0	0	0	Bacteria(100);Proteobacteria(100);Alphaproteobacteria(100);Rhizobiales(100);Rhodobiaceae(100);Rhodobium(100);
Otu00097	0	0	19	1	0	0	0	5	0	5	9	6	1	14	0	Bacteria(100);Actinobacteria(100);Actinobacteria(100);Micrococcales(100);Micrococcaceae(100);Arthrobacter(100);
Otu00098	0	0	0	0	0	12	0	0	0	0	0	0	48	0	0	Bacteria(100);Bacteroidetes(100);Bacteroidia(100);Bacteroidales(100);Prevotellaceae(100);Prevotella(100);
Otu00099	17	42	0	0	0	0	0	0	0	0	0	0	0	0	0	Bacteria(100);Firmicutes(100);Bacilli(100);Bacillales(100);Bacillaceae(100);Bacillus(100);
Otu00100	0	16	0	0	0	0	0	0	0	0	0	43	0	0	0	Bacteria(100);Proteobacteria(100);Alphaproteobacteria(100);Rhizobiales(100);Rhizobiales_unclassified(100);
Otu00101	0	16	0	43	0	0	0	0	0	0	0	0	0	0	0	Bacteria(100);Gemmatimonadetes(100);Gemmatimonadetes(100);Gemmatimonadales(100);Gemmatimonadaceae(100);Gemmatimonas(100);
Otu00102	14	0	0	0	0	0	0	0	0	44	0	0	0	0	0	Bacteria(100);Proteobacteria(100);Betaproteobacteria(100);Betaproteobacteria_unclassified(100);Betaproteobacteria_unclassified(100);
Otu00103	0	0	0	0	0	0	0	0	0	0	0	0	0	0	57	Bacteria(100);Planctomycetes(100);Planctomycetacia(100);Planctomycetales(100);Planctomycetaceae(100);Gemmata(100);
Otu00104	0	0	0	0	0	0	0	1	0	0	6	0	8	0	41	Bacteria(100);Actinobacteria(100);Actinobacteria(100);Micrococcales(100);Microbacteriaceae(100);Microbacterium(100);
Otu00105	16	1	0	0	0	0	0	0	0	24	5	0	0	10	0	Bacteria(100);Proteobacteria(100);Betaproteobacteria(100);Burkholderiales(100);Oxalobacteraceae(100);Massilia(100);
Otu00106	0	0	56	0	0	0	0	0	0	0	0	0	0	0	0	Bacteria(100);Proteobacteria(100);Deltaproteobacteria(100);Desulfurellales(100);Desulfurellaceae(100);
Otu00107	0	0	0	0	0	10	0	31	0	0	0	0	0	13	0	Bacteria(100);Bacteroidetes(100);Bacteroidia(100);Bacteroidales(100);Porphyromonadaceae(100);Porphyromonas(100);
Otu00108	0	0	0	0	0	0	0	0	0	17	0	37	0	0	0	Bacteria(100);Proteobacteria(100);Deltaproteobacteria(100);Myxococcales(100);Haliangiaceae(97);Haliangium(97);
Otu00109	53	0	0	0	0	0	0	0	0	0	0	0	0	0	0	Bacteria(100);Proteobacteria(100);Alphaproteobacteria(100);Rhodospirillales(100);Acetobacteraceae(100);Roseomonas(100);
Otu00110	0	0	0	0	0	0	0	0	0	0	0	0	0	52	0	Bacteria(100);Proteobacteria(100);Zetaproteobacteria(100);Mariprofundales(100);Mariprofundaceae(100);Mariprofundales;Mariprofundus
Otu00111	0	11	2	20	0	0	0	9	0	0	8	0	2	0	0	Bacteria(100);Actinobacteria(100);Actinobacteria(100);Micrococcales(100);Microbacteriaceae(100);Agrococcus(100);
Otu00112	0	0	0	0	0	0	0	0	0	0	0	0	52	0	0	Bacteria(100);Bacteroidetes(100);Cytophagia(100);Cytophagales(100);Cytophagaceae(100);Hymenobacter(100);
Otu00113	0	51	0	0	0	0	0	0	0	0	0	0	0	0	0	Bacteria(100);Acidobacteria(100);Acidobacteria(100);Acidobacteriales(100);Acidobacteriaceae_(Subgroup_1)(100);
Otu00114	0	49	0	0	0	0	0	0	0	0	2	0	0	0	0	Bacteria(100);Proteobacteria(100);Alphaproteobacteria(100);Rhodospirillales(100);Acetobacteraceae(100);Acidicaldus(100);
Otu00115	0	0	11	0	0	37	0	0	0	0	3	0	0	0	0	Bacteria(100);Actinobacteria(100);Actinobacteria(100);Propionibacteriales(100);Nocardioidaceae(100);Nocardioides(100);
Otu00116	0	0	0	0	0	0	0	0	0	50	0	0	0	0	0	Bacteria(100);Actinobacteria(100);Actinobacteria(100);Kineosporiales(100);Kineosporiaceae(100);Kineococcus(100);
Otu00117	0	7	0	0	0	0	0	9	0	11	0	0	0	23	0	Bacteria(100);Actinobacteria(100);Actinobacteria(100);Propionibacteriales(100);Nocardioidaceae(100);Aeromicrobium(100);
Otu00118	0	0	0	0	0	0	0	0	0	0	0	27	23	0	0	Bacteria(100);Proteobacteria(100);Gammaproteobacteria(100);Pasteurellales(100);Pasteurellaceae(100);Aggregatibacter(52);
Otu00119	0	10	0	0	0	0	0	0	0	26	0	14	0	0	0	Bacteria(100);Actinobacteria(100);Acidimicrobiia(100);Acidimicrobiales(100);Acidimicrobiales_unclassified(94);
Otu00120	0	0	17	15	0	0	0	18	0	0	0	0	0	0	0	Bacteria(100);Firmicutes(100);Bacilli(100);Lactobacillales(100);Lactobacillaceae(100);Lactobacillus(100);
Otu00121	11	11	0	0	0	25	3	0	0	0	0	0	0	0	0	Bacteria(100);Actinobacteria(100);Actinobacteria(100);Corynebacteriales(100);Corynebacteriaceae(100);Corynebacterium(100);
Otu00122	0	0	0	0	0	0	0	0	0	0	0	0	0	0	49	Bacteria(100);Proteobacteria(100);Epsilonproteobacteria(100);Campylobacterales(100);Helicobacteraceae(100);Sulfurimonas(100);
Otu00123	0	0	0	0	0	17	0	0	0	0	0	0	0	32	0	Bacteria(100);Proteobacteria(100);Alphaproteobacteria(100);Alphaproteobacteria_unclassified(100);Alphaproteobacteria_unclassified(100);
Otu00124	0	0	12	0	0	5	0	13	0	15	0	4	0	0	0	Bacteria(100);Actinobacteria(100);Acidimicrobiia(100);Acidimicrobiales(100);Acidimicrobiaceae(100);Ilumatobacter(100);
Otu00125	0	0	36	0	0	0	0	0	0	0	0	13	0	0	0	Bacteria(100);Proteobacteria(100);Alphaproteobacteria(100);Sphingomonadales(100);Erythrobacteraceae(100);Altererythrobacter(100);
Otu00126	0	0	0	0	0	0	0	0	0	0	0	49	0	0	0	Bacteria(100);Firmicutes(100);Bacilli(100);Bacillales(100);Paenibacillaceae(100);Paenibacillus(84);
Otu00127	0	0	0	0	0	17	0	17	0	11	0	0	0	4	0	Bacteria(100);Chloroflexi(100);Thermomicrobia(100);JG30-KF-CM45(100);JG30-KF-CM45_unclassified(100);
Otu00128	0	0	0	0	0	10	0	38	0	0	0	0	0	0	0	Bacteria(100);Firmicutes(100);Bacilli(100);Lactobacillales(100);Aerococcaceae(100);Eremococcus(100);
Otu00129	0	0	0	48	0	0	0	0	0	0	0	0	0	0	0	Bacteria(100);Firmicutes(100);Bacilli(100);Bacillales(100);Paenibacillaceae(100);Paenibacillus(100);
Otu00130	3	0	0	25	0	0	0	0	0	20	0	0	0	0	0	Bacteria(100);Bacteroidetes(100);Bacteroidia(100);Bacteroidales(100);Prevotellaceae(100);Prevotella(100);
Otu00131	48	0	0	0	0	0	0	0	0	0	0	0	0	0	0	Bacteria(100);Firmicutes(100);Clostridia(100);Clostridiales(100);Lachnospiraceae(100);Oribacterium(100);
Otu00132	0	48	0	0	0	0	0	0	0	0	0	0	0	0	0	Bacteria(100);Acidobacteria(98);Acidobacteria_unclassified(98);Acidobacteria_unclassified(98);Acidobacteria_unclassified(98);
Otu00133	0	0	0	0	0	0	0	0	0	0	0	0	0	0	48	Bacteria(100);Proteobacteria(100);Gammaproteobacteria(100);Aeromonadales(98);Aeromonadaceae(98);Aeromonas(90);
Otu00134	8	0	0	31	0	0	0	0	8	0	0	0	0	0	0	Bacteria(100);Firmicutes(100);Bacilli(100);Lactobacillales(100);Leuconostocaceae(100);Leuconostoc(100);
Otu00135	0	0	0	12	0	0	0	0	0	0	0	35	0	0	0	Bacteria(100);Proteobacteria(100);Alphaproteobacteria(100);Rhizobiales(100);Hyphomicrobiaceae(90);
Otu00136	0	0	0	0	0	0	0	32	0	0	0	0	1	14	0	Bacteria(100);Firmicutes(100);Bacilli(100);Bacillales(100);Bacillaceae(100);Geobacillus(100);
Otu00137	0	0	0	0	0	0	0	0	0	0	0	0	0	0	47	Bacteria(100);Bacteroidetes(100);Sphingobacteriia(100);Sphingobacteriales(100);Saprospiraceae(100);
Otu00138	0	0	0	21	0	0	0	11	0	8	0	0	0	7	0	Bacteria(100);Proteobacteria(100);Betaproteobacteria(100);Betaproteobacteria_unclassified(100);Betaproteobacteria_unclassified(100);
Otu00139	0	0	0	27	0	0	0	0	0	0	0	0	0	0	19	Bacteria(100);Proteobacteria(100);Alphaproteobacteria(100);Rickettsiales(94);Rickettsiales_Incertae_Sedis(70);Candidatus_Odyssella(70);
Otu00140	0	0	43	0	0	0	0	0	0	0	0	0	3	0	0	Bacteria(100);Chloroflexi(100);Thermomicrobia(100);JG30-KF-CM45(100);JG30-KF-CM45_unclassified(100);
Otu00141	0	0	1	0	7	0	0	17	13	6	2	0	0	0	0	Bacteria(100);Proteobacteria(100);Alphaproteobacteria(100);Rhizobiales(100);Bradyrhizobiaceae(100);Rhodopseudomonas(100);
Otu00142	0	0	0	46	0	0	0	0	0	0	0	0	0	0	0	Bacteria(100);Bacteroidetes(100);Cytophagia(100);Cytophagales(100);Cytophagaceae(100);Spirosoma(100);
Otu00143	0	0	0	0	0	0	28	0	0	16	2	0	0	0	0	Bacteria(100);Gemmatimonadetes;unclassified Bacteria_unclassified(100);Bacteria_unclassified(100);Bacteria_unclassified(100);Bacteria_unclassified(100);
Otu00144	0	0	0	0	0	1	0	8	0	17	0	0	7	13	0	Bacteria(100);Proteobacteria(100);Alphaproteobacteria(100);Rhodospirillales(100);Rhodospirillales_Incertae_Sedis(100);Candidatus_Alysiosphaera(100);
Otu00145	0	0	0	0	0	0	0	0	0	0	0	0	0	0	45	Bacteria(100);Proteobacteria(100);Betaproteobacteria(100);Burkholderiales(100);Burkholderiales_unclassified(54);
Otu00146	0	0	0	7	0	0	34	0	0	0	0	0	4	0	0	Bacteria(100);Actinobacteria(100);Actinobacteria(100);Micrococcales(100);Microbacteriaceae(100);Lysinimonas(100);
Otu00147	0	0	0	0	0	0	0	0	0	45	0	0	0	0	0	Bacteria(100);Proteobacteria(100);Gammaproteobacteria(100);Xanthomonadales(100);Xanthomonadaceae(100);Arenimonas(100);
Otu00148	0	0	13	0	0	14	0	0	0	0	18	0	0	0	0	Bacteria(100);Proteobacteria(100);Betaproteobacteria(100);Rhodocyclales(100);Rhodocyclaceae(100);Uliginosibacterium(100);
Otu00149	0	0	6	5	0	0	0	0	0	0	34	0	0	0	0	Bacteria(100);Bacteroidetes(100);Sphingobacteriia(100);Sphingobacteriales(100);Sphingobacteriaceae(100);Pedobacter(100);
Otu00150	0	0	0	0	0	0	0	8	0	0	0	37	0	0	0	Bacteria(100);Bacteroidetes(100);Bacteroidia(100);Bacteroidales(100);Porphyromonadaceae(100);Porphyromonas(100);
Otu00151	0	0	0	45	0	0	0	0	0	0	0	0	0	0	0	Bacteria(100);Proteobacteria(100);Gammaproteobacteria(100);Alteromonadales(100);Alteromonadaceae(100);Glaciecola(100);
Otu00152	0	15	0	0	0	0	30	0	0	0	0	0	0	0	0	Bacteria(100);Proteobacteria(100);Alphaproteobacteria(100);Rhodospirillales(100);Acetobacteraceae(100);Acidisphaera(94);
Otu00153	0	0	0	0	0	0	0	16	29	0	0	0	0	0	0	Bacteria(100);Actinobacteria(100);Actinobacteria(100);Micrococcales(100);Intrasporangiaceae(100);Serinicoccus(100);
Otu00154	0	0	0	0	0	0	0	0	0	0	44	0	0	0	0	Bacteria(100);Firmicutes(100);Negativicutes(100);Selenomonadales(100);Veillonellaceae(100);Anaerosinus(87);
Otu00155	0	3	0	0	0	41	0	0	0	0	0	0	0	0	0	Bacteria(100);Verrucomicrobia(100);Spartobacteria(100);Chthoniobacterales(100);DA101_soil_group(100);
Otu00156	0	0	0	21	0	0	0	0	0	0	0	23	0	0	0	Bacteria(100);Actinobacteria(100);Thermoleophilia(100);Solirubrobacterales(100);Conexibacteraceae(100);Conexibacter(100);
Otu00157	0	0	0	0	0	0	0	0	43	0	0	0	0	0	0	Bacteria(100);Proteobacteria(100);Gammaproteobacteria(100);Alteromonadales(100);Psychromonadaceae(100);Psychromonas(100);
Otu00158	5	0	28	0	8	0	0	0	0	0	2	0	0	0	0	Bacteria(100);Proteobacteria(100);Gammaproteobacteria(100);Alteromonadales(100);Pseudoalteromonadaceae(100);Pseudoalteromonas(100);
Otu00159	0	0	0	33	0	0	0	0	0	10	0	0	0	0	0	Bacteria(100);Proteobacteria(100);Alphaproteobacteria(100);Rhodospirillales(100);Acetobacteraceae(100);Roseomonas(100);
Otu00160	4	0	0	0	0	0	0	0	0	15	8	15	0	0	0	Bacteria(100);Proteobacteria(100);Betaproteobacteria(100);Burkholderiales(100);Oxalobacteraceae(100);Massilia(100);
Otu00161	0	0	0	0	0	0	0	0	0	0	0	0	0	0	42	Bacteria(100);Proteobacteria(100);Deltaproteobacteria(100);Desulfobacterales(100);Desulfobulbaceae(100);Desulfocapsa(100);
Otu00162	0	0	0	0	0	0	30	0	0	0	6	0	0	6	0	Bacteria(100);Bacteroidetes(100);Cytophagia(100);Cytophagales(100);Cytophagaceae(100);Dyadobacter(100);
Otu00163	41	0	0	0	0	0	0	0	0	0	0	0	0	0	0	Bacteria(100);Firmicutes(100);Bacilli(100);Bacillales(100);Paenibacillaceae(100);Paenibacillus(100);
Otu00164	0	13	0	0	0	0	0	0	0	0	0	28	0	0	0	Bacteria(100);Acidobacteria(100);Acidobacteria(100);Subgroup_6(100);Subgroup_6_unclassified(100);
Otu00165	0	0	0	0	0	0	41	0	0	0	0	0	0	0	0	Bacteria(100);Bacteroidetes(100);Cytophagia(100);Cytophagales(100);Cytophagaceae(100);Leadbetterella(100);
Otu00166	0	41	0	0	0	0	0	0	0	0	0	0	0	0	0	Bacteria(100);Acidobacteria(100);Acidobacteria(100);Subgroup_3(100);Unknown_Family(100);Candidatus_Solibacter(100);
Otu00167	6	0	0	0	0	0	0	0	0	8	0	26	0	0	0	Bacteria(100);Firmicutes(100);Bacilli(100);Bacillales(100);Family_XII(100);Exiguobacterium(100);
Otu00168	0	0	19	0	0	0	0	0	0	21	0	0	0	0	0	Bacteria(100);Actinobacteria(100);Acidimicrobiia(100);Acidimicrobiales(100);Iamiaceae(100);Iamia(100);
Otu00169	0	40	0	0	0	0	0	0	0	0	0	0	0	0	0	Bacteria(100);Acidobacteria(100);Acidobacteria(100);Subgroup_4(100);Unknown_Family(100);Blastocatella(100);
Otu00170	7	0	0	0	0	1	0	0	0	0	0	0	0	32	0	Bacteria(100);Proteobacteria(100);Alphaproteobacteria(100);Rhodobacterales(100);Rhodobacteraceae(100);
Otu00171	9	0	0	30	0	0	0	0	0	0	0	0	0	0	0	Bacteria(100);Fusobacteria(100);Fusobacteriia(100);Fusobacteriales(100);Leptotrichiaceae(100);Leptotrichia(100);
Otu00172	0	39	0	0	0	0	0	0	0	0	0	0	0	0	0	Bacteria(100);Actinobacteria(100);Actinobacteria(100);Frankiales(100);Acidothermaceae(100);Acidothermus(100);
Otu00173	0	17	4	11	0	7	0	0	0	0	0	0	0	0	0	Bacteria(100);Planctomycetes(100);Planctomycetacia(100);Planctomycetales(100);Planctomycetaceae(100);Singulisphaera(100);
Otu00174	0	1	0	0	0	4	0	0	0	0	29	0	2	2	0	Bacteria(100);Proteobacteria(100);Betaproteobacteria(100);Burkholderiales(100);Oxalobacteraceae(100);Massilia(100);
Otu00175	0	0	0	0	0	0	0	38	0	0	0	0	0	0	0	Bacteria(100);Bacteroidetes(100);Sphingobacteriia(100);Sphingobacteriales(100);Sphingobacteriaceae(100);Pedobacter(74);
Otu00176	10	0	0	0	0	0	0	20	1	0	7	0	0	0	0	Bacteria(100);Firmicutes(100);Bacilli(100);Bacillales(100);Bacillaceae(100);Geobacillus(100);
Otu00177	2	1	0	6	3	0	0	25	0	0	0	0	1	0	0	Bacteria(100);Firmicutes(100);Clostridia(100);Clostridiales(100);Family_XI(100);Peptoniphilus(100);
Otu00178	0	0	0	0	0	0	0	0	0	0	0	0	0	0	38	Bacteria(100);Proteobacteria(100);Deltaproteobacteria(100);Myxococcales(98);Myxococcales_unclassified(98);
Otu00179	0	0	0	0	12	0	0	0	0	0	0	25	0	0	0	Bacteria(100);Proteobacteria(100);Alphaproteobacteria(100);Rhodospirillales(100);Acetobacteraceae(100);Acidisphaera(98);
Otu00180	0	37	0	0	0	0	0	0	0	0	0	0	0	0	0	Bacteria(100);Proteobacteria(100);Alphaproteobacteria(100);Rhodospirillales(100);MND8(100);
Otu00181	0	0	0	0	0	0	0	0	0	0	0	37	0	0	0	Bacteria(100);Proteobacteria(100);Gammaproteobacteria(100);Xanthomonadales(100);Xanthomonadales_Incertae_Sedis(100);Steroidobacter(100);
Otu00182	0	0	0	21	0	0	0	0	0	0	0	16	0	0	0	Bacteria(100);Firmicutes(100);Clostridia(100);Clostridiales(100);Clostridiales_unclassified(90);
Otu00183	0	0	0	27	0	6	0	4	0	0	0	0	0	0	0	Bacteria(100);Actinobacteria(100);Actinobacteria(100);Micrococcales(100);Sanguibacteraceae(100);Sanguibacter(100);
Otu00184	0	0	0	16	0	0	0	0	0	0	0	0	20	0	0	Bacteria(100);Firmicutes(100);Bacilli(100);Bacillales(100);Bacillaceae(100);Ureibacillus(100);
Otu00185	6	16	0	0	0	14	0	0	0	0	0	0	0	0	0	Bacteria(100);Proteobacteria(100);Alphaproteobacteria(100);Sphingomonadales(100);Erythrobacteraceae(100);Porphyrobacter(100);
Otu00186	14	0	10	0	0	6	0	0	0	0	0	0	0	6	0	Bacteria(100);Proteobacteria(100);Alphaproteobacteria(100);Sphingomonadales(100);Erythrobacteraceae(100);Erythrobacter(84);
Otu00187	0	0	0	0	0	0	0	0	0	0	0	0	36	0	0	Bacteria(100);TM6(100);TM6_unclassified(100);TM6_unclassified(100);TM6_unclassified(100);
Otu00188	0	0	0	0	0	0	0	0	0	5	0	16	0	15	0	Bacteria(100);Bacteroidetes(100);Cytophagia(100);Cytophagales(100);Cytophagaceae(100);Hymenobacter(100);
Otu00189	0	12	0	0	0	24	0	0	0	0	0	0	0	0	0	Bacteria(100);Verrucomicrobia(100);Spartobacteria(100);Chthoniobacterales(100);DA101_soil_group(98);
Otu00190	0	0	0	0	0	0	0	0	0	0	0	0	35	0	0	Bacteria(100);Firmicutes(100);Clostridia(100);Clostridiales(100);Family_XI(100);Parvimonas(100);
Otu00191	0	35	0	0	0	0	0	0	0	0	0	0	0	0	0	Bacteria(100);Proteobacteria(100);Alphaproteobacteria(100);Rhizobiales(100);Rhizobiales_Incertae_Sedis(100);Rhizomicrobium(100);
Otu00192	0	0	0	0	0	0	0	0	0	0	0	35	0	0	0	Bacteria(100);Cyanobacteria(100);Cyanobacteria(100);SubsectionIV(100);FamilyI(100);Nostoc(100);
Otu00193	0	0	0	0	0	0	0	0	0	18	0	0	0	0	17	Bacteria(100);Bacteria_unclassified(98);Bacteria_unclassified(98);Bacteria_unclassified(98);Bacteria_unclassified(98);
Otu00194	0	0	0	0	0	0	0	34	0	0	0	0	0	0	0	Bacteria(100);Proteobacteria(100);Alphaproteobacteria(100);Caulobacterales(100);Hyphomonadaceae(100);Woodsholea(100);
Otu00195	0	0	0	34	0	0	0	0	0	0	0	0	0	0	0	Bacteria(100);Bacteroidetes(100);Bacteroidia(100);Bacteroidales(100);Porphyromonadaceae(100);Tannerella(100);
Otu00196	0	0	0	34	0	0	0	0	0	0	0	0	0	0	0	Bacteria(100);Proteobacteria(100);Alphaproteobacteria(100);Sphingomonadales(100);Sphingomonadales_unclassified(98);
Otu00197	0	34	0	0	0	0	0	0	0	0	0	0	0	0	0	Bacteria(100);Actinobacteria(100);Actinobacteria(100);Micrococcales(100);Intrasporangiaceae(100);Arsenicicoccus(100);
Otu00198	0	0	34	0	0	0	0	0	0	0	0	0	0	0	0	Bacteria(100);Firmicutes(100);Bacilli(100);Bacillales(100);Family_XI(100);Gemella(100);
Otu00199	0	0	15	19	0	0	0	0	0	0	0	0	0	0	0	Bacteria(100);Actinobacteria(100);Actinobacteria(100);Propionibacteriales(100);Nocardioidaceae(100);Kribbella(100);
Otu00200	0	17	0	0	0	17	0	0	0	0	0	0	0	0	0	Bacteria(100);Proteobacteria(100);Gammaproteobacteria(100);Legionellales(100);Coxiellaceae(100);Rickettsiella(100);
Otu00201	0	0	0	0	0	0	0	0	0	0	34	0	0	0	0	Bacteria(100);Bacteroidetes(100);Sphingobacteriia(100);Sphingobacteriales(100);Sphingobacteriaceae(100);Pedobacter(100);
Otu00202	0	0	11	0	0	0	0	0	0	0	0	23	0	0	0	Bacteria(100);Actinobacteria(100);Actinobacteria(100);Micrococcales(100);Microbacteriaceae(100);
Otu00203	0	0	0	0	0	0	0	0	32	0	0	0	2	0	0	Bacteria(100);Proteobacteria(100);Betaproteobacteria(100);Burkholderiales(100);Oxalobacteraceae(100);Massilia(95);
Otu00204	0	0	0	0	0	0	0	0	0	0	0	0	0	0	34	Bacteria(100);Proteobacteria(100);Betaproteobacteria(100);Rhodocyclales(100);Rhodocyclaceae(100);Zoogloea(100);
Otu00205	0	34	0	0	0	0	0	0	0	0	0	0	0	0	0	Bacteria(100);Proteobacteria(100);Gammaproteobacteria(100);Xanthomonadales(100);Xanthomonadaceae(100);
Otu00206	0	34	0	0	0	0	0	0	0	0	0	0	0	0	0	Bacteria(100);Proteobacteria(100);Deltaproteobacteria(100);Myxococcales(100);Myxococcales_unclassified(100);
Otu00207	0	0	0	0	0	0	0	0	0	34	0	0	0	0	0	Bacteria(100);Firmicutes(100);Bacilli(100);Bacillales(100);Paenibacillaceae(100);Paenibacillus(100);
Otu00208	0	0	0	0	0	0	0	0	0	0	0	0	33	0	0	Bacteria(100);Firmicutes(100);Bacilli(100);Lactobacillales(100);Carnobacteriaceae(100);Alloiococcus(100);
Otu00209	0	0	0	0	0	0	0	0	0	0	0	33	0	0	0	Bacteria(100);Firmicutes(100);Clostridia(100);Clostridiales(100);Peptostreptococcaceae(100);Tepidibacter(100);
Otu00210	0	0	0	0	0	0	0	0	0	28	0	0	5	0	0	Bacteria(100);Candidate_division_TM7(100);Candidate_division_TM7_unclassified(100);Candidate_division_TM7_unclassified(100);Candidate_division_TM7_unclassified(100);
Otu00211	0	0	0	30	0	3	0	0	0	0	0	0	0	0	0	Bacteria(100);Actinobacteria(100);Actinobacteria(100);Streptomycetales(100);Streptomycetaceae(100);Streptomyces(100);
Otu00212	0	0	7	0	0	2	0	6	8	10	0	0	0	0	0	Bacteria(100);Firmicutes(100);Clostridia(100);Clostridiales(100);Family_XI(97);
Otu00213	0	0	0	11	8	0	0	0	0	14	0	0	0	0	0	Bacteria(100);Firmicutes(100);Bacilli(100);Bacillales(100);Bacillaceae(100);Bacillus(100);
Otu00214	10	0	0	0	0	0	0	0	0	0	0	23	0	0	0	Bacteria(100);Firmicutes(100);Bacilli(100);Bacillales(100);Sporolactobacillaceae(100);Tuberibacillus(100);
Otu00215	32	0	0	0	0	0	0	0	0	0	0	0	0	1	0	Bacteria(100);Proteobacteria(100);Betaproteobacteria(100);Burkholderiales(100);Comamonadaceae(100);
Otu00216	0	0	0	20	0	0	0	13	0	0	0	0	0	0	0	Bacteria(100);Proteobacteria(100);Alphaproteobacteria(100);Rhizobiales(100);Rhizobiales_unclassified(100);
Otu00217	0	6	0	0	0	0	0	0	0	0	0	26	0	0	0	Bacteria(100);Actinobacteria(100);Actinobacteria(100);Frankiales(100);Sporichthyaceae(94);Sporichthya(94);
Otu00218	0	25	3	0	0	0	0	0	0	0	4	0	0	0	0	Bacteria(100);Bacteroidetes(100);Sphingobacteriia(100);Sphingobacteriales(100);Chitinophagaceae(100);Ferruginibacter(100);
Otu00219	0	32	0	0	0	0	0	0	0	0	0	0	0	0	0	Bacteria(100);Proteobacteria(100);Gammaproteobacteria(100);Xanthomonadales(100);Xanthomonadales_Incertae_Sedis(100);Steroidobacter(100);
Otu00220	0	6	0	16	0	6	0	0	0	0	4	0	0	0	0	Bacteria(100);Proteobacteria(100);Gammaproteobacteria(100);Xanthomonadales(100);Xanthomonadaceae(100);Arenimonas(100);
Otu00221	0	32	0	0	0	0	0	0	0	0	0	0	0	0	0	Bacteria(100);Verrucomicrobia(100);Spartobacteria(100);Chthoniobacterales(100);FukuN18_freshwater_group(100);
Otu00222	20	0	0	0	0	12	0	0	0	0	0	0	0	0	0	Bacteria(100);Proteobacteria(100);Gammaproteobacteria(100);Pasteurellales(100);Pasteurellaceae(100);Actinobacillus(100);
Otu00223	0	24	8	0	0	0	0	0	0	0	0	0	0	0	0	Bacteria(100);Actinobacteria(100);Acidimicrobiia(100);Acidimicrobiales(100);Acidimicrobiales_unclassified(100);
Otu00224	32	0	0	0	0	0	0	0	0	0	0	0	0	0	0	Bacteria(100);Acidobacteria(100);Acidobacteria(100);Subgroup_4(100);Unknown_Family(100);Blastocatella(100);
Otu00225	0	0	0	0	0	0	0	0	31	0	0	0	0	0	0	Bacteria(100);Actinobacteria(100);Actinobacteria(100);Micrococcales(100);Micrococcales_unclassified(100);
Otu00226	0	31	0	0	0	0	0	0	0	0	0	0	0	0	0	Bacteria(100);Proteobacteria(100);Betaproteobacteria(100);Betaproteobacteria_unclassified(100);Betaproteobacteria_unclassified(100);
Otu00227	0	0	0	0	0	0	0	0	0	0	0	31	0	0	0	Bacteria(100);Proteobacteria(100);Deltaproteobacteria(97);Myxococcales(97);Myxococcales_unclassified(94);
Otu00228	0	0	0	0	0	10	0	0	0	21	0	0	0	0	0	Bacteria(100);Proteobacteria(100);Gammaproteobacteria(100);Xanthomonadales(100);Xanthomonadaceae(100);Lysobacter(100);
Otu00229	0	0	0	0	0	0	0	0	0	0	0	0	0	0	31	Bacteria(100);Actinobacteria(100);Actinobacteria(100);Propionibacteriales(100);Propionibacteriaceae(100);Propioniciclava(100);
Otu00230	0	0	0	0	0	0	0	0	0	0	0	30	0	0	0	Bacteria(100);Firmicutes(100);Bacilli(100);Bacillales(100);Bacillaceae(77);Bacillus(74);
Otu00231	0	0	0	0	0	0	0	16	0	0	0	14	0	0	0	Bacteria(100);Proteobacteria(100);Alphaproteobacteria(100);Rhodobacterales(100);Rhodobacteraceae(100);Paracoccus(100);
Otu00232	0	0	0	0	0	30	0	0	0	0	0	0	0	0	0	Bacteria(100);Proteobacteria(100);Alphaproteobacteria(100);Sphingomonadales(100);Sphingomonadaceae(100);Sphingomonas(100);
Otu00233	0	0	0	0	0	0	0	0	0	12	0	0	4	0	14	Bacteria(100);Firmicutes(100);Bacilli(100);Bacillales(100);Bacillaceae(94);Bacillus(94);
Otu00234	0	0	0	0	0	30	0	0	0	0	0	0	0	0	0	Bacteria(100);Actinobacteria(100);Acidimicrobiia(100);Acidimicrobiales(100);Iamiaceae(70);Iamia(70);
Otu00235	0	0	0	0	0	0	0	0	0	0	0	0	0	30	0	Bacteria(100);Proteobacteria(100);Alphaproteobacteria(100);Rhodospirillales(100);Rhodospirillales_Incertae_Sedis(100);Reyranella(100);
Otu00236	4	0	0	0	0	0	0	0	0	0	25	0	0	1	0	Bacteria(100);Proteobacteria(100);Betaproteobacteria(100);Burkholderiales(100);Oxalobacteraceae(100);Janthinobacterium(100);
Otu00237	0	0	0	0	0	0	0	0	0	0	30	0	0	0	0	Bacteria(100);Firmicutes(100);Negativicutes(100);Selenomonadales(100);Veillonellaceae(100);
Otu00238	0	3	0	0	0	0	27	0	0	0	0	0	0	0	0	Bacteria(100);Actinobacteria(100);Thermoleophilia(100);Solirubrobacterales(100);Conexibacteraceae(100);Conexibacter(100);
Otu00239	0	0	0	0	0	8	0	0	22	0	0	0	0	0	0	Bacteria(100);Chloroflexi(100);Thermomicrobia(100);JG30-KF-CM45(100);JG30-KF-CM45_unclassified(100);
Otu00240	0	0	0	0	0	0	30	0	0	0	0	0	0	0	0	Bacteria(100);Actinobacteria(100);Thermoleophilia(100);Solirubrobacterales(100);Solirubrobacterales_unclassified(84);
Otu00241	0	0	0	0	0	0	0	0	0	29	0	0	0	0	0	Bacteria(100);Proteobacteria(100);Betaproteobacteria(100);Rhodocyclales(100);Rhodocyclaceae(100);Sulfuritalea(83);
Otu00242	0	0	0	26	0	0	0	0	3	0	0	0	0	0	0	Bacteria(100);Proteobacteria(100);Alphaproteobacteria(100);Sphingomonadales(100);Erythrobacteraceae(100);Altererythrobacter(100);
Otu00243	0	0	0	0	0	0	29	0	0	0	0	0	0	0	0	Bacteria(100);Actinobacteria(100);Acidimicrobiia(100);Acidimicrobiales(100);Acidimicrobiales_unclassified(100);
Otu00244	0	0	12	13	0	0	0	0	0	0	0	0	0	4	0	Bacteria(100);Bacteria_unclassified(100);Bacteria_unclassified(100);Bacteria_unclassified(100);Bacteria_unclassified(100);
Otu00245	0	0	0	29	0	0	0	0	0	0	0	0	0	0	0	Bacteria(100);Verrucomicrobia(100);Spartobacteria(80);Chthoniobacterales(80);Chthoniobacterales_unclassified(80);
Otu00246	0	0	0	0	0	0	0	0	0	0	0	0	0	28	0	Bacteria(100);Proteobacteria(100);Gammaproteobacteria(100);Chromatiales(100);Ectothiorhodospiraceae(100);Acidiferrobacter(100);
Otu00247	0	1	0	0	0	0	0	0	0	18	0	0	0	9	0	Bacteria(100);Proteobacteria(100);Alphaproteobacteria(100);Rhizobiales(100);Rhizobiales_unclassified(100);
Otu00248	0	27	0	0	0	0	0	0	0	0	0	0	1	0	0	Bacteria(100);Actinobacteria(100);Thermoleophilia(100);Solirubrobacterales(100);Solirubrobacterales_unclassified(90);
Otu00249	0	0	12	0	0	0	0	0	0	0	0	0	0	16	0	Bacteria(100);Proteobacteria(100);Alphaproteobacteria(100);Rhizobiales(100);Rhizobiales_Incertae_Sedis(100);Bauldia(100);
Otu00250	0	0	0	0	0	0	0	28	0	0	0	0	0	0	0	Bacteria(100);Proteobacteria(100);Betaproteobacteria(100);SC-I-84(100);SC-I-84_unclassified(100);
Otu00251	0	0	0	0	0	0	0	0	0	0	0	28	0	0	0	Bacteria(100);Proteobacteria(100);Alphaproteobacteria(100);Rhizobiales(100);Hyphomicrobiaceae(100);Devosia(100);
Otu00252	0	0	0	0	0	0	0	0	0	0	0	28	0	0	0	Bacteria(100);Bacteria_unclassified(100);Bacteria_unclassified(100);Bacteria_unclassified(100);Bacteria_unclassified(100);
Otu00253	0	0	0	0	0	0	0	0	0	28	0	0	0	0	0	Bacteria(100);Planctomycetes(100);Planctomycetacia(100);Planctomycetales(100);Planctomycetaceae(100);Gemmata(100);
Otu00254	0	28	0	0	0	0	0	0	0	0	0	0	0	0	0	Bacteria(100);Verrucomicrobia(100);OPB35_soil_group(100);OPB35_soil_group_unclassified(100);OPB35_soil_group_unclassified(100);
Otu00255	0	0	7	18	0	0	0	0	0	0	2	0	0	0	0	Bacteria(100);Proteobacteria(100);Alphaproteobacteria(100);Caulobacterales(100);Caulobacteraceae(100);Phenylobacterium(100);
Otu00256	0	27	0	0	0	0	0	0	0	0	0	0	0	0	0	Bacteria(100);Proteobacteria(100);Alphaproteobacteria(100);Rhodospirillales(100);Acetobacteraceae(100);Acidisphaera(100);
Otu00257	0	0	0	0	0	0	0	0	0	0	27	0	0	0	0	Bacteria(100);Firmicutes(100);Negativicutes(100);Selenomonadales(100);Veillonellaceae(100);Propionispora(93);
Otu00258	0	27	0	0	0	0	0	0	0	0	0	0	0	0	0	Bacteria(100);Gemmatimonadetes(100);Gemmatimonadetes(100);Gemmatimonadales(100);Gemmatimonadaceae(100);Gemmatimonas(100);
Otu00259	0	20	5	0	0	0	0	0	0	0	2	0	0	0	0	Bacteria(100);Actinobacteria(100);Actinobacteria(100);Frankiales(100);Frankiaceae(100);Jatrophihabitans(100);
Otu00260	0	0	0	0	0	0	0	0	0	0	27	0	0	0	0	Bacteria(100);Firmicutes(100);Clostridia(100);Clostridiales(100);Clostridiaceae_1(100);Clostridium_sensu_stricto_13(100);
Otu00261	0	0	0	0	0	0	0	0	0	0	0	27	0	0	0	Bacteria(100);Chloroflexi(100);KD4-96(100);KD4-96_unclassified(100);KD4-96_unclassified(100);
Otu00262	0	0	0	0	0	0	0	0	0	0	2	25	0	0	0	Bacteria(100);Actinobacteria(100);Thermoleophilia(100);Gaiellales(100);Gaiellaceae(100);Gaiella(100);
Otu00263	0	16	8	0	3	0	0	0	0	0	0	0	0	0	0	Bacteria(100);Proteobacteria(100);Gammaproteobacteria(100);Oceanospirillales(100);Halomonadaceae(100);Halomonas(100);
Otu00264	0	27	0	0	0	0	0	0	0	0	0	0	0	0	0	Bacteria(100);Planctomycetes(100);OM190(93);OM190_unclassified(93);OM190_unclassified(93);
Otu00265	0	11	0	0	0	15	0	0	0	0	0	0	0	0	0	Bacteria(100);Verrucomicrobia(100);Spartobacteria(100);Chthoniobacterales(100);DA101_soil_group(100);
Otu00266	0	0	0	0	0	0	0	0	0	26	0	0	0	0	0	Bacteria(100);Chlamydiae(100);Chlamydiae(100);Chlamydiales(100);Parachlamydiaceae(100);Neochlamydia(100);
Otu00267	0	26	0	0	0	0	0	0	0	0	0	0	0	0	0	Bacteria(100);Actinobacteria(100);Thermoleophilia(100);Thermoleophilia_unclassified(100);Thermoleophilia_unclassified(100);
Otu00268	0	0	0	0	0	0	0	0	0	0	0	26	0	0	0	Bacteria(100);Proteobacteria(100);Alphaproteobacteria(100);Sphingomonadales(100);Sphingomonadaceae(97);Sphingomonas(97);
Otu00269	0	22	4	0	0	0	0	0	0	0	0	0	0	0	0	Bacteria(100);Actinobacteria(100);Thermoleophilia(100);Gaiellales(100);Gaiellaceae(100);Gaiella(100);
Otu00270	0	0	0	26	0	0	0	0	0	0	0	0	0	0	0	Bacteria(100);Planctomycetes(100);Planctomycetacia(100);Planctomycetales(100);Planctomycetaceae(100);Gemmata(100);
Otu00271	0	0	2	0	0	0	0	24	0	0	0	0	0	0	0	Bacteria(100);Actinobacteria(100);Actinobacteria(100);Micrococcales(100);Intrasporangiaceae(100);Aquipuribacter(100);
Otu00272	0	0	0	0	0	0	0	0	0	0	1	0	25	0	0	Bacteria(100);Proteobacteria(100);Alphaproteobacteria(100);Caulobacterales(100);Caulobacteraceae(100);Phenylobacterium(100);
Otu00273	0	0	25	0	0	0	0	1	0	0	0	0	0	0	0	Bacteria(100);Actinobacteria(100);Actinobacteria(100);Actinomycetales(100);Actinomycetaceae(100);Actinomyces(100);
Otu00274	0	0	7	0	0	0	0	0	0	0	0	0	19	0	0	Bacteria(100);Actinobacteria(100);Actinobacteria(100);Micrococcales(100);Microbacteriaceae(100);Amnibacterium(100);
Otu00275	0	0	6	0	0	14	0	0	0	0	0	0	3	2	0	Bacteria(100);Actinobacteria(100);Actinobacteria(100);Propionibacteriales(100);Nocardioidaceae(100);Nocardioides(100);
Otu00276	8	17	0	0	0	0	0	0	0	0	0	0	0	0	0	Bacteria(100);Gemmatimonadetes(100);Gemmatimonadetes(100);Gemmatimonadales(100);Gemmatimonadaceae(100);Gemmatimonas(100);
Otu00277	0	0	0	0	10	5	0	1	0	0	3	0	6	0	0	Bacteria(100);Actinobacteria(100);Actinobacteria(100);Corynebacteriales(100);Nocardiaceae(100);Rhodococcus(100);
Otu00278	0	0	0	0	0	0	16	9	0	0	0	0	0	0	0	Bacteria(100);Bacteroidetes(100);Sphingobacteriia(100);Sphingobacteriales(100);Chitinophagaceae(100);
Otu00279	2	12	0	0	0	0	0	0	0	0	0	0	0	11	0	Bacteria(100);Actinobacteria(100);Actinobacteria(100);Corynebacteriales(100);Nocardiaceae(100);
Otu00280	0	0	25	0	0	0	0	0	0	0	0	0	0	0	0	Bacteria(100);Firmicutes(100);Clostridia(100);Clostridiales(100);Lachnospiraceae(100);
Otu00281	0	0	0	0	0	0	25	0	0	0	0	0	0	0	0	Bacteria(100);Acidobacteria(100);Acidobacteria(100);Subgroup_4(100);Unknown_Family(100);Blastocatella(100);
Otu00282	0	0	0	0	0	0	25	0	0	0	0	0	0	0	0	Bacteria(100);Bacteroidetes(100);Sphingobacteriia(100);Sphingobacteriales(100);Chitinophagaceae(100);Flavisolibacter(100);
Otu00283	0	22	0	0	0	0	0	0	0	0	0	0	3	0	0	Bacteria(100);Proteobacteria(100);Alphaproteobacteria(100);Sphingomonadales(100);Sphingomonadaceae(61);
Otu00284	0	0	19	0	0	0	0	0	6	0	0	0	0	0	0	Bacteria(100);Firmicutes(100);Clostridia(100);Clostridiales(100);Family_XI(100);Peptoniphilus(100);
Otu00285	0	12	4	0	2	0	0	0	0	0	1	0	0	6	0	Bacteria(100);Proteobacteria(100);Betaproteobacteria(100);SC-I-84(100);SC-I-84_unclassified(100);
Otu00286	0	0	0	25	0	0	0	0	0	0	0	0	0	0	0	Bacteria(100);Firmicutes(100);Firmicutes_unclassified(80);Firmicutes_unclassified(80);Firmicutes_unclassified(80);
Otu00287	0	0	0	0	0	0	0	0	0	0	0	25	0	0	0	Bacteria(100);Gemmatimonadetes(92);Gemmatimonadetes(92);Gemmatimonadales(88);Gemmatimonadaceae(88);
Otu00288	0	0	0	25	0	0	0	0	0	0	0	0	0	0	0	Bacteria(100);Planctomycetes(100);Phycisphaerae(100);Phycisphaerales(100);Phycisphaeraceae(100);Urania-1B-19_marine_sediment_group(100);
Otu00289	0	0	0	25	0	0	0	0	0	0	0	0	0	0	0	Bacteria(100);Chloroflexi(100);TK10(100);TK10_unclassified(100);TK10_unclassified(100);
Otu00290	0	0	0	7	0	0	1	0	1	13	0	0	0	0	3	Bacteria(100);Proteobacteria(100);Betaproteobacteria(100);Burkholderiales(100);Comamonadaceae(100);Aquabacterium(96);
Otu00291	0	25	0	0	0	0	0	0	0	0	0	0	0	0	0	Bacteria(100);Proteobacteria(100);Alphaproteobacteria(100);Rhodospirillales(100);Rhodospirillales_unclassified(100);
Otu00292	0	25	0	0	0	0	0	0	0	0	0	0	0	0	0	Bacteria(100);Gemmatimonadetes(100);Gemmatimonadetes(100);Gemmatimonadales(100);Gemmatimonadaceae(100);Gemmatimonas(100);
Otu00293	0	0	0	0	0	0	0	0	0	0	0	0	0	0	25	Bacteria(100);Bacteroidetes(100);Sphingobacteriia(100);Sphingobacteriales(100);env.OPS_17(100);
Otu00294	0	25	0	0	0	0	0	0	0	0	0	0	0	0	0	Bacteria(100);Actinobacteria(100);Thermoleophilia(100);Solirubrobacterales(100);Solirubrobacterales_unclassified(100);
Otu00295	0	0	0	0	0	0	0	0	0	0	0	0	0	0	25	Bacteria(100);Chloroflexi(100);Caldilineae(100);Caldilineales(100);Caldilineaceae(100);Caldilinea(100);
Otu00296	0	25	0	0	0	0	0	0	0	0	0	0	0	0	0	Bacteria(100);Actinobacteria(100);Actinobacteria(100);Frankiales(100);Acidothermaceae(100);Acidothermus(100);
Otu00297	0	0	0	0	0	10	0	14	0	0	0	0	0	0	0	Bacteria(100);Proteobacteria(100);Alphaproteobacteria(100);Rhizobiales(100);Rhizobiales_unclassified(88);
Otu00298	0	0	0	0	0	10	0	14	0	0	0	0	0	0	0	Bacteria(100);Proteobacteria(100);Deltaproteobacteria(100);Myxococcales(100);Cystobacteraceae(100);
Otu00299	0	0	0	0	0	0	0	0	0	0	0	24	0	0	0	Bacteria(100);Actinobacteria(100);Actinobacteria(100);Micrococcales(100);Microbacteriaceae(100);Agromyces(100);
Otu00300	0	0	0	0	0	16	0	0	0	8	0	0	0	0	0	Bacteria(100);Proteobacteria(100);Alphaproteobacteria(100);Rhodobacterales(100);Rhodobacteraceae(100);Amaricoccus(100);
Otu00301	0	0	24	0	0	0	0	0	0	0	0	0	0	0	0	Bacteria(100);Firmicutes(100);Bacilli(100);Bacillales(100);Sporolactobacillaceae(100);Tuberibacillus(100);
Otu00302	0	0	0	0	0	20	0	0	0	0	0	0	4	0	0	Bacteria(100);Firmicutes(100);Erysipelotrichia(100);Erysipelotrichales(100);Erysipelotrichaceae(100);Turicibacter(100);
Otu00303	0	24	0	0	0	0	0	0	0	0	0	0	0	0	0	Bacteria(100);Bacteroidetes(100);Sphingobacteriia(100);Sphingobacteriales(100);KD3-93(100);
Otu00304	0	0	0	0	0	0	0	0	3	0	0	21	0	0	0	Bacteria(100);Bacteroidetes(100);Sphingobacteriia(100);Sphingobacteriales(100);Chitinophagaceae(100);
Otu00305	0	0	0	0	0	0	0	24	0	0	0	0	0	0	0	Bacteria(100);Firmicutes(100);Bacilli(100);Lactobacillales(100);Streptococcaceae(100);Streptococcus(100);
Otu00306	0	24	0	0	0	0	0	0	0	0	0	0	0	0	0	Bacteria(100);Bacteroidetes(100);Cytophagia(100);Cytophagales(100);Cytophagaceae(100);Cytophaga(100);
Otu00307	0	0	0	0	0	18	0	0	0	0	0	0	6	0	0	Bacteria(100);Proteobacteria(100);Gammaproteobacteria(100);Pseudomonadales(100);Pseudomonadaceae(100);Pseudomonas(100);
Otu00308	0	0	0	24	0	0	0	0	0	0	0	0	0	0	0	Bacteria(100);Bacteroidetes(100);Cytophagia(100);Cytophagales(100);Cytophagaceae(100);Spirosoma(100);
Otu00309	1	0	0	0	0	0	0	0	0	0	0	23	0	0	0	Bacteria(100);Proteobacteria(100);Deltaproteobacteria;Bdellovibrionales;Bdellovibrionaceae;Bdellovibrio; Bacteria(100);Proteobacteria(100);Proteobacteria_unclassified(100);Proteobacteria_unclassified(100);Proteobacteria_unclassified(100);
Otu00310	0	0	0	0	0	22	0	0	0	0	2	0	0	0	0	Bacteria(100);Proteobacteria(100);Alphaproteobacteria(100);Rhizobiales(100);Beijerinckiaceae(100);Methylorosula(100);
Otu00311	0	0	0	0	0	0	0	0	0	23	0	0	0	0	0	Bacteria(100);Proteobacteria(100);Alphaproteobacteria(100);Rhodobacterales(100);Rhodobacteraceae(100);Amaricoccus(100);
Otu00312	0	0	0	0	0	0	0	0	0	23	0	0	0	0	0	Bacteria(100);Proteobacteria(100);Alphaproteobacteria(100);Sphingomonadales(100);Sphingomonadaceae(100);Sphingomonas(96);
Otu00313	0	0	0	23	0	0	0	0	0	0	0	0	0	0	0	Bacteria(100);Proteobacteria(100);Alphaproteobacteria(100);Rhodospirillales(100);Acetobacteraceae(100);Acidisphaera(92);
Otu00314	0	0	0	0	0	0	0	0	0	0	0	0	0	23	0	Bacteria(100);Proteobacteria(100);Alphaproteobacteria(100);Rhodospirillales(100);Rhodospirillaceae(100);Thalassospira(100);
Otu00315	0	23	0	0	0	0	0	0	0	0	0	0	0	0	0	Bacteria(100);Planctomycetes(100);Phycisphaerae(100);WD2101_soil_group(100);WD2101_soil_group_unclassified(100);
Otu00316	0	0	0	0	3	0	0	4	0	0	0	0	0	16	0	Bacteria(100);Proteobacteria(100);Alphaproteobacteria(100);Rhodobacterales(100);Rhodobacteraceae(100);Sulfitobacter(100);
Otu00317	0	0	23	0	0	0	0	0	0	0	0	0	0	0	0	Bacteria(100);Planctomycetes(100);Planctomycetacia(100);Planctomycetales(100);Planctomycetaceae(100);Gemmata(100);
Otu00318	0	0	0	0	0	0	0	0	0	0	0	23	0	0	0	Bacteria(100);Actinobacteria(100);Actinobacteria(100);Propionibacteriales(100);Nocardioidaceae(100);Nocardioides(100);
Otu00319	0	0	0	0	0	0	0	0	0	0	0	23	0	0	0	Bacteria(100);Verrucomicrobia(100);Spartobacteria(100);Chthoniobacterales(100);DA101_soil_group(100);
Otu00320	0	0	0	0	0	0	0	0	0	0	0	22	0	0	0	Bacteria(100);Actinobacteria(100);Thermoleophilia(100);Gaiellales(100);Gaiellaceae(100);Gaiella(100);
Otu00321	5	0	0	0	0	6	0	0	0	0	0	0	11	0	0	Bacteria(100);Proteobacteria(100);Alphaproteobacteria(100);Sphingomonadales(100);Sphingomonadaceae(96);Sphingomonas(96);
Otu00322	0	22	0	0	0	0	0	0	0	0	0	0	0	0	0	Bacteria(100);Fusobacteria(100);Fusobacteriia(100);Fusobacteriales(100);Fusobacteriaceae(100);Ilyobacter(100);
Otu00323	0	0	0	0	0	0	0	0	0	22	0	0	0	0	0	Bacteria(100);Deinococcus-Thermus(100);Deinococci(100);Deinococcales(100);Deinococcaceae(100);Deinococcus(100);
Otu00324	0	0	5	0	0	0	0	15	0	0	0	0	2	0	0	Bacteria(100);Chloroflexi(96);Chloroflexi_unclassified(91);Chloroflexi_unclassified(91);Chloroflexi_unclassified(91);
Otu00325	0	0	0	0	0	0	0	22	0	0	0	0	0	0	0	Bacteria(100);Firmicutes(100);Firmicutes_unclassified(100);Firmicutes_unclassified(100);Firmicutes_unclassified(100);
Otu00326	0	0	0	0	0	0	0	0	0	0	3	19	0	0	0	Bacteria(100);Proteobacteria(100);Gammaproteobacteria(100);Legionellales(100);Legionellaceae(100);Legionella(100);
Otu00327	0	0	0	4	0	13	0	0	0	0	5	0	0	0	0	Bacteria(100);Actinobacteria(100);Actinobacteria(100);Propionibacteriales(100);Propionibacteriales_unclassified(100);
Otu00328	0	0	3	0	0	15	0	0	0	0	0	4	0	0	0	Bacteria(100);Chloroflexi(100);KD4-96(100);KD4-96_unclassified(100);KD4-96_unclassified(100);
Otu00329	0	18	0	0	0	0	0	0	0	0	4	0	0	0	0	Bacteria(100);Firmicutes(100);Bacilli(100);Lactobacillales(100);Leuconostocaceae(100);Weissella(100);
Otu00330	0	0	0	0	0	22	0	0	0	0	0	0	0	0	0	Bacteria(100);Actinobacteria(100);Thermoleophilia(100);Gaiellales(100);Gaiellaceae(100);Gaiella(100);
Otu00331	0	0	0	22	0	0	0	0	0	0	0	0	0	0	0	Bacteria(100);Firmicutes(100);Negativicutes(100);Selenomonadales(100);Veillonellaceae(100);Dialister(100);
Otu00332	22	0	0	0	0	0	0	0	0	0	0	0	0	0	0	Bacteria(100);Bacteroidetes(100);Sphingobacteriia(100);Sphingobacteriales(100);Sphingobacteriaceae(100);Pedobacter(100);
Otu00333	0	0	0	0	0	22	0	0	0	0	0	0	0	0	0	Bacteria(100);Verrucomicrobia(100);Spartobacteria(100);Chthoniobacterales(100);Chthoniobacterales_unclassified(100);
Otu00334	0	0	0	0	0	10	0	0	0	12	0	0	0	0	0	Bacteria(100);Proteobacteria(100);Epsilonproteobacteria(100);Campylobacterales(100);Campylobacteraceae(100);Campylobacter(100);
Otu00335	0	0	0	0	0	0	0	22	0	0	0	0	0	0	0	Bacteria(100);Proteobacteria(100);Betaproteobacteria(100);Hydrogenophilales(100);Hydrogenophilaceae(100);Hydrogenophilus(100);
Otu00336	0	0	0	0	0	0	0	0	0	0	22	0	0	0	0	Bacteria(100);Firmicutes(100);Clostridia(100);Clostridiales(100);Clostridiaceae_1(100);Clostridium_sensu_stricto_13(91);
Otu00337	0	10	0	0	0	0	0	0	0	0	0	12	0	0	0	Bacteria(100);Gemmatimonadetes(100);Gemmatimonadetes(100);Gemmatimonadales(100);Gemmatimonadaceae(100);
Otu00338	0	10	0	0	0	11	0	0	0	0	0	0	0	0	0	Bacteria(100);Acidobacteria(100);Acidobacteria_unclassified(100);Acidobacteria_unclassified(100);Acidobacteria_unclassified(100);
Otu00339	0	0	0	0	0	0	0	0	0	0	0	21	0	0	0	Bacteria(100);Proteobacteria(100);Gammaproteobacteria(100);Xanthomonadales(100);Xanthomonadales_Incertae_Sedis(100);Steroidobacter(100);
Otu00340	0	21	0	0	0	0	0	0	0	0	0	0	0	0	0	Bacteria(100);Bacteroidetes(100);Bacteroidia(100);Bacteroidales(100);Rikenellaceae(100);vadinBC27_wastewater-sludge_group(100);
Otu00341	0	19	0	0	0	0	0	0	0	0	2	0	0	0	0	Bacteria(100);Actinobacteria(100);Thermoleophilia(100);Solirubrobacterales(100);Solirubrobacterales_unclassified(100);
Otu00342	0	21	0	0	0	0	0	0	0	0	0	0	0	0	0	Bacteria(100);Chloroflexi(100);Chloroflexi_unclassified(100);Chloroflexi_unclassified(100);Chloroflexi_unclassified(100);
Otu00343	0	0	0	0	0	0	0	0	0	0	0	21	0	0	0	Bacteria(100);Proteobacteria(100);Alphaproteobacteria(100);Sphingomonadales(100);Sphingomonadaceae(77);Novosphingobium(77);
Otu00344	0	0	0	0	0	21	0	0	0	0	0	0	0	0	0	Bacteria(100);Verrucomicrobia(100);Spartobacteria(100);Chthoniobacterales(100);DA101_soil_group(77);
Otu00345	0	0	0	0	0	0	0	0	0	0	0	21	0	0	0	Bacteria(100);Bacteroidetes(100);Sphingobacteriia(100);Sphingobacteriales(100);Saprospiraceae(100);Aureispira(100);
Otu00346	21	0	0	0	0	0	0	0	0	0	0	0	0	0	0	Bacteria(100);Actinobacteria(100);Actinobacteria(100);Micrococcales(100);Brevibacteriaceae(100);Brevibacterium(100);
Otu00347	0	21	0	0	0	0	0	0	0	0	0	0	0	0	0	Bacteria(100);Proteobacteria(100);Deltaproteobacteria(100);Myxococcales(100);Haliangiaceae(100);Haliangium(100);
Otu00348	0	0	0	17	0	0	0	4	0	0	0	0	0	0	0	Bacteria(100);Actinobacteria(100);Thermoleophilia(100);Solirubrobacterales(100);Solirubrobacteraceae(100);Solirubrobacter(100);
Otu00349	0	0	0	0	0	0	0	0	0	0	0	0	0	21	0	Bacteria(100);Actinobacteria(100);Acidimicrobiia(100);Acidimicrobiales(100);Acidimicrobiales_unclassified(100);
Otu00350	0	0	0	0	0	3	0	0	0	0	0	18	0	0	0	Bacteria(100);Bacteroidetes(100);Sphingobacteriia(100);Sphingobacteriales(100);Sphingobacteriaceae(100);Pedobacter(100);
Otu00351	21	0	0	0	0	0	0	0	0	0	0	0	0	0	0	Bacteria(100);Bacteroidetes(100);Sphingobacteriia(100);Sphingobacteriales(100);Sphingobacteriaceae(100);Pedobacter(100);
Otu00352	0	0	0	0	0	0	0	21	0	0	0	0	0	0	0	Bacteria(100);Proteobacteria(100);Betaproteobacteria(100);Burkholderiales(100);Oxalobacteraceae(100);Massilia(81);
Otu00353	13	0	8	0	0	0	0	0	0	0	0	0	0	0	0	Bacteria(100);Bacteroidetes(100);Bacteroidia(100);Bacteroidales(100);Prevotellaceae(100);Prevotella(100);
Otu00354	0	0	0	0	0	0	0	0	0	0	0	0	0	0	20	Bacteria(100);Proteobacteria(100);Alphaproteobacteria(100);Caulobacterales(100);Caulobacteraceae(100);Caulobacter(90);
Otu00355	0	0	0	0	0	0	0	0	0	0	20	0	0	0	0	Bacteria(100);Firmicutes(100);Negativicutes(100);Selenomonadales(100);Veillonellaceae(100);
Otu00356	0	0	20	0	0	0	0	0	0	0	0	0	0	0	0	Bacteria(100);Bacteroidetes(100);Bacteroidia(100);Bacteroidales(100);Prevotellaceae(100);Prevotella(100);
Otu00357	0	0	0	0	0	0	0	0	0	17	0	0	3	0	0	Bacteria(100);Actinobacteria(100);Acidimicrobiia(100);Acidimicrobiales(100);Acidimicrobiaceae(100);CL500-29_marine_group(100);
Otu00358	0	0	0	0	0	0	0	0	0	0	3	17	0	0	0	Bacteria(100);Bacteroidetes(100);Sphingobacteriia(100);Sphingobacteriales(100);Chitinophagaceae(100);Ferruginibacter(100);
Otu00359	0	0	0	0	0	0	0	0	0	0	0	20	0	0	0	Bacteria(100);Chloroflexi(100);Chloroflexia(100);Chloroflexales(100);Chloroflexales_Incertae_Sedis(100);Candidatus_Chlorothrix(100);
Otu00360	9	0	0	0	0	0	0	0	0	0	0	0	0	0	11	Bacteria(100);Firmicutes(100);Clostridia(100);Clostridiales(100);Family_XI(100);Anaerococcus(100);
Otu00361	0	20	0	0	0	0	0	0	0	0	0	0	0	0	0	Bacteria(100);Gemmatimonadetes(100);Gemmatimonadetes(100);Gemmatimonadales(100);Gemmatimonadaceae(100);Gemmatimonas(100);
Otu00362	0	0	0	0	0	13	0	0	0	0	0	0	0	7	0	Bacteria(100);Bacteroidetes(100);Bacteroidia(100);Bacteroidales(100);Marinilabiaceae(100);Marinifilum(100);
Otu00363	0	0	0	0	0	0	0	0	0	0	0	20	0	0	0	Bacteria(100);Bacteroidetes(100);Cytophagia(100);Cytophagales(100);Cytophagaceae(100);Chryseolinea(100);
Otu00364	0	0	0	0	0	0	0	0	0	0	0	0	20	0	0	Bacteria(100);Actinobacteria(100);Actinobacteria(100);Frankiales(100);Geodermatophilaceae(100);Modestobacter(100);
Otu00365	0	0	0	0	0	0	0	0	0	20	0	0	0	0	0	Bacteria(100);Proteobacteria(100);Betaproteobacteria(100);Nitrosomonadales(100);Nitrosomonadaceae(100);Nitrosospira(100);
Otu00366	0	0	6	0	0	0	0	0	0	0	11	0	3	0	0	Bacteria(100);Verrucomicrobia(100);Verrucomicrobiae(100);Verrucomicrobiales(100);Verrucomicrobiaceae(100);
Otu00367	0	0	20	0	0	0	0	0	0	0	0	0	0	0	0	Bacteria(100);Actinobacteria(100);Nitriliruptoria(100);Nitriliruptorales(95);Nitriliruptoraceae(95);Nitriliruptor(95);
Otu00368	0	0	0	0	0	0	0	0	0	0	14	0	0	6	0	Bacteria(100);Firmicutes(100);Clostridia(100);Clostridiales(100);Clostridiaceae_1(100);Clostridium_sensu_stricto_1(100);
Otu00369	0	0	0	20	0	0	0	0	0	0	0	0	0	0	0	Bacteria(100);Chloroflexi(100);Chloroflexi_unclassified(100);Chloroflexi_unclassified(100);Chloroflexi_unclassified(100);
Otu00370	0	0	20	0	0	0	0	0	0	0	0	0	0	0	0	Bacteria(100);Bacteroidetes(100);Sphingobacteriia(100);Sphingobacteriales(100);Chitinophagaceae(100);Taibaiella(100);
Otu00371	0	20	0	0	0	0	0	0	0	0	0	0	0	0	0	Bacteria(100);Bacteroidetes(100);Sphingobacteriia(100);Sphingobacteriales(100);Chitinophagaceae(100);
Otu00372	0	0	0	0	0	0	0	0	0	0	1	19	0	0	0	Bacteria(100);Bacteroidetes(100);Sphingobacteriia(100);Sphingobacteriales(100);Chitinophagaceae(100);Ferruginibacter(100);
Otu00373	0	0	0	0	0	0	0	0	0	0	0	0	0	0	20	Bacteria(100);Proteobacteria(100);Alphaproteobacteria(100);Rhodobacterales(100);Rhodobacteraceae(100);
Otu00374	11	0	0	0	0	0	0	0	9	0	0	0	0	0	0	Bacteria(100);Firmicutes(100);Bacilli(100);Lactobacillales(100);Streptococcaceae(100);Streptococcus(100);
Otu00375	0	19	0	0	0	0	0	0	0	0	0	0	0	0	0	Bacteria(100);Acidobacteria(100);Acidobacteria(100);Acidobacteriales(100);Acidobacteriaceae_(Subgroup_1)(100);Candidatus_Koribacter(100);
Otu00376	0	0	0	0	0	0	0	0	0	0	0	0	0	0	19	Bacteria(100);Chloroflexi(100);Chloroflexia(100);Chloroflexales(100);Chloroflexales_Incertae_Sedis(100);Candidatus_Chlorothrix(100);
Otu00377	16	0	0	0	0	0	0	0	0	0	3	0	0	0	0	Bacteria(100);Firmicutes(100);Bacilli(100);Lactobacillales(100);Lactobacillaceae(95);Lactobacillus(95);
Otu00378	7	0	0	0	0	0	0	0	0	0	12	0	0	0	0	Bacteria(100);Firmicutes(100);Clostridia(100);Clostridiales(100);Clostridiaceae_1(100);Clostridium_sensu_stricto_13(90);
Otu00379	0	0	0	0	0	0	0	0	0	0	0	19	0	0	0	Bacteria(100);Bacteroidetes(100);Bacteroidia(100);Bacteroidales(100);Porphyromonadaceae(100);Porphyromonas(100);
Otu00380	0	0	0	0	0	9	0	0	0	10	0	0	0	0	0	Bacteria(100);Actinobacteria(100);Thermoleophilia(100);Gaiellales(100);Gaiellaceae(100);Gaiella(100);
Otu00381	0	0	0	0	0	0	0	0	0	0	0	0	19	0	0	Bacteria(100);Firmicutes(100);Clostridia(100);Clostridiales(100);Family_XI(90);
Otu00382	0	0	0	0	0	0	0	19	0	0	0	0	0	0	0	Bacteria(100);Proteobacteria(100);Alphaproteobacteria(100);Rhodospirillales(100);Acetobacteraceae(100);
Otu00383	0	5	0	0	0	0	0	14	0	0	0	0	0	0	0	Bacteria(100);Proteobacteria(100);Alphaproteobacteria(100);Rhodospirillales(100);Acetobacteraceae(100);
Otu00384	0	0	0	0	0	0	0	19	0	0	0	0	0	0	0	Bacteria(100);Acidobacteria(100);Holophagae(95);Subgroup_7(95);Subgroup_7_unclassified(95);
Otu00385	0	0	0	0	0	0	0	0	0	0	0	19	0	0	0	Bacteria(100);Proteobacteria(100);Deltaproteobacteria;Oligoflexales;Oligoflexaceae Proteobacteria_unclassified(100);Proteobacteria_unclassified(100);Proteobacteria_unclassified(100);
Otu00386	19	0	0	0	0	0	0	0	0	0	0	0	0	0	0	Bacteria(100);Firmicutes(100);Bacilli(100);Bacillales(100);Bacillaceae(100);Fictibacillus(100);
Otu00387	0	0	0	0	0	19	0	0	0	0	0	0	0	0	0	Bacteria(100);Proteobacteria(100);Alphaproteobacteria(100);Rhodospirillales(100);Rhodospirillaceae(100);Azospirillum(100);
Otu00388	0	0	0	0	19	0	0	0	0	0	0	0	0	0	0	Bacteria(100);Actinobacteria(100);Actinobacteria(100);Streptosporangiales(100);Nocardiopsaceae(100);Nocardiopsis(100);
Otu00389	0	0	0	0	0	19	0	0	0	0	0	0	0	0	0	Bacteria(100);Chloroflexi(100);Thermomicrobia(100);JG30-KF-CM45(100);JG30-KF-CM45_unclassified(100);
Otu00390	0	0	8	0	11	0	0	0	0	0	0	0	0	0	0	Bacteria(100);Proteobacteria(100);Alphaproteobacteria(100);SAR11_clade(100);Surface_1(100);Candidatus_Pelagibacter(100);
Otu00391	0	0	0	0	0	0	0	0	0	0	0	0	0	0	19	Bacteria(100);Proteobacteria(100);Gammaproteobacteria(100);Thiotrichales(100);Piscirickettsiaceae(100);endosymbionts(100);
Otu00392	0	0	0	19	0	0	0	0	0	0	0	0	0	0	0	Bacteria(100);Deinococcus-Thermus(100);Deinococci(100);Deinococcales(100);Deinococcaceae(100);
Otu00393	0	0	0	0	0	0	0	0	0	0	0	19	0	0	0	Bacteria(100);Planctomycetes(100);Phycisphaerae(100);WD2101_soil_group(100);WD2101_soil_group_unclassified(100);
Otu00394	0	0	0	0	0	12	0	0	0	0	0	0	0	6	0	Bacteria(100);Proteobacteria(100);Alphaproteobacteria(100);Sphingomonadales(100);Sphingomonadaceae(100);Novosphingobium(100);
Otu00395	0	18	0	0	0	0	0	0	0	0	0	0	0	0	0	Bacteria(100);Planctomycetes(100);Phycisphaerae(100);WD2101_soil_group(100);WD2101_soil_group_unclassified(100);
Otu00396	0	18	0	0	0	0	0	0	0	0	0	0	0	0	0	Bacteria(100);Planctomycetes(100);Phycisphaerae(100);WD2101_soil_group(100);WD2101_soil_group_unclassified(100);
Otu00397	0	0	0	0	0	0	0	0	0	0	0	0	18	0	0	Bacteria(100);Firmicutes(100);Bacilli(100);Lactobacillales(100);Aerococcaceae(100);Facklamia(100);
Otu00398	0	0	0	0	0	0	0	0	0	0	0	18	0	0	0	Bacteria(100);Proteobacteria(100);Alphaproteobacteria(100);Sphingomonadales(100);Sphingomonadaceae(100);
Otu00399	0	7	0	0	0	11	0	0	0	0	0	0	0	0	0	Bacteria(100);Chloroflexi(100);Caldilineae(100);Caldilineales(100);Caldilineaceae(100);
Otu00400	0	0	0	0	0	0	0	0	0	0	0	0	0	18	0	Bacteria(100);Bacteroidetes(100);Sphingobacteriia(100);Sphingobacteriales(100);Saprospiraceae(100);
Otu00401	0	4	0	0	0	3	0	8	0	0	0	3	0	0	0	Bacteria(100);Actinobacteria(100);Thermoleophilia(100);Gaiellales(100);Gaiellaceae(100);Gaiella(100);
Otu00402	0	0	6	0	0	5	0	5	0	0	2	0	0	0	0	Bacteria(100);Proteobacteria(100);Alphaproteobacteria(100);Caulobacterales(100);Caulobacteraceae(100);
Otu00403	0	0	0	18	0	0	0	0	0	0	0	0	0	0	0	Bacteria(100);Acidobacteria(100);Acidobacteria(100);Subgroup_4(100);RB41(100);
Otu00404	0	0	0	0	0	0	0	0	0	0	18	0	0	0	0	Bacteria(100);Proteobacteria(100);Alphaproteobacteria(100);Sphingomonadales(100);Sphingomonadaceae(100);Sphingobium(100);
Otu00405	0	18	0	0	0	0	0	0	0	0	0	0	0	0	0	Bacteria(100);Acidobacteria(100);Acidobacteria(100);Subgroup_2(100);Subgroup_2_unclassified(100);
Otu00406	0	0	0	0	0	0	0	0	0	18	0	0	0	0	0	Bacteria(100);Chloroflexi(89);Chloroflexi_unclassified(89);Chloroflexi_unclassified(89);Chloroflexi_unclassified(89);
Otu00407	0	0	0	0	0	0	0	0	0	0	0	0	18	0	0	Bacteria(100);Acidobacteria(100);Acidobacteria(100);Subgroup_4(100);11-24(100);
Otu00408	0	0	0	0	0	18	0	0	0	0	0	0	0	0	0	Bacteria(100);Acidobacteria(100);Acidobacteria(100);Subgroup_6(100);Subgroup_6_unclassified(100);
Otu00409	0	0	0	0	0	0	0	0	0	0	0	0	18	0	0	Bacteria(100);Bacteroidetes(100);Bacteroidia(100);Bacteroidales(100);Prevotellaceae(100);Prevotella(100);
Otu00410	0	0	0	0	0	18	0	0	0	0	0	0	0	0	0	Bacteria(100);Planctomycetes(100);Planctomycetacia(100);Planctomycetales(100);Planctomycetaceae(100);Singulisphaera(100);
Otu00411	0	0	0	0	0	0	0	0	0	0	0	0	18	0	0	Bacteria(100);Proteobacteria(100);Alphaproteobacteria(100);Rhizobiales(100);Hyphomicrobiaceae(100);Hyphomicrobium(100);
Otu00412	0	18	0	0	0	0	0	0	0	0	0	0	0	0	0	Bacteria(100);Proteobacteria(100);Betaproteobacteria(100);SC-I-84(100);SC-I-84_unclassified(100);
Otu00413	0	0	11	0	0	0	0	0	0	0	0	0	7	0	0	Bacteria(100);Actinobacteria(100);Actinobacteria(100);Kineosporiales(100);Kineosporiaceae(100);
Otu00414	0	0	0	0	0	0	0	0	0	0	0	0	0	0	18	Bacteria(100);Proteobacteria(100);Betaproteobacteria(100);Rhodocyclales(100);Rhodocyclaceae(100);Thauera(100);
Otu00415	0	0	0	0	0	0	0	0	0	0	0	0	0	18	0	Bacteria(100);Actinobacteria(100);Actinobacteria(100);Propionibacteriales(100);Nocardioidaceae(100);Aeromicrobium(100);
Otu00416	0	0	0	0	0	0	0	0	0	15	0	0	3	0	0	Bacteria(100);Actinobacteria(100);Actinobacteria(100);Kineosporiales(100);Kineosporiaceae(100);Angustibacter(100);
Otu00417	0	0	0	0	0	0	0	0	0	0	18	0	0	0	0	Bacteria(100);Firmicutes(100);Negativicutes(100);Selenomonadales(100);Veillonellaceae(100);Anaerosinus(62);
Otu00418	0	0	0	0	0	0	0	0	0	0	18	0	0	0	0	Bacteria(100);Bacteroidetes(100);Cytophagia(100);Cytophagales(100);Cytophagaceae(100);Spirosoma(100);
Otu00419	0	11	0	0	0	0	0	0	0	0	0	0	0	7	0	Bacteria(100);Actinobacteria(100);Thermoleophilia(100);Solirubrobacterales(100);Conexibacteraceae(100);Conexibacter(100);
Otu00420	0	0	0	17	0	0	0	0	0	0	0	0	0	0	0	Bacteria(100);Firmicutes(100);Firmicutes_unclassified(100);Firmicutes_unclassified(100);Firmicutes_unclassified(100);
Otu00421	0	0	0	17	0	0	0	0	0	0	0	0	0	0	0	Bacteria(100);Firmicutes(100);Clostridia(100);Clostridiales(100);Family_XI(100);Anaerococcus(100);
Otu00422	0	0	0	0	0	0	0	0	0	17	0	0	0	0	0	Bacteria(100);Actinobacteria(100);Acidimicrobiia(100);Acidimicrobiales(100);Acidimicrobiaceae(100);Ilumatobacter(100);
Otu00423	0	0	0	0	0	17	0	0	0	0	0	0	0	0	0	Bacteria(100);Actinobacteria(100);Actinobacteria(100);Propionibacteriales(100);Nocardioidaceae(100);
Otu00424	0	0	0	0	0	0	0	15	0	0	0	0	2	0	0	Bacteria(100);Gemmatimonadetes(100);Gemmatimonadetes(100);Gemmatimonadales(100);Gemmatimonadaceae(100);Gemmatimonas(100);
Otu00425	0	0	0	0	0	17	0	0	0	0	0	0	0	0	0	Bacteria(100);Actinobacteria(100);Actinobacteria(100);Actinomycetales(100);Actinomycetaceae(100);Actinobaculum(100);
Otu00426	17	0	0	0	0	0	0	0	0	0	0	0	0	0	0	Bacteria(100);Bacteroidetes(100);Sphingobacteriia(100);Sphingobacteriales(100);Chitinophagaceae(100);Taibaiella(100);
Otu00427	0	0	0	0	0	0	0	17	0	0	0	0	0	0	0	Bacteria(100);Proteobacteria(100);Betaproteobacteria(100);Burkholderiales(100);Oxalobacteraceae(100);Actimicrobium(100);
Otu00428	0	0	0	17	0	0	0	0	0	0	0	0	0	0	0	Bacteria(100);Bacteroidetes(100);Sphingobacteriia(100);Sphingobacteriales(100);Chitinophagaceae(100);Ferruginibacter(100);
Otu00429	0	0	11	0	0	0	0	0	0	6	0	0	0	0	0	Bacteria(100);Actinobacteria(100);Thermoleophilia(100);Solirubrobacterales(100);Solirubrobacterales_unclassified(65);
Otu00430	0	0	0	0	0	0	0	0	0	17	0	0	0	0	0	Bacteria(100);Actinobacteria(100);Actinobacteria(100);Actinobacteria_unclassified(100);Actinobacteria_unclassified(100);
Otu00431	0	0	0	0	0	0	0	9	8	0	0	0	0	0	0	Bacteria(100);Actinobacteria(100);Thermoleophilia(100);Gaiellales(100);Gaiellaceae(100);Gaiella(100);
Otu00432	0	0	0	0	0	0	0	1	0	16	0	0	0	0	0	Bacteria(100);Bacteria_unclassified(100);Bacteria_unclassified(100);Bacteria_unclassified(100);Bacteria_unclassified(100);
Otu00433	0	0	0	15	2	0	0	0	0	0	0	0	0	0	0	Bacteria(100);Proteobacteria(100);Alphaproteobacteria(100);Sphingomonadales(100);Sphingomonadaceae(100);Sphingomonas(100);
Otu00434	0	0	0	0	0	0	0	0	0	0	0	17	0	0	0	Bacteria(100);Firmicutes(100);Clostridia(100);Clostridiales(100);Lachnospiraceae(100);Anaerosporobacter(100);
Otu00435	0	0	0	0	0	0	0	0	0	0	0	17	0	0	0	Bacteria(100);Proteobacteria(100);Gammaproteobacteria(100);Gammaproteobacteria_unclassified(100);Gammaproteobacteria_unclassified(100);
Otu00436	0	17	0	0	0	0	0	0	0	0	0	0	0	0	0	Bacteria(100);Bacteroidetes(100);Sphingobacteriia(100);Sphingobacteriales(100);Chitinophagaceae(100);Lacibacter(100);
Otu00437	0	0	0	0	0	0	0	0	0	0	0	17	0	0	0	Bacteria(100);Proteobacteria(100);Alphaproteobacteria(100);Sphingomonadales(100);Sphingomonadaceae(100);Novosphingobium(100);
Otu00438	0	0	0	0	0	0	9	0	0	7	0	0	1	0	0	Bacteria(100);Chloroflexi(100);Thermomicrobia(100);JG30-KF-CM45(100);JG30-KF-CM45_unclassified(100);
Otu00439	0	0	0	0	0	0	0	0	0	0	0	17	0	0	0	Bacteria(100);Actinobacteria(100);Acidimicrobiia(100);Acidimicrobiales(100);Acidimicrobiaceae(100);Ilumatobacter(100);
Otu00440	0	0	0	16	0	0	0	0	0	0	0	0	0	0	0	Bacteria(100);Proteobacteria(100);Betaproteobacteria(100);Betaproteobacteria_unclassified(100);Betaproteobacteria_unclassified(100);
Otu00441	0	0	0	0	0	0	0	0	0	0	0	0	0	16	0	Bacteria(100);Firmicutes(100);Bacilli(100);Bacillales(100);Bacillales_unclassified(57);
Otu00442	0	0	0	0	0	0	0	0	0	0	0	0	0	0	16	Bacteria(100);Proteobacteria(100);Gammaproteobacteria(100);BD7-8_marine_group(100);BD7-8_marine_group_unclassified(100);
Otu00443	0	0	0	0	0	5	0	0	0	0	0	10	1	0	0	Bacteria(100);Actinobacteria(100);Actinobacteria(100);Corynebacteriales(100);Corynebacteriaceae(100);Corynebacterium(100);
Otu00444	0	0	0	16	0	0	0	0	0	0	0	0	0	0	0	Bacteria(100);Proteobacteria(100);Betaproteobacteria(100);SC-I-84(100);SC-I-84_unclassified(100);
Otu00445	0	0	0	0	0	0	0	0	0	16	0	0	0	0	0	Bacteria(100);Proteobacteria(100);Alphaproteobacteria(100);Rhizobiales(100);Aurantimonadaceae(100);Aurantimonas(100);
Otu00446	0	16	0	0	0	0	0	0	0	0	0	0	0	0	0	Bacteria(100);Proteobacteria(100);Gammaproteobacteria(100);Xanthomonadales(100);Xanthomonadaceae(100);Arenimonas(100);
Otu00447	16	0	0	0	0	0	0	0	0	0	0	0	0	0	0	Bacteria(100);Proteobacteria(100);Alphaproteobacteria(100);Sphingomonadales(100);Sphingomonadaceae(100);Sphingomonas(100);
Otu00448	0	16	0	0	0	0	0	0	0	0	0	0	0	0	0	Bacteria(100);Proteobacteria(100);Gammaproteobacteria(100);Xanthomonadales(100);Xanthomonadaceae(100);Arenimonas(100);
Otu00449	0	0	0	0	0	0	0	0	0	16	0	0	0	0	0	Bacteria(100);Acidobacteria(100);Acidobacteria(100);Subgroup_17(100);Subgroup_17_unclassified(100);
Otu00450	0	0	0	16	0	0	0	0	0	0	0	0	0	0	0	Bacteria(100);Proteobacteria(100);Alphaproteobacteria(100);Sphingomonadales(100);Erythrobacteraceae(100);Altererythrobacter(100);
Otu00451	0	0	0	0	0	16	0	0	0	0	0	0	0	0	0	Bacteria(100);Actinobacteria(100);Thermoleophilia(100);Solirubrobacterales(100);Conexibacteraceae(100);Conexibacter(100);
Otu00452	0	0	0	0	0	0	0	0	0	0	0	16	0	0	0	Bacteria(100);Actinobacteria(100);Actinobacteria(100);Kineosporiales(100);Kineosporiaceae(100);Quadrisphaera(100);
Otu00453	0	7	0	0	0	7	0	0	0	0	2	0	0	0	0	Bacteria(100);Actinobacteria(100);Actinobacteria(100);Micrococcales(100);Demequinaceae(100);Demequina(100);
Otu00454	0	16	0	0	0	0	0	0	0	0	0	0	0	0	0	Bacteria(100);Gemmatimonadetes(100);Gemmatimonadetes(100);Gemmatimonadales(100);Gemmatimonadaceae(100);Gemmatimonas(100);
Otu00455	0	0	0	16	0	0	0	0	0	0	0	0	0	0	0	Bacteria(100);Firmicutes(100);Bacilli(100);Bacillales(100);Bacillaceae(100);Fictibacillus(100);
Otu00456	0	0	0	0	0	0	0	0	0	0	0	0	0	16	0	Bacteria(100);Verrucomicrobia(100);Verrucomicrobiae(100);Verrucomicrobiales(100);Verrucomicrobiaceae(100);Luteolibacter(100);
Otu00457	0	0	0	0	0	0	0	0	0	0	0	0	0	0	16	Bacteria(100);Actinobacteria(100);Actinobacteria(100);Micrococcales(100);Beutenbergiaceae(100);Miniimonas(100);
Otu00458	0	0	0	0	0	0	0	0	0	0	16	0	0	0	0	Bacteria(100);Candidate_division_SR1(100);Candidate_division_SR1_unclassified(100);Candidate_division_SR1_unclassified(100);Candidate_division_SR1_unclassified(100);
Otu00459	16	0	0	0	0	0	0	0	0	0	0	0	0	0	0	Bacteria(100);Proteobacteria(100);Alphaproteobacteria(100);Rhodobacterales(100);Rhodobacteraceae(100);
Otu00460	0	0	0	0	0	0	0	0	0	0	0	0	0	16	0	Bacteria(100);Actinobacteria(100);Actinobacteria(100);Streptomycetales(100);Streptomycetaceae(100);Streptomyces(100);
Otu00461	0	0	16	0	0	0	0	0	0	0	0	0	0	0	0	Bacteria(100);Verrucomicrobia(100);Verrucomicrobiae(100);Verrucomicrobiales(100);Verrucomicrobiales_unclassified(75);
Otu00462	0	0	0	0	0	0	0	0	0	0	0	0	15	0	0	Bacteria(100);Bacteroidetes(100);Bacteroidia(100);Bacteroidales(100);Prevotellaceae(100);Prevotella(100);
Otu00463	0	0	0	0	0	0	0	0	0	0	0	15	0	0	0	Bacteria(100);Proteobacteria(100);Alphaproteobacteria(100);Sphingomonadales(100);Erythrobacteraceae(100);
Otu00464	0	0	0	0	0	0	0	0	0	0	0	0	0	15	0	Bacteria(100);Deinococcus-Thermus(100);Deinococci(100);Deinococcales(100);Deinococcaceae(100);
Otu00465	0	8	0	0	0	0	0	0	0	0	1	0	6	0	0	Bacteria(100);Bacteroidetes(100);Bacteroidia(100);Bacteroidales(100);Prevotellaceae(100);Prevotella(100);
Otu00466	15	0	0	0	0	0	0	0	0	0	0	0	0	0	0	Bacteria(100);Actinobacteria(100);Acidimicrobiia(100);Acidimicrobiales(100);Sva0996_marine_group(100);
Otu00467	0	0	0	0	0	15	0	0	0	0	0	0	0	0	0	Bacteria(100);Proteobacteria(100);Betaproteobacteria(100);Burkholderiales(100);Alcaligenaceae(100);Derxia(100);
Otu00468	0	15	0	0	0	0	0	0	0	0	0	0	0	0	0	Bacteria(100);Proteobacteria(100);Gammaproteobacteria(100);Xanthomonadales(100);Xanthomonadaceae(100);Lysobacter(100);
Otu00469	0	0	0	0	0	0	0	0	0	15	0	0	0	0	0	Bacteria(100);Gemmatimonadetes(100);Gemmatimonadetes(100);Gemmatimonadales(100);Gemmatimonadaceae(100);Gemmatimonas(100);
Otu00470	15	0	0	0	0	0	0	0	0	0	0	0	0	0	0	Bacteria(100);Verrucomicrobia(100);Verrucomicrobiae(100);Verrucomicrobiales(100);Verrucomicrobiaceae(100);
Otu00471	0	0	0	0	0	15	0	0	0	0	0	0	0	0	0	Bacteria(100);Acidobacteria(100);Acidobacteria(100);Subgroup_4(100);Unknown_Family(100);Blastocatella(100);
Otu00472	0	15	0	0	0	0	0	0	0	0	0	0	0	0	0	Bacteria(100);Bacteroidetes(100);Cytophagia(100);Cytophagales(100);Cytophagaceae(100);Hymenobacter(100);
Otu00473	15	0	0	0	0	0	0	0	0	0	0	0	0	0	0	Bacteria(100);Proteobacteria(100);Alphaproteobacteria(100);Rhizobiales(100);Aurantimonadaceae(100);Aureimonas(100);
Otu00474	0	15	0	0	0	0	0	0	0	0	0	0	0	0	0	Bacteria(100);Proteobacteria(100);Gammaproteobacteria(100);Xanthomonadales(100);Xanthomonadaceae(100);Dokdonella(100);
Otu00475	0	0	0	0	0	0	0	0	0	0	0	0	7	0	8	Bacteria(100);Firmicutes(100);Clostridia(100);Clostridiales(100);Family_XI(100);Anaerococcus(100);
Otu00476	0	0	0	0	0	0	0	15	0	0	0	0	0	0	0	Bacteria(100);Actinobacteria(100);Actinobacteria(100);Frankiales(74);Frankiales_unclassified(74);
Otu00477	0	0	0	0	0	0	0	15	0	0	0	0	0	0	0	Bacteria(100);Acidobacteria(100);Acidobacteria(100);Subgroup_4(100);RB41(100);
Otu00478	0	0	0	5	0	0	0	0	0	0	1	9	0	0	0	Bacteria(100);Actinobacteria(100);Actinobacteria(100);Actinomycetales(100);Actinomycetaceae(100);Actinomyces(100);
Otu00479	0	0	0	0	0	0	0	0	0	6	0	0	0	9	0	Bacteria(100);Proteobacteria(100);Alphaproteobacteria(100);Rhizobiales(100);Aurantimonadaceae(100);Aureimonas(100);
Otu00480	0	0	0	0	0	0	0	0	0	0	0	15	0	0	0	Bacteria(100);Gemmatimonadetes(100);Gemmatimonadetes(100);Gemmatimonadales(100);Gemmatimonadaceae(100);Gemmatimonas(100);
Otu00481	0	0	0	0	0	10	0	0	0	0	0	0	0	5	0	Bacteria(100);Bacteroidetes(100);Cytophagia(100);Cytophagales(100);Cytophagaceae(100);Hymenobacter(100);
Otu00482	0	0	0	0	0	0	0	0	0	0	0	0	0	15	0	Bacteria(100);Firmicutes(100);Bacilli(100);Bacillales(100);Paenibacillaceae(100);
Otu00483	0	0	0	0	0	0	0	0	0	15	0	0	0	0	0	Bacteria(100);Actinobacteria(100);Thermoleophilia(100);Gaiellales(100);Gaiellaceae(100);Gaiella(100);
Otu00484	0	0	0	0	0	15	0	0	0	0	0	0	0	0	0	Bacteria(100);Bacteria_unclassified(100);Bacteria_unclassified(100);Bacteria_unclassified(100);Bacteria_unclassified(100);
Otu00485	0	0	0	0	0	0	0	0	0	15	0	0	0	0	0	Bacteria(100);Proteobacteria(100);Deltaproteobacteria(100);Myxococcales(100);Haliangiaceae(100);Haliangium(100);
Otu00486	0	0	0	0	0	0	0	0	0	0	0	15	0	0	0	Bacteria(100);Planctomycetes(100);Planctomycetacia(100);Planctomycetales(100);Planctomycetaceae(100);
Otu00487	0	0	0	0	0	0	0	0	13	0	0	0	0	0	2	Bacteria(100);Proteobacteria(100);Alphaproteobacteria(100);Rhizobiales(100);Bradyrhizobiaceae(100);Rhodopseudomonas(100);
Otu00488	0	0	0	0	0	0	0	15	0	0	0	0	0	0	0	Bacteria(100);Proteobacteria(100);Betaproteobacteria(100);Burkholderiales(100);Oxalobacteraceae(100);Massilia(67);
Otu00489	0	0	0	0	0	15	0	0	0	0	0	0	0	0	0	Bacteria(100);Proteobacteria(100);Alphaproteobacteria(100);Rhizobiales(100);Rhizobiales_unclassified(100);
Otu00490	0	0	0	0	0	0	0	15	0	0	0	0	0	0	0	Bacteria(100);Firmicutes(100);Clostridia(100);Clostridiales(100);Ruminococcaceae(100);Faecalibacterium(100);
Otu00491	0	15	0	0	0	0	0	0	0	0	0	0	0	0	0	Bacteria(100);Firmicutes(100);Clostridia(100);Clostridiales(100);Defluviitaleaceae(100);Incertae_Sedis(100);
Otu00492	0	0	0	0	0	0	0	0	0	0	14	0	0	0	0	Bacteria(100);Proteobacteria(100);Gammaproteobacteria(100);Pseudomonadales(100);Moraxellaceae(100);Perlucidibaca(100);
Otu00493	0	14	0	0	0	0	0	0	0	0	0	0	0	0	0	Bacteria(100);Proteobacteria(100);Alphaproteobacteria(100);Rhodospirillales(100);Rhodospirillales_Incertae_Sedis(100);Reyranella(100);
Otu00494	0	0	0	0	6	8	0	0	0	0	0	0	0	0	0	Bacteria(100);Actinobacteria(100);Actinobacteria(100);Propionibacteriales(100);Nocardioidaceae(100);Nocardioides(100);
Otu00495	0	14	0	0	0	0	0	0	0	0	0	0	0	0	0	Bacteria(100);Bacteria_unclassified(100);Bacteria_unclassified(100);Bacteria_unclassified(100);Bacteria_unclassified(100);
Otu00496	0	0	0	14	0	0	0	0	0	0	0	0	0	0	0	Bacteria(100);Gemmatimonadetes(100);Gemmatimonadetes(100);Gemmatimonadales(100);Gemmatimonadaceae(100);Gemmatimonas(100);
Otu00497	0	0	0	0	0	14	0	0	0	0	0	0	0	0	0	Bacteria(100);Proteobacteria(100);Alphaproteobacteria(100);Rhodospirillales(100);Acetobacteraceae(100);Roseomonas(100);
Otu00498	0	0	0	0	0	0	0	0	0	0	14	0	0	0	0	Bacteria(100);Bacteroidetes(100);Sphingobacteriia(100);Sphingobacteriales(100);NS11-12_marine_group(100);
Otu00499	0	0	0	0	0	0	0	14	0	0	0	0	0	0	0	Bacteria(100);Acidobacteria(100);Acidobacteria(100);Subgroup_6(100);Subgroup_6_unclassified(100);
Otu00500	0	0	0	0	0	0	0	0	0	0	0	0	0	0	14	Bacteria(100);Proteobacteria(100);Alphaproteobacteria(100);Alphaproteobacteria_unclassified(100);Alphaproteobacteria_unclassified(100);
Otu00501	0	14	0	0	0	0	0	0	0	0	0	0	0	0	0	Bacteria(100);Chloroflexi(100);Chloroflexia(100);Chloroflexales(100);Roseiflexaceae(100);Roseiflexus(100);
Otu00502	0	14	0	0	0	0	0	0	0	0	0	0	0	0	0	Bacteria(100);Gemmatimonadetes(100);Gemmatimonadetes(100);Gemmatimonadales(100);Gemmatimonadaceae(100);Gemmatimonas(100);
Otu00503	0	0	0	0	0	0	0	0	0	0	0	14	0	0	0	Bacteria(100);Proteobacteria(100);Alphaproteobacteria(100);Sphingomonadales(100);
Otu00504	0	14	0	0	0	0	0	0	0	0	0	0	0	0	0	Bacteria(100);Acidobacteria(100);Acidobacteria(100);Acidobacteriales(100);Acidobacteriaceae_(Subgroup_1)(100);Candidatus_Koribacter(100);
Otu00505	0	0	0	0	0	0	0	0	0	0	1	0	0	13	0	Bacteria(100);Firmicutes(100);Clostridia(100);Clostridiales(100);Lachnospiraceae(100);Roseburia(100);
Otu00506	0	0	0	14	0	0	0	0	0	0	0	0	0	0	0	Bacteria(100);Actinobacteria(100);Acidimicrobiia(100);Acidimicrobiales(100);Acidimicrobiales_unclassified(100);
Otu00507	0	0	0	0	0	0	0	0	0	14	0	0	0	0	0	Bacteria(100);Verrucomicrobia(100);Verrucomicrobiae(100);Verrucomicrobiales(100);Verrucomicrobiaceae(100);Roseimicrobium(100);
Otu00508	0	0	5	0	0	9	0	0	0	0	0	0	0	0	0	Bacteria(100);Firmicutes(100);Bacilli(100);Bacillales(100);Bacillaceae(100);Anaerobacillus(65);
Otu00509	0	0	0	0	0	0	0	14	0	0	0	0	0	0	0	Bacteria(100);Bacteroidetes(100);Sphingobacteriia(100);Sphingobacteriales(100);Chitinophagaceae(100);Taibaiella(100);
Otu00510	0	0	0	0	0	0	0	14	0	0	0	0	0	0	0	Bacteria(100);Actinobacteria(100);Actinobacteria(100);Corynebacteriales(100);Nocardiaceae(100);Rhodococcus(100);
Otu00511	0	0	0	0	0	0	0	0	0	0	0	0	0	0	14	Bacteria(100);Proteobacteria(100);Epsilonproteobacteria(100);Campylobacterales(100);Campylobacteraceae(100);Sulfurospirillum(100);
Otu00512	0	0	0	0	0	0	0	0	0	14	0	0	0	0	0	Bacteria(100);Actinobacteria(100);Thermoleophilia(100);Solirubrobacterales(100);Conexibacteraceae(100);Conexibacter(100);
Otu00513	0	0	0	0	0	0	0	14	0	0	0	0	0	0	0	Bacteria(100);Proteobacteria(100);Alphaproteobacteria(100);Rhizobiales(100);Rhizobiales_unclassified(100);
Otu00514	0	0	0	0	11	0	3	0	0	0	0	0	0	0	0	Bacteria(100);Proteobacteria(100);Gammaproteobacteria(100);Vibrionales(100);Vibrionaceae(100);Vibrio(100);
Otu00515	0	0	0	0	0	0	0	0	0	14	0	0	0	0	0	Bacteria(100);Actinobacteria(100);Thermoleophilia(100);Gaiellales(100);Gaiellaceae(100);Gaiella(100);
Otu00516	0	14	0	0	0	0	0	0	0	0	0	0	0	0	0	Bacteria(100);Proteobacteria(100);Betaproteobacteria(100);Rhodocyclales(100);Rhodocyclaceae(100);
Otu00517	0	0	0	0	0	0	0	0	0	0	14	0	0	0	0	Bacteria(100);Bacteroidetes(100);Sphingobacteriia(100);Sphingobacteriales(100);Chitinophagaceae(100);Ferruginibacter(100);
Otu00518	0	0	0	0	0	0	0	11	0	0	3	0	0	0	0	Bacteria(100);Bacteroidetes(100);Sphingobacteriia(100);Sphingobacteriales(100);Sphingobacteriaceae(100);Pedobacter(100);
Otu00519	0	0	14	0	0	0	0	0	0	0	0	0	0	0	0	Bacteria(100);Proteobacteria(100);Alphaproteobacteria(100);Rhizobiales(100);Bradyrhizobiaceae(100);Afipia(100);
Otu00520	0	0	0	0	0	0	0	0	0	0	14	0	0	0	0	Bacteria(100);Bacteria_unclassified(100);Bacteria_unclassified(100);Bacteria_unclassified(100);Bacteria_unclassified(100);
Otu00521	0	14	0	0	0	0	0	0	0	0	0	0	0	0	0	Bacteria(100);Actinobacteria(100);Actinobacteria(100);Frankiales(100);Frankiales_unclassified(100);
Otu00522	0	0	0	0	0	0	0	0	0	0	14	0	0	0	0	Bacteria(100);Proteobacteria(100);Epsilonproteobacteria(100);Campylobacterales(100);Campylobacteraceae(100);Arcobacter(100);
Otu00523	5	0	0	0	0	0	0	0	0	3	0	5	0	0	0	Bacteria(100);Actinobacteria(100);Acidimicrobiia(100);Acidimicrobiales(100);Acidimicrobiaceae(100);CL500-29_marine_group(100);
Otu00524	0	0	0	0	0	0	0	9	0	0	0	0	4	0	0	Bacteria(100);Actinobacteria(100);Actinobacteria(100);Micromonosporales(100);Micromonosporaceae(100);Actinoplanes(70);
Otu00525	0	0	0	0	0	0	0	4	0	9	0	0	0	0	0	Bacteria(100);Planctomycetes(100);Planctomycetacia(100);Planctomycetales(100);Planctomycetaceae(100);
Otu00526	0	0	0	0	0	0	13	0	0	0	0	0	0	0	0	Bacteria(100);Proteobacteria(100);Alphaproteobacteria(100);Caulobacterales(100);Caulobacteraceae(100);Phenylobacterium(100);
Otu00527	0	0	0	0	0	0	0	0	0	0	13	0	0	0	0	Bacteria(100);Bacteroidetes(100);Cytophagia(100);Cytophagales(100);Cyclobacteriaceae(100);
Otu00528	0	13	0	0	0	0	0	0	0	0	0	0	0	0	0	Bacteria(100);Proteobacteria(100);Deltaproteobacteria(100);Deltaproteobacteria_unclassified(100);Deltaproteobacteria_unclassified(100);
Otu00529	0	0	0	0	0	0	0	13	0	0	0	0	0	0	0	Bacteria(100);Proteobacteria(100);Betaproteobacteria(100);Burkholderiales(100);Oxalobacteraceae(100);Massilia(100);
Otu00530	0	0	0	0	13	0	0	0	0	0	0	0	0	0	0	Bacteria(100);Proteobacteria(100);Gammaproteobacteria(100);Oceanospirillales(100);Halomonadaceae(100);Chromohalobacter(100);
Otu00531	0	0	0	0	0	0	0	0	0	0	13	0	0	0	0	Bacteria(100);Bacteroidetes(100);Sphingobacteriia(100);Sphingobacteriales(100);Chitinophagaceae(100);
Otu00532	0	1	5	0	0	4	0	0	0	0	3	0	0	0	0	Bacteria(100);Proteobacteria(100);Alphaproteobacteria(100);Sphingomonadales(100);Sphingomonadaceae(100);Novosphingobium(100);
Otu00533	0	5	0	0	0	0	0	0	0	0	8	0	0	0	0	Bacteria(100);Bacteroidetes(100);Sphingobacteriia(100);Sphingobacteriales(100);Chitinophagaceae(100);
Otu00534	0	0	0	0	0	0	0	0	0	0	13	0	0	0	0	Bacteria(100);Firmicutes(93);Firmicutes_unclassified(93);Firmicutes_unclassified(93);Firmicutes_unclassified(93);
Otu00535	0	13	0	0	0	0	0	0	0	0	0	0	0	0	0	Bacteria(100);Planctomycetes(100);Phycisphaerae(100);WD2101_soil_group(100);WD2101_soil_group_unclassified(100);
Otu00536	0	0	0	0	0	0	0	13	0	0	0	0	0	0	0	Bacteria(100);Chloroflexi(100);Thermomicrobia(100);JG30-KF-CM45(100);JG30-KF-CM45_unclassified(100);
Otu00537	0	0	0	0	0	0	0	0	0	0	13	0	0	0	0	Bacteria(100);Firmicutes(100);Clostridia(100);Clostridiales(100);Peptococcaceae(100);Desulfosporosinus(100);
Otu00538	0	0	0	0	0	0	0	0	0	0	0	0	0	13	0	Bacteria(100);Firmicutes(100);Bacilli(100);Bacillales(100);Planococcaceae(85);
Otu00539	0	0	0	0	0	0	0	0	0	0	0	0	0	13	0	Bacteria(100);Proteobacteria(100);Betaproteobacteria(100);Betaproteobacteria_unclassified(100);Betaproteobacteria_unclassified(100);
Otu00540	0	0	0	0	0	0	0	13	0	0	0	0	0	0	0	Bacteria(100);Actinobacteria(100);Thermoleophilia(100);Solirubrobacterales(100);Solirubrobacteraceae(62);Solirubrobacter(62);
Otu00541	0	0	0	0	0	0	0	0	13	0	0	0	0	0	0	Bacteria(100);Proteobacteria(100);Betaproteobacteria(100);Burkholderiales(100);Oxalobacteraceae(100);
Otu00542	11	0	0	0	0	0	2	0	0	0	0	0	0	0	0	Bacteria(100);Acidobacteria(100);Acidobacteria(100);Subgroup_4(100);Unknown_Family(100);Blastocatella(100);
Otu00543	0	0	13	0	0	0	0	0	0	0	0	0	0	0	0	Bacteria(100);Verrucomicrobia(100);Verrucomicrobiae(100);Verrucomicrobiales(100);Verrucomicrobiaceae(100);
Otu00544	0	0	0	0	0	1	0	0	0	0	0	12	0	0	0	Bacteria(100);Actinobacteria(100);Actinobacteria(100);PeM15(100);PeM15_unclassified(100);
Otu00545	0	0	13	0	0	0	0	0	0	0	0	0	0	0	0	Bacteria(100);Verrucomicrobia(100);Verrucomicrobiae(100);Verrucomicrobiales(100);Verrucomicrobiales_unclassified(100);
Otu00546	13	0	0	0	0	0	0	0	0	0	0	0	0	0	0	Bacteria(100);Cyanobacteria(100);Cyanobacteria(100);SubsectionIII(100);FamilyI(100);Phormidium(100);
Otu00547	0	0	13	0	0	0	0	0	0	0	0	0	0	0	0	Bacteria(100);Proteobacteria(100);Gammaproteobacteria(100);Alteromonadales(100);Alteromonadaceae(100);Glaciecola(100);
Otu00548	0	0	3	0	0	0	0	9	0	0	1	0	0	0	0	Bacteria(100);Deinococcus-Thermus(100);Deinococci(100);Deinococcales(100);Deinococcaceae(100);Deinococcus(100);
Otu00549	0	0	0	0	0	3	0	10	0	0	0	0	0	0	0	Bacteria(100);Bacteroidetes(100);Cytophagia(100);Cytophagales(100);Cytophagaceae(100);Rhodocytophaga(100);
Otu00550	0	0	0	0	0	0	0	0	0	0	13	0	0	0	0	Bacteria(100);Bacteroidetes(100);Sphingobacteriia(100);Sphingobacteriales(100);Sphingobacteriaceae(100);Pedobacter(100);
Otu00551	0	0	0	0	0	0	0	0	13	0	0	0	0	0	0	Bacteria(100);Firmicutes(100);Bacilli(100);Bacillales(100);Listeriaceae(93);Listeria(93);
Otu00552	0	0	0	0	0	0	0	0	0	0	0	0	0	13	0	Bacteria(100);Proteobacteria(100);Alphaproteobacteria(100);Rhizobiales(100);Xanthobacteraceae(100);
Otu00553	0	0	0	0	0	0	0	0	0	0	0	0	0	0	13	Bacteria(100);Proteobacteria(100);Alphaproteobacteria(100);Rhodobacterales(100);Rhodobacteraceae(100);
Otu00554	0	0	0	0	0	3	0	0	0	0	0	0	7	0	3	Bacteria(100);Actinobacteria(100);Actinobacteria(100);Propionibacteriales(100);Propionibacteriaceae(100);
Otu00555	0	0	0	0	0	0	0	0	0	0	0	0	0	0	13	Bacteria(100);Proteobacteria(100);Epsilonproteobacteria(100);Campylobacterales(100);Helicobacteraceae(100);Sulfurimonas(100);
Otu00556	0	0	0	0	0	0	0	0	0	13	0	0	0	0	0	Bacteria(100);Proteobacteria(100);Alphaproteobacteria(100);Rhodospirillales(100);Rhodospirillaceae(100);
Otu00557	0	0	0	0	0	0	0	0	0	0	0	13	0	0	0	Bacteria(100);Candidate_division_TM7(100);Candidate_division_TM7_unclassified(100);Candidate_division_TM7_unclassified(100);Candidate_division_TM7_unclassified(100);
Otu00558	0	0	0	0	0	0	0	12	0	0	0	0	0	0	0	Bacteria(100);Firmicutes(100);Clostridia(100);Clostridiales(100);Ruminococcaceae(100);Pseudoflavonifractor(100);
Otu00559	0	0	0	0	0	0	0	0	0	0	0	12	0	0	0	Bacteria(100);Proteobacteria(100);Alphaproteobacteria(100);Rhizobiales(100);Rhizobiales_unclassified(100);
Otu00560	0	0	0	0	0	0	0	0	0	0	0	0	0	0	12	Bacteria(100);Proteobacteria(100);Betaproteobacteria(100);Burkholderiales(100);Comamonadaceae(100);
Otu00561	12	0	0	0	0	0	0	0	0	0	0	0	0	0	0	Bacteria(100);Bacteroidetes(100);Sphingobacteriia(100);Sphingobacteriales(100);Chitinophagaceae(100);Ferruginibacter(100);
Otu00562	0	0	0	0	0	0	0	12	0	0	0	0	0	0	0	Bacteria(100);Chloroflexi(100);Chloroflexi_unclassified(100);Chloroflexi_unclassified(100);Chloroflexi_unclassified(100);
Otu00563	0	0	0	0	0	0	0	0	0	0	0	3	9	0	0	Bacteria(100);Actinobacteria(100);Thermoleophilia(100);Solirubrobacterales(100);Conexibacteraceae(100);Conexibacter(100);
Otu00564	0	0	12	0	0	0	0	0	0	0	0	0	0	0	0	Bacteria(100);Firmicutes(100);Clostridia(100);Clostridiales(100);Lachnospiraceae(100);Blautia(100);
Otu00565	0	0	0	0	0	0	0	0	0	0	0	0	12	0	0	Bacteria(100);Firmicutes(100);Bacilli(100);Lactobacillales(100);Aerococcaceae(100);
Otu00566	0	12	0	0	0	0	0	0	0	0	0	0	0	0	0	Bacteria(100);Firmicutes(100);Clostridia(100);Clostridiales(100);Syntrophomonadaceae(100);Dethiobacter(100);
Otu00567	0	0	12	0	0	0	0	0	0	0	0	0	0	0	0	Bacteria(100);Proteobacteria(100);Alphaproteobacteria(100);Rhizobiales(100);Methylobacteriaceae(100);Microvirga(100);
Otu00568	0	0	0	0	0	0	0	12	0	0	0	0	0	0	0	Bacteria(100);Proteobacteria(100);Deltaproteobacteria(100);Desulfuromonadales(100);Geobacteraceae(100);Geobacter(100);
Otu00569	0	0	0	0	0	12	0	0	0	0	0	0	0	0	0	Bacteria(100);Actinobacteria(100);Thermoleophilia(100);Gaiellales(100);Gaiellaceae(100);Gaiella(100);
Otu00570	0	0	0	0	0	0	0	0	0	0	0	0	0	0	12	Bacteria(100);Actinobacteria(100);Actinobacteria(100);Micrococcales(100);Micrococcales_unclassified(100);
Otu00571	12	0	0	0	0	0	0	0	0	0	0	0	0	0	0	Bacteria(100);Planctomycetes(100);Phycisphaerae(100);WD2101_soil_group(100);WD2101_soil_group_unclassified(100);
Otu00572	0	0	12	0	0	0	0	0	0	0	0	0	0	0	0	Bacteria(100);Proteobacteria(100);Gammaproteobacteria(100);Gammaproteobacteria_unclassified(100);Gammaproteobacteria_unclassified(100);
Otu00573	0	0	0	0	0	0	0	0	0	3	0	0	9	0	0	Bacteria(100);Bacteroidetes(100);Bacteroidia(100);Bacteroidales(100);Prevotellaceae(100);Prevotella(100);
Otu00574	0	0	0	0	0	0	0	0	0	0	0	0	0	12	0	Bacteria(100);Deferribacteres(100);Deferribacteres(100);Deferribacterales(100);SAR406_clade(Marine_group_A)(100);
Otu00575	9	0	3	0	0	0	0	0	0	0	0	0	0	0	0	Bacteria(100);Actinobacteria(100);Actinobacteria(100);Corynebacteriales(100);Corynebacteriaceae(100);Corynebacterium(100);
Otu00576	0	0	0	0	0	0	0	0	0	0	0	12	0	0	0	Bacteria(100);Chloroflexi(92);Chloroflexi_unclassified(92);Chloroflexi_unclassified(92);Chloroflexi_unclassified(92);
Otu00577	0	0	0	0	0	0	0	1	1	2	1	0	4	3	0	Bacteria(100);Proteobacteria(100);Betaproteobacteria(100);Burkholderiales(100);Burkholderiales_unclassified(67);
Otu00578	0	0	0	0	0	12	0	0	0	0	0	0	0	0	0	Bacteria(100);Proteobacteria(100);Gammaproteobacteria(100);1013-28-CG33(100);1013-28-CG33_unclassified(100);
Otu00579	0	0	0	0	0	0	0	0	0	0	0	12	0	0	0	Bacteria(100);Bacteroidetes(100);Cytophagia(100);Cytophagales(100);Cytophagaceae(100);Rhodocytophaga(100);
Otu00580	0	0	0	12	0	0	0	0	0	0	0	0	0	0	0	Bacteria(100);Actinobacteria(100);Actinobacteria(100);Corynebacteriales(100);Nocardiaceae(100);Rhodococcus(100);
Otu00581	0	0	0	0	0	0	0	12	0	0	0	0	0	0	0	Bacteria(100);Proteobacteria(100);Alphaproteobacteria(100);Rhodospirillales(100);Rhodospirillaceae(100);Azospirillum(100);
Otu00582	0	12	0	0	0	0	0	0	0	0	0	0	0	0	0	Bacteria(100);Firmicutes(100);Clostridia(100);Clostridiales(100);Lachnospiraceae(100);Incertae_Sedis(100);
Otu00583	0	0	12	0	0	0	0	0	0	0	0	0	0	0	0	Bacteria(100);Proteobacteria(100);Alphaproteobacteria(100);Sphingomonadales(100);Sphingomonadaceae(100);Sphingobium(100);
Otu00584	0	0	0	12	0	0	0	0	0	0	0	0	0	0	0	Bacteria(100);Proteobacteria(100);Betaproteobacteria(100);Betaproteobacteria_unclassified(100);Betaproteobacteria_unclassified(100);
Otu00585	0	0	0	0	0	0	0	0	0	0	0	0	0	0	12	Bacteria(100);Proteobacteria(100);Alphaproteobacteria(100);Caulobacterales(100);Caulobacteraceae(100);Phenylobacterium(100);
Otu00586	0	0	0	9	0	0	0	0	0	0	0	3	0	0	0	Bacteria(100);Actinobacteria(100);Thermoleophilia(100);Solirubrobacterales(100);Solirubrobacteraceae(100);Solirubrobacter(100);
Otu00587	0	9	0	0	0	0	0	0	0	0	3	0	0	0	0	Bacteria(100);Bacteroidetes(100);Sphingobacteriia(100);Sphingobacteriales(100);Chitinophagaceae(100);
Otu00588	0	0	0	0	0	0	0	0	0	0	12	0	0	0	0	Bacteria(100);Proteobacteria(100);Alphaproteobacteria(100);Alphaproteobacteria_unclassified(100);Alphaproteobacteria_unclassified(100);
Otu00589	0	12	0	0	0	0	0	0	0	0	0	0	0	0	0	Bacteria(100);Armatimonadetes(100);Chthonomonadetes(100);Chthonomonadales(100);Chthonomonadales_unclassified(100);
Otu00590	0	0	0	0	0	0	0	0	0	5	0	0	0	7	0	Bacteria(100);Acidobacteria(100);Acidobacteria(100);Subgroup_6(100);Subgroup_6_unclassified(100);
Otu00591	0	0	0	0	0	0	0	0	0	0	0	0	12	0	0	Bacteria(100);Actinobacteria(100);Actinobacteria(100);Propionibacteriales(100);Nocardioidaceae(100);Nocardioides(100);
Otu00592	0	0	0	0	0	12	0	0	0	0	0	0	0	0	0	Bacteria(100);Candidate_division_TM7(100);Candidate_division_TM7_unclassified(100);Candidate_division_TM7_unclassified(100);Candidate_division_TM7_unclassified(100);
Otu00593	0	0	0	0	0	11	0	1	0	0	0	0	0	0	0	Bacteria(100);Gemmatimonadetes(100);Gemmatimonadetes(100);Gemmatimonadales(100);Gemmatimonadaceae(100);Gemmatimonas(100);
Otu00594	0	0	0	0	0	0	0	0	0	0	0	0	0	0	12	Bacteria(100);Proteobacteria(100);Alphaproteobacteria(100);Alphaproteobacteria_unclassified(100);Alphaproteobacteria_unclassified(100);
Otu00595	0	0	12	0	0	0	0	0	0	0	0	0	0	0	0	Bacteria(100);Proteobacteria(100);Gammaproteobacteria(100);Oceanospirillales(100);SAR86_clade(100);
Otu00596	0	12	0	0	0	0	0	0	0	0	0	0	0	0	0	Bacteria(100);Bacteroidetes(100);Bacteroidia(100);Bacteroidales(100);Porphyromonadaceae(100);Paludibacter(100);
Otu00597	0	12	0	0	0	0	0	0	0	0	0	0	0	0	0	Bacteria(100);Actinobacteria(100);Actinobacteria(100);Actinomycetales(75);Actinomycetaceae(75);Actinomyces(67);
Otu00598	0	0	0	0	0	0	12	0	0	0	0	0	0	0	0	Bacteria(100);Proteobacteria(100);Deltaproteobacteria(100);Myxococcales(100);Myxococcales_unclassified(100);
Otu00599	0	0	0	0	0	0	0	0	0	7	4	0	0	0	0	Bacteria(100);Bacteroidetes(100);Sphingobacteriia(100);Sphingobacteriales(100);Sphingobacteriaceae(100);Sphingobacterium(100);
Otu00600	0	0	0	0	0	0	0	0	0	0	0	0	11	0	0	Bacteria(100);Proteobacteria(100);Alphaproteobacteria(100);Rhizobiales(100);Rhizobiales_unclassified(100);
Otu00601	11	0	0	0	0	0	0	0	0	0	0	0	0	0	0	Bacteria(100);Actinobacteria(100);Actinobacteria(100);Micrococcales(100);Micrococcaceae(100);Arthrobacter(100);
Otu00602	0	0	9	0	0	0	0	0	0	0	2	0	0	0	0	Bacteria(100);Firmicutes(100);Negativicutes(100);Selenomonadales(100);Veillonellaceae(100);
Otu00603	0	0	0	0	0	0	0	0	0	0	0	0	0	11	0	Bacteria(100);Firmicutes(100);Bacilli(100);Bacillales(100);Bacillaceae(100);Bacillus(100);
Otu00604	0	0	0	0	11	0	0	0	0	0	0	0	0	0	0	Bacteria(100);Firmicutes(100);Clostridia(100);Clostridiales(100);Ruminococcaceae(100);Acetivibrio(100);
Otu00605	0	3	0	0	0	0	0	0	0	0	8	0	0	0	0	Bacteria(100);Bacteroidetes(100);Sphingobacteriia(100);Sphingobacteriales(100);env.OPS_17(100);
Otu00606	0	11	0	0	0	0	0	0	0	0	0	0	0	0	0	Bacteria(100);Actinobacteria(100);Acidimicrobiia(100);Acidimicrobiales(100);Acidimicrobiales_unclassified(100);
Otu00607	11	0	0	0	0	0	0	0	0	0	0	0	0	0	0	Bacteria(100);Bacteroidetes(100);Cytophagia(100);Cytophagales(100);Cytophagaceae(100);Spirosoma(100);
Otu00608	0	0	0	0	0	0	0	0	0	0	0	11	0	0	0	Bacteria(100);Actinobacteria(100);Actinobacteria(100);Frankiales(100);Frankiales_unclassified(73);
Otu00609	0	0	0	0	0	0	0	11	0	0	0	0	0	0	0	Bacteria(100);Actinobacteria(100);Nitriliruptoria(100);Nitriliruptorales(100);Nitriliruptoraceae(100);Nitriliruptor(100);
Otu00610	0	0	11	0	0	0	0	0	0	0	0	0	0	0	0	Bacteria(100);Proteobacteria(100);Alphaproteobacteria(100);Sphingomonadales(100);Sphingomonadaceae(100);Novosphingobium(100);
Otu00611	11	0	0	0	0	0	0	0	0	0	0	0	0	0	0	Bacteria(100);Bacteroidetes(100);Sphingobacteriia(100);Sphingobacteriales(100);env.OPS_17(100);
Otu00612	0	0	0	0	0	0	0	0	0	0	0	11	0	0	0	Bacteria(100);Actinobacteria(100);Actinobacteria(100);Frankiales(100);Frankiales_unclassified(91);
Otu00613	0	0	0	0	0	0	0	0	0	0	11	0	0	0	0	Bacteria(100);Proteobacteria(100);Deltaproteobacteria(100);Bdellovibrionales(100);Bacteriovoracaceae(100);Bacteriovorax(100);
Otu00614	0	0	0	0	0	0	0	0	0	0	11	0	0	0	0	Bacteria(100);Firmicutes(100);Negativicutes(100);Selenomonadales(100);Veillonellaceae(100);
Otu00615	0	11	0	0	0	0	0	0	0	0	0	0	0	0	0	Bacteria(100);Acidobacteria(100);Acidobacteria(100);Acidobacteriales(100);Acidobacteriaceae_(Subgroup_1)(100);
Otu00616	11	0	0	0	0	0	0	0	0	0	0	0	0	0	0	Bacteria(100);Planctomycetes(100);Planctomycetacia(100);Planctomycetales(100);Planctomycetaceae(100);Singulisphaera(100);
Otu00617	0	0	0	0	0	0	0	0	0	0	0	11	0	0	0	Bacteria(100);Proteobacteria(100);Alphaproteobacteria(100);Sphingomonadales(100);Sphingomonadaceae(100);Sphingomonas(100);
Otu00618	0	0	0	0	0	0	0	11	0	0	0	0	0	0	0	Bacteria(100);Proteobacteria(100);Deltaproteobacteria(100);Myxococcales(100);Cystobacteraceae(100);Archangium(91);
Otu00619	0	10	0	0	0	0	0	0	0	0	1	0	0	0	0	Bacteria(100);Proteobacteria(100);Betaproteobacteria(100);Betaproteobacteria_unclassified(100);Betaproteobacteria_unclassified(100);
Otu00620	0	11	0	0	0	0	0	0	0	0	0	0	0	0	0	Bacteria(100);Bacteroidetes(100);Sphingobacteriia(100);Sphingobacteriales(100);Sphingobacteriales_unclassified(100);
Otu00621	11	0	0	0	0	0	0	0	0	0	0	0	0	0	0	Bacteria(100);Actinobacteria(100);Actinobacteria(100);Actinomycetales(100);Actinomycetaceae(100);Actinomyces(100);
Otu00622	0	11	0	0	0	0	0	0	0	0	0	0	0	0	0	Bacteria(100);Planctomycetes(100);Planctomycetacia(100);Planctomycetales(100);Planctomycetaceae(100);Gemmata(100);
Otu00623	0	11	0	0	0	0	0	0	0	0	0	0	0	0	0	Bacteria(100);Planctomycetes(100);Planctomycetacia(100);Planctomycetales(100);Planctomycetaceae(100);Gemmata(100);
Otu00624	11	0	0	0	0	0	0	0	0	0	0	0	0	0	0	Bacteria(100);Proteobacteria(100);Alphaproteobacteria(100);Rhodospirillales(100);Acetobacteraceae(100);
Otu00625	0	0	0	0	0	0	0	0	0	0	0	11	0	0	0	Bacteria(100);Acidobacteria(100);Acidobacteria(100);Subgroup_6(100);Subgroup_6_unclassified(100);
Otu00626	0	0	0	0	0	0	0	0	0	0	11	0	0	0	0	Bacteria(100);Proteobacteria(100);Betaproteobacteria(100);Burkholderiales(100);Oxalobacteraceae(100);Herminiimonas(100);
Otu00627	11	0	0	0	0	0	0	0	0	0	0	0	0	0	0	Bacteria(100);Proteobacteria(100);Alphaproteobacteria(100);Rhizobiales(100);Rhizobiales_unclassified(100);
Otu00628	5	0	0	4	0	0	0	0	0	0	0	2	0	0	0	Bacteria(100);Bacteroidetes(100);Flavobacteriia(100);Flavobacteriales(100);Flavobacteriaceae(100);Chryseobacterium(100);
Otu00629	0	9	0	0	0	0	0	0	0	0	2	0	0	0	0	Bacteria(100);Proteobacteria(100);Betaproteobacteria(100);Betaproteobacteria_unclassified(100);Betaproteobacteria_unclassified(100);
Otu00630	0	0	0	11	0	0	0	0	0	0	0	0	0	0	0	Bacteria(100);Planctomycetes(100);Planctomycetacia(100);Planctomycetales(100);Planctomycetaceae(100);Gemmata(100);
Otu00631	0	0	0	0	0	0	0	0	3	0	0	0	8	0	0	Bacteria(100);Proteobacteria(100);Alphaproteobacteria(100);Rhizobiales(100);Methylobacteriaceae(100);Microvirga(100);
Otu00632	0	0	0	0	0	11	0	0	0	0	0	0	0	0	0	Bacteria(100);Actinobacteria(100);Thermoleophilia(100);Thermoleophilia_unclassified(100);Thermoleophilia_unclassified(100);
Otu00633	0	0	0	0	0	0	0	9	0	0	2	0	0	0	0	Bacteria(100);Proteobacteria(100);Betaproteobacteria(100);Burkholderiales(100);Oxalobacteraceae(100);Duganella(91);
Otu00634	0	0	0	0	0	0	0	0	0	11	0	0	0	0	0	Bacteria(100);Proteobacteria(100);Gammaproteobacteria(100);Xanthomonadales(73);Xanthomonadales_unclassified(73);
Otu00635	0	0	0	0	0	11	0	0	0	0	0	0	0	0	0	Bacteria(100);Proteobacteria(100);Deltaproteobacteria(100);Bdellovibrionales(100);Bacteriovoracaceae(100);Peredibacter(100);
Otu00636	0	0	0	0	0	0	0	0	0	0	0	0	11	0	0	Bacteria(100);Firmicutes(100);Bacilli(100);Lactobacillales(100);Aerococcaceae(100);Facklamia(91);
Otu00637	0	0	0	0	0	0	0	0	0	11	0	0	0	0	0	Bacteria(100);Bacteroidetes(100);Cytophagia(100);Cytophagales(100);Cytophagaceae(100);Chryseolinea(100);
Otu00638	0	11	0	0	0	0	0	0	0	0	0	0	0	0	0	Bacteria(100);Proteobacteria(100);Alphaproteobacteria(100);Sphingomonadales(100);Sphingomonadaceae(100);
Otu00639	0	0	0	0	0	0	0	0	0	11	0	0	0	0	0	Bacteria(100);Bacteroidetes(100);Cytophagia(100);Cytophagales(100);Cytophagaceae(100);Chryseolinea(100);
Otu00640	0	0	0	0	0	11	0	0	0	0	0	0	0	0	0	Bacteria(100);Planctomycetes(100);Planctomycetacia(100);Planctomycetales(100);Planctomycetaceae(100);Pirellula(100);
Otu00641	0	0	0	0	0	0	0	0	0	10	0	0	0	0	0	Bacteria(100);Proteobacteria(100);Alphaproteobacteria(100);Rhodobacterales(100);Rhodobacteraceae(100);Paracoccus(100);
Otu00642	7	0	0	0	0	0	0	0	0	0	0	0	3	0	0	Bacteria(100);Bacteroidetes(100);Cytophagia(100);Cytophagales(100);Cytophagaceae(100);Hymenobacter(100);
Otu00643	0	0	0	0	10	0	0	0	0	0	0	0	0	0	0	Bacteria(100);Firmicutes(100);Clostridia(100);Clostridiales(100);Lachnospiraceae(100);Incertae_Sedis(100);
Otu00644	0	0	0	0	0	0	0	0	0	0	10	0	0	0	0	Bacteria(100);Bacteroidetes(100);Sphingobacteriia(100);Sphingobacteriales(100);Chitinophagaceae(100);Taibaiella(100);
Otu00645	0	0	0	0	0	0	0	0	0	0	0	10	0	0	0	Bacteria(100);Proteobacteria(100);Gammaproteobacteria(100);Gammaproteobacteria_unclassified(100);Gammaproteobacteria_unclassified(100);
Otu00646	0	0	0	0	0	0	0	0	0	0	0	0	10	0	0	Bacteria(100);Proteobacteria(100);Gammaproteobacteria(100);Xanthomonadales(100);Xanthomonadales_Incertae_Sedis(100);Steroidobacter(100);
Otu00647	10	0	0	0	0	0	0	0	0	0	0	0	0	0	0	Bacteria(100);Proteobacteria(100);Deltaproteobacteria(100);Myxococcales(100);Myxococcales_unclassified(100);
Otu00648	0	10	0	0	0	0	0	0	0	0	0	0	0	0	0	Bacteria(100);Actinobacteria(100);Thermoleophilia(100);Gaiellales(100);Gaiellaceae(100);Gaiella(100);
Otu00649	0	0	0	0	0	0	0	0	0	0	0	10	0	0	0	Bacteria(100);Chloroflexi(90);Chloroflexi_unclassified(90);Chloroflexi_unclassified(90);Chloroflexi_unclassified(90);
Otu00650	10	0	0	0	0	0	0	0	0	0	0	0	0	0	0	Bacteria(100);Firmicutes(100);Clostridia(100);Clostridiales(100);Clostridiaceae_1(100);Clostridium_sensu_stricto_19(100);
Otu00651	0	0	0	0	0	0	0	0	0	0	0	0	0	0	10	Bacteria(100);Proteobacteria(100);Alphaproteobacteria(100);Rhodobacterales(100);Rhodobacteraceae(100);Phaeobacter(100);
Otu00652	0	0	0	0	0	10	0	0	0	0	0	0	0	0	0	Bacteria(100);Bacteroidetes(100);Cytophagia(100);Cytophagales(100);Cytophagaceae(100);Adhaeribacter(100);
Otu00653	0	0	0	0	0	0	0	0	0	0	0	10	0	0	0	Bacteria(100);Proteobacteria(100);Alphaproteobacteria(100);Sphingomonadales(100);Sphingomonadaceae(100);Novosphingobium(100);
Otu00654	0	0	0	0	0	0	0	0	0	2	1	0	4	3	0	Bacteria(100);Proteobacteria(100);Betaproteobacteria(100);Burkholderiales(100);Burkholderiales_unclassified(61);
Otu00655	0	0	0	0	0	0	0	0	0	10	0	0	0	0	0	Bacteria(100);Proteobacteria(100);Alphaproteobacteria(100);Sphingomonadales(100);Erythrobacteraceae(100);Altererythrobacter(100);
Otu00656	0	0	0	0	0	0	0	0	0	10	0	0	0	0	0	Bacteria(100);Proteobacteria(100);Alphaproteobacteria(100);Rhizobiales(100);Hyphomicrobiaceae(100);Hyphomicrobium(100);
Otu00657	0	0	0	0	0	0	0	0	0	10	0	0	0	0	0	Bacteria(100);Candidate_division_TM7(100);Candidate_division_TM7_unclassified(100);Candidate_division_TM7_unclassified(100);Candidate_division_TM7_unclassified(100);
Otu00658	0	0	0	0	0	0	0	0	0	10	0	0	0	0	0	Bacteria(100);Actinobacteria(100);Acidimicrobiia(100);Acidimicrobiales(100);Acidimicrobiaceae(100);Ilumatobacter(100);
Otu00659	0	0	0	0	0	0	0	0	0	0	0	10	0	0	0	Bacteria(100);Actinobacteria(100);Actinobacteria(100);Micromonosporales(100);Micromonosporaceae(100);
Otu00660	0	0	0	0	0	0	0	0	10	0	0	0	0	0	0	Bacteria(100);Actinobacteria(100);Actinobacteria(100);Micrococcales(100);Microbacteriaceae(100);
Otu00661	0	0	0	0	0	0	10	0	0	0	0	0	0	0	0	Bacteria(100);Proteobacteria(100);Betaproteobacteria(100);Rhodocyclales(100);Rhodocyclaceae(100);Sulfuritalea(100);
Otu00662	0	0	0	0	0	0	0	0	0	0	0	10	0	0	0	Bacteria(100);Actinobacteria(100);Actinobacteria(100);Frankiales(100);Frankiaceae(100);Jatrophihabitans(100);
Otu00663	0	0	0	0	0	0	0	0	0	0	0	0	10	0	0	Bacteria(100);Deinococcus-Thermus(100);Deinococci(100);Deinococcales(100);Deinococcaceae(100);Deinococcus(100);
Otu00664	0	0	0	0	0	0	0	0	0	0	0	0	10	0	0	Bacteria(100);Proteobacteria(100);Alphaproteobacteria(100);Rhodospirillales(100);Acetobacteraceae(100);Acidisphaera(100);
Otu00665	0	0	0	0	0	10	0	0	0	0	0	0	0	0	0	Bacteria(100);Deinococcus-Thermus(100);Deinococci(100);Deinococcales(100);Deinococcaceae(100);Deinococcus(100);
Otu00666	0	0	7	0	0	0	0	0	0	3	0	0	0	0	0	Bacteria(100);Deinococcus-Thermus(100);Deinococci(100);Thermales(100);Thermaceae(100);Thermus(100);
Otu00667	10	0	0	0	0	0	0	0	0	0	0	0	0	0	0	Bacteria(100);Proteobacteria(100);Alphaproteobacteria(100);Sphingomonadales(100);Erythrobacteraceae(100);
Otu00668	0	0	3	0	0	0	0	0	0	0	0	0	7	0	0	Bacteria(100);Bacteroidetes(100);Bacteroidia(100);Bacteroidales(100);Prevotellaceae(100);Prevotella(100);
Otu00669	0	0	0	10	0	0	0	0	0	0	0	0	0	0	0	Bacteria(100);Verrucomicrobia(100);OPB35_soil_group(100);OPB35_soil_group_unclassified(100);OPB35_soil_group_unclassified(100);
Otu00670	0	0	0	0	0	0	0	10	0	0	0	0	0	0	0	Bacteria(100);Gemmatimonadetes(100);Gemmatimonadetes(100);Gemmatimonadales(100);Gemmatimonadaceae(100);Gemmatimonas(100);
Otu00671	0	0	10	0	0	0	0	0	0	0	0	0	0	0	0	Bacteria(100);Chlorobi(100);Ignavibacteria(100);Ignavibacteriales(100);Ignavibacteriales_unclassified(100);
Otu00672	8	0	0	0	0	0	0	0	0	0	0	0	0	2	0	Bacteria(100);Acidobacteria(100);Acidobacteria(100);Subgroup_6(100);Subgroup_6_unclassified(100);
Otu00673	0	10	0	0	0	0	0	0	0	0	0	0	0	0	0	Bacteria(100);Proteobacteria(100);Deltaproteobacteria;Bdellovibrionales;Bdellovibrionaceae;Bdellovibrio Proteobacteria_unclassified(100);Proteobacteria_unclassified(100);Proteobacteria_unclassified(100);
Otu00674	0	0	0	0	0	0	0	0	0	0	0	0	0	0	10	Bacteria(100);Proteobacteria(100);Alphaproteobacteria(100);Rhizobiales(100);Phyllobacteriaceae(100);
Otu00675	0	0	0	0	0	0	0	0	0	0	10	0	0	0	0	Bacteria(100);Verrucomicrobia(100);Opitutae(100);Puniceicoccales(100);Puniceicoccaceae(100);
Otu00676	0	10	0	0	0	0	0	0	0	0	0	0	0	0	0	Bacteria(100);Verrucomicrobia(100);OPB35_soil_group(100);OPB35_soil_group_unclassified(100);OPB35_soil_group_unclassified(100);
Otu00677	2	0	0	0	0	0	0	0	0	0	8	0	0	0	0	Bacteria(100);Proteobacteria(100);Betaproteobacteria(100);Burkholderiales(100);Oxalobacteraceae(100);Janthinobacterium(100);
Otu00678	0	0	0	0	0	0	0	0	0	0	0	0	0	0	10	Bacteria(100);Proteobacteria(100);Deltaproteobacteria(100);Desulfuromonadales(100);Desulfuromonadaceae(100);Desulfuromusa(100);
Otu00679	0	10	0	0	0	0	0	0	0	0	0	0	0	0	0	Bacteria(100);Acidobacteria(100);Acidobacteria(100);Acidobacteriales(100);Acidobacteriaceae_(Subgroup_1)(100);Candidatus_Koribacter(100);
Otu00680	0	10	0	0	0	0	0	0	0	0	0	0	0	0	0	Bacteria(100);Actinobacteria(100);Thermoleophilia(100);Gaiellales(100);Gaiellaceae(100);Gaiella(100);
Otu00681	0	10	0	0	0	0	0	0	0	0	0	0	0	0	0	Bacteria(100);Proteobacteria(100);Gammaproteobacteria(100);Legionellales(100);Coxiellaceae(100);Diplorickettsia(100);
Otu00682	0	0	0	0	0	0	0	0	0	0	10	0	0	0	0	Bacteria(100);Proteobacteria(100);Betaproteobacteria(100);Burkholderiales(100);Oxalobacteraceae(100);
Otu00683	0	0	10	0	0	0	0	0	0	0	0	0	0	0	0	Bacteria(100);Cyanobacteria(100);Cyanobacteria(100);SubsectionI(100);FamilyI(100);
Otu00684	0	0	0	0	0	0	0	0	0	0	0	0	0	10	0	Bacteria(100);Proteobacteria(100);Betaproteobacteria(100);Burkholderiales(100);Burkholderiaceae(100);Chitinimonas(100);
Otu00685	0	0	0	0	0	0	0	0	0	0	10	0	0	0	0	Bacteria(100);Proteobacteria(100);Betaproteobacteria(100);Burkholderiales(100);Oxalobacteraceae(100);
Otu00686	0	0	0	10	0	0	0	0	0	0	0	0	0	0	0	Bacteria(100);Gemmatimonadetes(100);Gemmatimonadetes(100);Gemmatimonadales(100);Gemmatimonadaceae(100);Gemmatimonas(100);
Otu00687	0	0	0	0	0	0	0	0	0	0	0	0	0	0	10	Bacteria(100);Bacteroidetes(100);Bacteroidetes_unclassified(100);Bacteroidetes_unclassified(100);Bacteroidetes_unclassified(100);
Otu00688	1	0	0	0	0	0	1	0	0	0	0	1	7	0	0	Bacteria(100);Actinobacteria(100);Actinobacteria(100);Corynebacteriales(100);Corynebacteriaceae(100);Corynebacterium(100);
Otu00689	0	0	0	0	0	0	0	0	0	0	0	0	0	0	10	Bacteria(100);Bacteroidetes(100);Flavobacteriia(100);Flavobacteriales(100);Flavobacteriaceae(100);Lutibacter(100);
Otu00690	0	0	0	0	0	0	0	0	0	0	0	0	0	0	10	Bacteria(100);Proteobacteria(100);Gammaproteobacteria(100);Gammaproteobacteria_unclassified(100);Gammaproteobacteria_unclassified(100);
Otu00691	0	0	0	0	0	0	0	10	0	0	0	0	0	0	0	Bacteria(100);Proteobacteria(100);Alphaproteobacteria(100);Rhodospirillales(100);Acetobacteraceae(100);
Otu00692	0	0	0	10	0	0	0	0	0	0	0	0	0	0	0	Bacteria(100);Proteobacteria(100);Alphaproteobacteria(100);Rhodobacterales(100);Rhodobacteraceae(100);Labrenzia(100);
Otu00693	0	0	0	0	0	6	0	0	0	0	4	0	0	0	0	Bacteria(100);Verrucomicrobia(100);Opitutae(100);Opitutae_unclassified(70);Opitutae_unclassified(70);
Otu00694	0	0	0	0	0	0	0	0	0	0	10	0	0	0	0	Bacteria(100);Firmicutes(100);Negativicutes(100);Selenomonadales(100);Veillonellaceae(100);
Otu00695	0	0	0	10	0	0	0	0	0	0	0	0	0	0	0	Bacteria(100);Planctomycetes(100);Planctomycetacia(100);Planctomycetales(100);Planctomycetaceae(100);Gemmata(100);
Otu00696	0	0	0	10	0	0	0	0	0	0	0	0	0	0	0	Bacteria(100);Proteobacteria(100);Alphaproteobacteria(100);Sphingomonadales(100);Sphingomonadaceae(100);Sphingomonas(100);
Otu00697	0	0	0	0	0	0	0	0	0	0	3	0	0	0	6	Bacteria(100);Actinobacteria(100);Actinobacteria(100);Streptomycetales(100);Streptomycetaceae(100);Streptomyces(100);
Otu00698	0	0	9	0	0	0	0	0	0	0	0	0	0	0	0	Bacteria(100);Proteobacteria(100);Betaproteobacteria(100);TRA3-20(100);TRA3-20_unclassified(100);
Otu00699	0	0	0	0	0	0	0	0	0	9	0	0	0	0	0	Bacteria(100);Planctomycetes(100);Planctomycetacia(100);Planctomycetales(100);Planctomycetaceae(100);Gemmata(100);
Otu00700	0	0	0	0	0	9	0	0	0	0	0	0	0	0	0	Bacteria(100);Firmicutes(100);Clostridia(100);Clostridiales(100);Peptostreptococcaceae(100);Incertae_Sedis(100);
Otu00701	0	0	0	0	0	0	0	9	0	0	0	0	0	0	0	Bacteria(100);Proteobacteria(100);Alphaproteobacteria(100);Rickettsiales(100);mitochondria(100);
Otu00702	0	0	0	0	9	0	0	0	0	0	0	0	0	0	0	Bacteria(100);Proteobacteria(100);Gammaproteobacteria(100);Xanthomonadales(100);Xanthomonadales_Incertae_Sedis(100);
Otu00703	0	0	0	0	0	0	0	0	0	0	0	0	0	5	4	Bacteria(100);Bacteroidetes(100);Flavobacteriia(100);Flavobacteriales(100);Flavobacteriaceae(100);Chryseobacterium(56);
Otu00704	0	9	0	0	0	0	0	0	0	0	0	0	0	0	0	Bacteria(100);Planctomycetes(100);Planctomycetacia(100);Planctomycetales(100);Planctomycetaceae(100);
Otu00705	0	0	0	0	0	0	0	0	0	0	0	0	0	9	0	Bacteria(100);Proteobacteria(100);Alphaproteobacteria(100);Rhodospirillales(100);Rhodospirillaceae(100);Magnetospirillum(100);
Otu00706	0	9	0	0	0	0	0	0	0	0	0	0	0	0	0	Bacteria(100);Planctomycetes(100);Planctomycetacia(100);Planctomycetales(100);Planctomycetaceae(100);Singulisphaera(100);
Otu00707	0	0	9	0	0	0	0	0	0	0	0	0	0	0	0	Bacteria(100);Fusobacteria(100);Fusobacteriia(100);Fusobacteriales(100);Fusobacteriaceae(100);Ilyobacter(100);
Otu00708	0	0	0	0	0	0	0	0	0	0	0	0	0	0	9	Bacteria(100);Proteobacteria(100);Gammaproteobacteria(100);Gammaproteobacteria_unclassified(100);Gammaproteobacteria_unclassified(100);
Otu00709	0	0	0	0	0	0	0	0	0	0	0	0	9	0	0	Bacteria(100);Firmicutes(100);Clostridia(100);Clostridiales(100);Lachnospiraceae(100);Catonella(100);
Otu00710	0	9	0	0	0	0	0	0	0	0	0	0	0	0	0	Bacteria(100);Planctomycetes(100);Planctomycetacia(100);Planctomycetales(100);Planctomycetaceae(100);Singulisphaera(100);
Otu00711	0	0	0	0	0	0	0	0	0	0	9	0	0	0	0	Bacteria(100);Proteobacteria(100);Alphaproteobacteria(100);Rhizobiales(100);Rhizobiaceae(100);Shinella(100);
Otu00712	0	0	0	0	0	0	0	0	0	0	0	0	9	0	0	Bacteria(100);Actinobacteria(100);Actinobacteria(100);Actinomycetales(100);Actinomycetaceae(100);Trueperella(100);
Otu00713	9	0	0	0	0	0	0	0	0	0	0	0	0	0	0	Bacteria(100);Proteobacteria(100);Alphaproteobacteria(100);Sphingomonadales(100);Sphingomonadaceae(100);Sphingopyxis(100);
Otu00714	0	0	0	0	0	0	0	0	0	0	0	0	0	0	9	Bacteria(100);Deinococcus-Thermus(100);Deinococci(100);Thermales(100);Thermaceae(100);Oceanithermus(100);
Otu00715	9	0	0	0	0	0	0	0	0	0	0	0	0	0	0	Bacteria(100);Actinobacteria(100);Actinobacteria(100);Micrococcales(100);Brevibacteriaceae(100);Brevibacterium(100);
Otu00716	0	0	0	0	0	0	8	0	0	0	1	0	0	0	0	Bacteria(100);Firmicutes(100);Clostridia(100);Clostridiales(100);Lachnospiraceae(100);Butyrivibrio(100);
Otu00717	0	0	0	0	0	0	0	0	0	0	0	9	0	0	0	Bacteria(100);Proteobacteria(100);Deltaproteobacteria(100);Myxococcales(100);Myxococcales_unclassified(100);
Otu00718	0	0	0	0	0	0	0	0	0	0	0	0	0	0	9	Bacteria(100);Chlamydiae(100);Chlamydiae(100);Chlamydiales(100);Parachlamydiaceae(100);
Otu00719	0	0	0	0	0	0	0	0	0	2	5	2	0	0	0	Bacteria(100);Bacteroidetes(100);Flavobacteriia(100);Flavobacteriales(100);Flavobacteriaceae(100);Chryseobacterium(100);
Otu00720	0	0	0	0	0	0	0	9	0	0	0	0	0	0	0	Bacteria(100);Cyanobacteria(100);Cyanobacteria(100);SubsectionI(100);FamilyI(100);
Otu00721	0	0	0	0	0	0	0	0	9	0	0	0	0	0	0	Bacteria(100);Candidate_division_TM7(100);Candidate_division_TM7_unclassified(100);Candidate_division_TM7_unclassified(100);Candidate_division_TM7_unclassified(100);
Otu00722	0	9	0	0	0	0	0	0	0	0	0	0	0	0	0	Bacteria(100);Candidate_division_TM7(100);Candidate_division_TM7_unclassified(100);Candidate_division_TM7_unclassified(100);Candidate_division_TM7_unclassified(100);
Otu00723	0	9	0	0	0	0	0	0	0	0	0	0	0	0	0	Bacteria(100);Gemmatimonadetes(89);Gemmatimonadetes(89);Gemmatimonadales(78);Gemmatimonadaceae(78);
Otu00724	9	0	0	0	0	0	0	0	0	0	0	0	0	0	0	Bacteria(100);Proteobacteria(100);Alphaproteobacteria(100);Rhizobiales(100);Beijerinckiaceae(100);
Otu00725	0	0	9	0	0	0	0	0	0	0	0	0	0	0	0	Bacteria(100);Bacteroidetes(100);Cytophagia(100);Cytophagales(100);Cytophagaceae(100);Chryseolinea(100);
Otu00726	0	0	0	0	0	0	0	0	0	0	0	0	9	0	0	Bacteria(100);Firmicutes(100);Clostridia(100);Clostridiales(100);Family_XIII(100);Incertae_Sedis(100);
Otu00727	0	0	0	0	0	7	0	0	0	2	0	0	0	0	0	Bacteria(100);Proteobacteria(100);Alphaproteobacteria(100);Rhizobiales(100);alphaI_cluster(100);
Otu00728	0	0	0	0	0	0	0	9	0	0	0	0	0	0	0	Bacteria(100);Firmicutes(100);Bacilli(100);Lactobacillales(100);Aerococcaceae(100);Dolosicoccus(100);
Otu00729	0	0	0	0	0	0	0	0	0	0	0	0	0	0	9	Bacteria(100);Actinobacteria(100);Acidimicrobiia(100);Acidimicrobiales(100);Acidimicrobiales_unclassified(100);
Otu00730	0	0	0	0	0	4	0	5	0	0	0	0	0	0	0	Bacteria(100);Proteobacteria(100);Alphaproteobacteria(100);Caulobacterales(100);Caulobacteraceae(100);Caulobacter(100);
Otu00731	0	9	0	0	0	0	0	0	0	0	0	0	0	0	0	Bacteria(100);Verrucomicrobia(100);Spartobacteria(100);Chthoniobacterales(100);FukuN18_freshwater_group(89);
Otu00732	0	0	9	0	0	0	0	0	0	0	0	0	0	0	0	Bacteria(100);Planctomycetes(100);Planctomycetacia(100);Planctomycetales(100);Planctomycetaceae(100);
Otu00733	0	0	4	0	0	3	0	2	0	0	0	0	0	0	0	Bacteria(100);Gemmatimonadetes(100);Gemmatimonadetes(100);Gemmatimonadales(100);Gemmatimonadaceae(100);Gemmatimonas(100);
Otu00734	0	0	0	0	0	0	0	0	0	0	0	0	0	9	0	Bacteria(100);Chlamydiae(100);Chlamydiae(100);Chlamydiales(100);Parachlamydiaceae(100);Candidatus_Protochlamydia(100);
Otu00735	0	0	0	0	0	0	0	0	0	0	0	0	9	0	0	Bacteria(100);Firmicutes(100);Clostridia(100);Clostridiales(100);Family_XIII(100);Incertae_Sedis(78);
Otu00736	0	0	0	0	0	0	0	0	9	0	0	0	0	0	0	Bacteria(100);Actinobacteria(100);Actinobacteria(100);Micrococcales(100);Dermatophilaceae(100);Piscicoccus(100);
Otu00737	9	0	0	0	0	0	0	0	0	0	0	0	0	0	0	Bacteria(100);Proteobacteria(100);Deltaproteobacteria(100);Deltaproteobacteria_unclassified(100);Deltaproteobacteria_unclassified(100);
Otu00738	0	0	0	0	0	9	0	0	0	0	0	0	0	0	0	Bacteria(100);Actinobacteria(100);Acidimicrobiia(100);Acidimicrobiales(100);Acidimicrobiales_unclassified(89);
Otu00739	0	0	0	0	0	9	0	0	0	0	0	0	0	0	0	Bacteria(100);Acidobacteria(100);Acidobacteria(100);Subgroup_3(100);Unknown_Family(100);Bryobacter(100);
Otu00740	0	8	0	0	0	0	0	1	0	0	0	0	0	0	0	Bacteria(100);Proteobacteria(100);Gammaproteobacteria(100);Aeromonadales(100);Aeromonadaceae(100);Aeromonas(100);
Otu00741	0	0	0	0	0	0	0	9	0	0	0	0	0	0	0	Bacteria(100);Actinobacteria(100);Actinobacteria(100);Pseudonocardiales(100);Pseudonocardiaceae(100);Saccharopolyspora(100);
Otu00742	0	0	0	0	0	0	0	0	0	9	0	0	0	0	0	Bacteria(100);Proteobacteria(100);Gammaproteobacteria(100);Xanthomonadales(100);Xanthomonadaceae(100);
Otu00743	0	0	0	0	0	0	0	0	0	0	0	9	0	0	0	Bacteria(100);Planctomycetes(100);Phycisphaerae(100);WD2101_soil_group(100);WD2101_soil_group_unclassified(100);
Otu00744	9	0	0	0	0	0	0	0	0	0	0	0	0	0	0	Bacteria(100);Proteobacteria(100);Deltaproteobacteria(100);Bdellovibrionales(100);Bdellovibrionaceae(100);Bdellovibrio(100);
Otu00745	3	0	0	0	0	0	0	0	0	5	0	1	0	0	0	Bacteria(100);Actinobacteria(100);Actinobacteria(100);Propionibacteriales(100);Propionibacteriaceae(100);
Otu00746	0	0	0	0	0	0	0	0	0	0	0	0	0	0	9	Bacteria(100);Proteobacteria(100);Epsilonproteobacteria(100);Campylobacterales(100);Helicobacteraceae(100);Sulfurimonas(100);
Otu00747	0	9	0	0	0	0	0	0	0	0	0	0	0	0	0	Bacteria(100);Deinococcus-Thermus(100);Deinococci(100);Deinococcales(100);Trueperaceae(100);Truepera(100);
Otu00748	0	0	0	9	0	0	0	0	0	0	0	0	0	0	0	Bacteria(100);Gemmatimonadetes(100);Gemmatimonadetes(100);Gemmatimonadales(100);Gemmatimonadaceae(100);Gemmatimonas(100);
Otu00749	0	0	0	0	0	0	0	0	0	0	8	0	0	0	0	Bacteria(100);Firmicutes(100);Negativicutes(100);Selenomonadales(100);Veillonellaceae(100);
Otu00750	8	0	0	0	0	0	0	0	0	0	0	0	0	0	0	Bacteria(100);Bacteroidetes(100);Bacteroidetes_unclassified(100);Bacteroidetes_unclassified(100);Bacteroidetes_unclassified(100);
Otu00751	0	0	0	0	0	0	0	8	0	0	0	0	0	0	0	Bacteria(100);Proteobacteria(100);Gammaproteobacteria(100);Gammaproteobacteria_unclassified(100);Gammaproteobacteria_unclassified(100);
Otu00752	0	0	0	0	0	0	0	0	0	0	8	0	0	0	0	Bacteria(100);Proteobacteria(100);Alphaproteobacteria(100);Sphingomonadales(100);Sphingomonadaceae(100);Novosphingobium(100);
Otu00753	0	0	0	0	0	0	0	0	0	8	0	0	0	0	0	Bacteria(100);Tenericutes(100);Mollicutes(100);RF9(100);RF9_unclassified(100);
Otu00754	0	0	0	0	0	1	0	0	0	0	0	0	0	7	0	Bacteria(100);Firmicutes(100);Bacilli(100);Bacillales(100);Bacillales_unclassified(100);
Otu00755	0	0	0	0	0	0	0	0	0	0	0	0	8	0	0	Bacteria(100);Actinobacteria(100);Actinobacteria(100);Micrococcales(100);Brevibacteriaceae(100);Brevibacterium(100);
Otu00756	0	0	0	0	0	0	0	0	0	0	0	0	8	0	0	Bacteria(100);Chloroflexi(100);Thermomicrobia(100);JG30-KF-CM45(100);JG30-KF-CM45_unclassified(100);
Otu00757	0	0	0	0	0	0	0	0	0	0	0	8	0	0	0	Bacteria(100);Proteobacteria(100);Deltaproteobacteria(100);Myxococcales(100);Sandaracinaceae(100);Sandaracinus(100);
Otu00758	0	0	0	0	0	0	0	2	0	6	0	0	0	0	0	Bacteria(100);Proteobacteria(100);Alphaproteobacteria(100);Sphingomonadales(100);Erythrobacteraceae(100);Altererythrobacter(100);
Otu00759	0	0	0	0	0	0	0	1	0	7	0	0	0	0	0	Bacteria(100);Bacteria_unclassified(100);Bacteria_unclassified(100);Bacteria_unclassified(100);Bacteria_unclassified(100);
Otu00760	0	0	8	0	0	0	0	0	0	0	0	0	0	0	0	Bacteria(100);Bacteroidetes(100);Cytophagia(100);Cytophagales(100);Cytophagaceae(100);Pontibacter(100);
Otu00761	0	0	0	0	0	0	0	0	0	8	0	0	0	0	0	Bacteria(100);Bacteria_unclassified(100);Bacteria_unclassified(100);Bacteria_unclassified(100);Bacteria_unclassified(100);
Otu00762	0	0	0	0	0	0	0	0	0	0	0	0	0	8	0	Bacteria(100);Firmicutes(100);Bacilli(100);Bacillales(100);Bacillales_unclassified(88);
Otu00763	0	0	0	0	0	0	0	8	0	0	0	0	0	0	0	Bacteria(100);Proteobacteria(100);Alphaproteobacteria(100);Sphingomonadales(100);Sphingomonadaceae(100);Sphingobium(100);
Otu00764	0	0	0	0	0	0	0	0	0	8	0	0	0	0	0	Bacteria(100);Cyanobacteria(100);Cyanobacteria(100);SubsectionI(100);FamilyI(100);
Otu00765	0	0	0	0	0	0	0	0	0	0	0	0	8	0	0	Bacteria(100);Actinobacteria(100);Actinobacteria(100);Actinomycetales(100);Actinomycetaceae(100);Actinomyces(100);
Otu00766	0	0	0	0	0	0	0	0	0	0	0	0	0	0	8	Bacteria(100);Firmicutes(100);Clostridia(100);Clostridiales(100);Clostridiaceae_1(100);
Otu00767	0	0	0	0	0	0	0	0	0	8	0	0	0	0	0	Bacteria(100);Proteobacteria(100);Betaproteobacteria(100);Betaproteobacteria_unclassified(100);Betaproteobacteria_unclassified(100);
Otu00768	8	0	0	0	0	0	0	0	0	0	0	0	0	0	0	Bacteria(100);Firmicutes(100);Bacilli(100);Bacillales(100);Thermoactinomycetaceae(100);Thermoflavimicrobium(100);
Otu00769	0	0	8	0	0	0	0	0	0	0	0	0	0	0	0	Bacteria(100);TM6(100);TM6_unclassified(100);TM6_unclassified(100);TM6_unclassified(100);
Otu00770	0	0	0	0	0	0	0	0	0	8	0	0	0	0	0	Bacteria(100);Actinobacteria(100);Actinobacteria(100);Frankiales(100);Sporichthyaceae(100);hgcI_clade(100);
Otu00771	0	0	0	0	0	0	0	0	0	0	8	0	0	0	0	Bacteria(100);Proteobacteria(100);Alphaproteobacteria(100);Caulobacterales(100);Caulobacteraceae(100);Asticcacaulis(100);
Otu00772	0	0	0	0	0	0	0	0	0	0	8	0	0	0	0	Bacteria(100);Proteobacteria(100);Betaproteobacteria(100);Burkholderiales(100);Oxalobacteraceae(100);
Otu00773	0	0	0	0	0	0	0	0	0	0	8	0	0	0	0	Bacteria(100);Proteobacteria(100);Betaproteobacteria(100);SC-I-84(100);SC-I-84_unclassified(100);
Otu00774	0	0	8	0	0	0	0	0	0	0	0	0	0	0	0	Bacteria(100);Gemmatimonadetes(100);Gemmatimonadetes(100);Gemmatimonadales(100);Gemmatimonadaceae(100);Gemmatimonas(100);
Otu00775	0	0	0	0	0	0	0	0	0	8	0	0	0	0	0	Bacteria(100);Actinobacteria(100);Thermoleophilia(100);Gaiellales(100);Gaiellaceae(100);Gaiella(100);
Otu00776	0	0	0	0	0	8	0	0	0	0	0	0	0	0	0	Bacteria(100);Verrucomicrobia(100);Spartobacteria(100);Chthoniobacterales(100);Xiphinematobacteraceae(100);Candidatus_Xiphinematobacter(100);
Otu00777	0	0	0	0	0	0	0	0	0	0	8	0	0	0	0	Bacteria(100);Proteobacteria(100);Betaproteobacteria(100);Burkholderiales(100);Oxalobacteraceae(100);Duganella(100);
Otu00778	0	0	8	0	0	0	0	0	0	0	0	0	0	0	0	Bacteria(100);Proteobacteria(100);Gammaproteobacteria(100);Oceanospirillales(100);Oceanospirillaceae(100);
Otu00779	0	0	0	0	0	8	0	0	0	0	0	0	0	0	0	Bacteria(100);Proteobacteria(100);Deltaproteobacteria(100);Myxococcales(100);0319-6G20(88);
Otu00780	0	0	0	0	0	0	0	0	0	0	8	0	0	0	0	Bacteria(100);Proteobacteria(100);Betaproteobacteria(100);Rhodocyclales(100);Rhodocyclaceae(100);
Otu00781	0	8	0	0	0	0	0	0	0	0	0	0	0	0	0	Bacteria(100);Proteobacteria(100);Betaproteobacteria(100);Betaproteobacteria_unclassified(100);Betaproteobacteria_unclassified(100);
Otu00782	0	0	8	0	0	0	0	0	0	0	0	0	0	0	0	Bacteria(100);Proteobacteria(100);Deltaproteobacteria(100);Myxococcales(100);Myxococcales_unclassified(100);
Otu00783	0	0	0	0	0	0	0	0	0	0	8	0	0	0	0	Bacteria(100);Planctomycetes(100);Planctomycetacia(100);Planctomycetales(100);Planctomycetaceae(100);Planctomyces(100);
Otu00784	0	0	0	0	0	0	0	0	0	8	0	0	0	0	0	Bacteria(100);Verrucomicrobia(100);Opitutae(100);Opitutae_unclassified(100);Opitutae_unclassified(100);
Otu00785	0	5	3	0	0	0	0	0	0	0	0	0	0	0	0	Bacteria(100);Actinobacteria(100);Acidimicrobiia(100);Acidimicrobiales(100);Acidimicrobiales_unclassified(100);
Otu00786	0	0	0	0	0	8	0	0	0	0	0	0	0	0	0	Bacteria(100);Proteobacteria(100);Gammaproteobacteria(100);Xanthomonadales(100);Xanthomonadales_unclassified(100);
Otu00787	0	0	0	0	0	8	0	0	0	0	0	0	0	0	0	Bacteria(100);Chloroflexi(100);Anaerolineae(100);Anaerolineales(100);Anaerolineaceae(100);
Otu00788	8	0	0	0	0	0	0	0	0	0	0	0	0	0	0	Bacteria(100);Proteobacteria(100);Alphaproteobacteria(100);Sphingomonadales(100);Sphingomonadaceae(88);Sphingomonas(88);
Otu00789	0	0	0	0	0	0	0	8	0	0	0	0	0	0	0	Bacteria(100);Firmicutes(100);Clostridia(100);Clostridiales(100);Lachnospiraceae(100);Coprococcus(100);
Otu00790	0	0	0	0	0	0	0	0	8	0	0	0	0	0	0	Bacteria(100);Firmicutes(100);Clostridia(100);Clostridiales(100);Lachnospiraceae(100);Blautia(100);
Otu00791	0	0	0	0	0	3	0	5	0	0	0	0	0	0	0	Bacteria(100);Planctomycetes(100);Planctomycetacia(100);Planctomycetales(100);Planctomycetaceae(100);Pirellula(100);
Otu00792	0	0	0	0	0	0	0	8	0	0	0	0	0	0	0	Bacteria(100);Proteobacteria(100);Alphaproteobacteria(100);Sphingomonadales(100);Sphingomonadaceae(100);Sphingobium(100);
Otu00793	8	0	0	0	0	0	0	0	0	0	0	0	0	0	0	Bacteria(100);Deinococcus-Thermus(100);Deinococci(100);Deinococcales(100);Deinococcaceae(100);Deinococcus(100);
Otu00794	0	0	1	7	0	0	0	0	0	0	0	0	0	0	0	Bacteria(100);Bacteroidetes(100);Bacteroidia(100);Bacteroidales(100);Prevotellaceae(100);Alloprevotella(100);
Otu00795	0	0	0	0	0	0	0	0	0	0	8	0	0	0	0	Bacteria(100);Actinobacteria(100);Thermoleophilia(100);Solirubrobacterales(100);Solirubrobacterales_unclassified(100);
Otu00796	0	8	0	0	0	0	0	0	0	0	0	0	0	0	0	Bacteria(100);Acidobacteria(100);Acidobacteria(100);Acidobacteriales(100);Acidobacteriaceae_(Subgroup_1)(100);Candidatus_Koribacter(100);
Otu00797	0	0	0	0	0	0	0	0	7	0	1	0	0	0	0	Bacteria(100);Bacteroidetes(100);Cytophagia(100);Cytophagales(100);Cytophagaceae(100);Adhaeribacter(100);
Otu00798	0	0	0	0	0	0	0	0	0	0	2	0	0	6	0	Bacteria(100);Proteobacteria(100);Alphaproteobacteria(100);Rhizobiales(100);Bradyrhizobiaceae(100);Tardiphaga(100);
Otu00799	0	0	0	0	0	0	0	0	0	0	0	0	0	8	0	Bacteria(100);Proteobacteria(100);Deltaproteobacteria(100);Myxococcales(100);0319-6G20(100);
Otu00800	0	0	0	1	0	0	0	0	0	0	0	7	0	0	0	Bacteria(100);Firmicutes(100);Clostridia(100);Clostridiales(88);Clostridiales_unclassified(88);
Otu00801	0	0	0	0	0	0	0	0	0	0	8	0	0	0	0	Bacteria(100);Bacteroidetes(100);Sphingobacteriia(100);Sphingobacteriales(100);KD3-93(100);
Otu00802	8	0	0	0	0	0	0	0	0	0	0	0	0	0	0	Bacteria(100);Bacteria_unclassified(100);Bacteria_unclassified(100);Bacteria_unclassified(100);Bacteria_unclassified(100);
Otu00803	0	0	0	0	0	0	0	0	0	0	0	0	0	0	8	Bacteria(100);Proteobacteria(100);Gammaproteobacteria(100);E01-9C-26_marine_group(88);E01-9C-26_marine_group_unclassified(88);
Otu00804	0	0	0	0	0	0	0	0	0	0	2	0	0	6	0	Bacteria(100);Proteobacteria(100);Alphaproteobacteria(100);Rhodospirillales(100);Acetobacteraceae(100);Acidiphilium(88);
Otu00805	0	8	0	0	0	0	0	0	0	0	0	0	0	0	0	Bacteria(100);Proteobacteria(100);Betaproteobacteria(100);SC-I-84(100);SC-I-84_unclassified(100);
Otu00806	0	0	3	0	0	4	0	0	0	0	0	0	0	1	0	Bacteria(100);Proteobacteria(100);Alphaproteobacteria(100);Rhizobiales(100);Rhizobiales_unclassified(100);
Otu00807	0	0	0	0	0	0	0	0	0	0	0	0	0	0	8	Bacteria(100);Bacteria_unclassified(100);Bacteria_unclassified(100);Bacteria_unclassified(100);Bacteria_unclassified(100);
Otu00808	0	0	0	0	0	0	0	8	0	0	0	0	0	0	0	Bacteria(100);Actinobacteria(100);Thermoleophilia(100);Solirubrobacterales(100);Solirubrobacteraceae(100);Solirubrobacter(100);
Otu00809	0	0	0	0	0	3	0	2	0	0	0	3	0	0	0	Bacteria(100);Firmicutes(100);Negativicutes(100);Selenomonadales(100);Veillonellaceae(100);Dialister(100);
Otu00810	0	0	0	0	0	0	0	0	0	0	0	0	8	0	0	Bacteria(100);Bacteroidetes(100);Flavobacteriia(100);Flavobacteriales(100);Flavobacteriaceae(100);Capnocytophaga(100);
Otu00811	0	0	0	0	0	0	0	0	0	0	8	0	0	0	0	Bacteria(100);Proteobacteria(100);Alphaproteobacteria(100);Rhizobiales(100);Beijerinckiaceae(100);Methylovirgula(100);
Otu00812	0	0	0	0	0	0	0	0	0	0	0	8	0	0	0	Bacteria(100);Proteobacteria(100);Deltaproteobacteria(100);Myxococcales(100);Myxococcales_unclassified(88);
Otu00813	0	8	0	0	0	0	0	0	0	0	0	0	0	0	0	Bacteria(100);Acidobacteria(100);Acidobacteria(100);Subgroup_6(100);Subgroup_6_unclassified(100);
Otu00814	0	0	0	0	7	0	0	0	0	0	0	0	0	0	0	Bacteria(100);Bacteria_unclassified(100);Bacteria_unclassified(100);Bacteria_unclassified(100);Bacteria_unclassified(100);
Otu00815	0	0	0	0	0	0	0	0	0	0	0	0	0	0	7	Bacteria(100);Proteobacteria(100);Alphaproteobacteria(100);Rhodobacterales(100);Rhodobacteraceae(100);
Otu00816	0	0	0	0	0	0	0	7	0	0	0	0	0	0	0	Bacteria(100);Proteobacteria(100);Alphaproteobacteria(100);Sphingomonadales(100);Sphingomonadaceae(86);Novosphingobium(58);
Otu00817	0	7	0	0	0	0	0	0	0	0	0	0	0	0	0	Bacteria(100);Bacteria_unclassified(100);Bacteria_unclassified(100);Bacteria_unclassified(100);Bacteria_unclassified(100);
Otu00818	0	0	0	0	0	0	0	0	0	0	0	0	0	7	0	Bacteria(100);Proteobacteria(100);Gammaproteobacteria(100);Thiotrichales(100);Piscirickettsiaceae(100);Thiomicrospira(100);
Otu00819	0	0	0	0	0	0	0	0	0	0	0	7	0	0	0	Bacteria(100);Planctomycetes(100);Planctomycetacia(100);Planctomycetales(100);Planctomycetaceae(100);Pirellula(100);
Otu00820	0	0	0	0	0	0	0	0	0	7	0	0	0	0	0	Bacteria(100);Verrucomicrobia(100);Spartobacteria(100);Chthoniobacterales(100);Xiphinematobacteraceae(72);Candidatus_Xiphinematobacter(72);
Otu00821	0	0	5	0	0	0	0	0	0	2	0	0	0	0	0	Bacteria(100);Firmicutes(100);Clostridia(100);Clostridiales(100);Peptostreptococcaceae(100);Peptostreptococcus(100);
Otu00822	0	4	0	0	0	0	0	3	0	0	0	0	0	0	0	Bacteria(100);Proteobacteria(100);Gammaproteobacteria(100);Xanthomonadales(100);Xanthomonadaceae(100);Arenimonas(100);
Otu00823	0	0	0	0	0	0	0	7	0	0	0	0	0	0	0	Bacteria(100);Firmicutes(100);Clostridia(100);Clostridiales(100);Ruminococcaceae(100);Faecalibacterium(100);
Otu00824	0	0	0	0	0	0	0	7	0	0	0	0	0	0	0	Bacteria(100);Bacteria_unclassified(100);Bacteria_unclassified(100);Bacteria_unclassified(100);Bacteria_unclassified(100);
Otu00825	0	0	0	0	0	0	0	0	7	0	0	0	0	0	0	Bacteria(100);Proteobacteria(100);Alphaproteobacteria(100);Rhizobiales(100);Rhizobiales_unclassified(100);
Otu00826	0	0	0	0	0	0	0	0	0	0	0	0	0	7	0	Bacteria(100);Proteobacteria(100);Alphaproteobacteria(100);Rhizobiales(100);Bradyrhizobiaceae(100);Bosea(100);
Otu00827	0	0	0	0	0	0	0	0	0	0	7	0	0	0	0	Bacteria(100);Planctomycetes(100);Planctomycetacia(100);Planctomycetales(100);Planctomycetaceae(100);Planctomyces(100);
Otu00828	0	0	7	0	0	0	0	0	0	0	0	0	0	0	0	Bacteria(100);Proteobacteria(100);Gammaproteobacteria(100);Xanthomonadales(100);Xanthomonadales_unclassified(100);
Otu00829	0	0	0	0	0	0	0	0	0	0	0	0	0	0	7	Bacteria(100);Proteobacteria(100);Alphaproteobacteria(100);Sphingomonadales(100);Sphingomonadaceae(100);Sphingobium(100);
Otu00830	0	0	0	0	0	0	0	0	0	0	0	0	7	0	0	Bacteria(100);Candidate_division_TM7(100);Candidate_division_TM7_unclassified(100);Candidate_division_TM7_unclassified(100);Candidate_division_TM7_unclassified(100);
Otu00831	0	0	0	0	0	0	0	0	7	0	0	0	0	0	0	Bacteria(100);Proteobacteria(100);Alphaproteobacteria(100);Sphingomonadales(100);Sphingomonadaceae(100);Novosphingobium(100);
Otu00832	0	0	0	0	0	0	0	0	0	0	0	0	0	0	7	Bacteria(100);Planctomycetes(100);Planctomycetacia(100);Planctomycetales(100);Planctomycetaceae(100);Pirellula(100);
Otu00833	0	0	0	0	0	0	0	0	0	0	0	7	0	0	0	Bacteria(100);Actinobacteria(100);Actinobacteria(100);Actinomycetales(100);Actinomycetaceae(100);Actinomyces(100);
Otu00834	0	7	0	0	0	0	0	0	0	0	0	0	0	0	0	Bacteria(100);Chloroflexi(100);Chloroflexia(100);Chloroflexales(100);Chloroflexales_Incertae_Sedis(100);Candidatus_Chlorothrix(100);
Otu00835	0	0	0	0	0	0	0	0	0	0	0	0	7	0	0	Bacteria(100);Actinobacteria(100);Actinobacteria(100);Micrococcales(100);Promicromonosporaceae(100);Cellulosimicrobium(100);
Otu00836	0	0	0	0	0	0	7	0	0	0	0	0	0	0	0	Bacteria(100);Proteobacteria(100);Gammaproteobacteria(100);Xanthomonadales(100);Nevskiaceae(100);Nevskia(100);
Otu00837	0	0	0	0	0	0	0	7	0	0	0	0	0	0	0	Bacteria(100);Chloroflexi(100);Thermomicrobia(100);JG30-KF-CM45(100);JG30-KF-CM45_unclassified(100);
Otu00838	0	0	0	0	0	0	0	0	0	0	5	0	2	0	0	Bacteria(100);Bacteroidetes(100);Flavobacteriia(100);Flavobacteriales(100);Flavobacteriaceae(100);Chryseobacterium(100);
Otu00839	0	0	0	0	0	0	0	0	0	0	0	0	0	0	7	Bacteria(100);Proteobacteria(100);Alphaproteobacteria(100);Rhizobiales(100);Rhizobiales_unclassified(100);
Otu00840	0	0	0	0	0	0	0	0	0	0	7	0	0	0	0	Bacteria(100);Proteobacteria(100);Alphaproteobacteria(100);Sphingomonadales(100);Sphingomonadaceae(100);Novosphingobium(100);
Otu00841	0	0	0	0	0	0	0	0	0	0	0	0	7	0	0	Bacteria(100);Firmicutes(100);Clostridia(100);Clostridiales(100);Peptostreptococcaceae(100);Incertae_Sedis(100);
Otu00842	0	0	0	0	0	0	0	0	0	0	7	0	0	0	0	Bacteria(100);Firmicutes(100);Negativicutes(100);Selenomonadales(100);Veillonellaceae(100);
Otu00843	0	7	0	0	0	0	0	0	0	0	0	0	0	0	0	Bacteria(100);Bacteroidetes(100);Cytophagia(100);Cytophagales(100);Cytophagaceae(100);Ohtaekwangia(100);
Otu00844	0	0	0	0	0	7	0	0	0	0	0	0	0	0	0	Bacteria(100);Actinobacteria(100);Acidimicrobiia(100);Acidimicrobiales(100);Acidimicrobiales_Incertae_Sedis(100);Aciditerrimonas(100);
Otu00845	7	0	0	0	0	0	0	0	0	0	0	0	0	0	0	Bacteria(100);Proteobacteria(100);Alphaproteobacteria(100);Sphingomonadales(100);Sphingomonadaceae(100);
Otu00846	0	0	0	0	0	0	0	0	0	0	7	0	0	0	0	Bacteria(100);Bacteria_unclassified(100);Bacteria_unclassified(100);Bacteria_unclassified(100);Bacteria_unclassified(100);
Otu00847	0	0	0	0	0	0	0	0	0	0	0	1	0	6	0	Bacteria(100);Actinobacteria(100);Actinobacteria(100);Micrococcales(100);Microbacteriaceae(100);Microbacterium(100);
Otu00848	0	0	0	0	0	7	0	0	0	0	0	0	0	0	0	Bacteria(100);Actinobacteria(100);Actinobacteria(100);Micrococcales(100);Intrasporangiaceae(100);
Otu00849	0	7	0	0	0	0	0	0	0	0	0	0	0	0	0	Bacteria(100);Bacteroidetes(100);Sphingobacteriia(100);Sphingobacteriales(100);Chitinophagaceae(100);Flavisolibacter(100);
Otu00850	0	7	0	0	0	0	0	0	0	0	0	0	0	0	0	Bacteria(100);Firmicutes(100);Clostridia(100);Clostridiales(100);Lachnospiraceae(100);Blautia(100);
Otu00851	0	7	0	0	0	0	0	0	0	0	0	0	0	0	0	Bacteria(100);Proteobacteria(100);Alphaproteobacteria(100);Rhodospirillales(100);Acetobacteraceae(100);
Otu00852	0	0	7	0	0	0	0	0	0	0	0	0	0	0	0	Bacteria(100);Planctomycetes(100);Planctomycetacia(100);Planctomycetales(100);Planctomycetaceae(100);Singulisphaera(100);
Otu00853	0	1	0	0	0	0	0	0	0	0	0	0	0	6	0	Bacteria(100);Proteobacteria(100);Betaproteobacteria(100);SC-I-84(100);SC-I-84_unclassified(100);
Otu00854	0	0	0	0	0	0	0	0	0	0	0	0	7	0	0	Bacteria(100);Proteobacteria(100);Alphaproteobacteria(100);Sphingomonadales(100);Sphingomonadaceae(100);Novosphingobium(100);
Otu00855	0	0	0	0	0	0	0	0	0	0	0	7	0	0	0	Bacteria(100);Proteobacteria(100);Alphaproteobacteria(100);Rhizobiales(100);Rhizobiales_unclassified(100);
Otu00856	0	7	0	0	0	0	0	0	0	0	0	0	0	0	0	Bacteria(100);Armatimonadetes(100);Armatimonadia(100);Armatimonadales(100);Armatimonadaceae(100);Armatimonas(100);
Otu00857	0	0	7	0	0	0	0	0	0	0	0	0	0	0	0	Bacteria(100);Bacteroidetes(100);Cytophagia(100);Cytophagales(100);Cytophagales_unclassified(100);
Otu00858	0	0	0	0	0	0	0	0	0	0	7	0	0	0	0	Bacteria(100);Firmicutes(100);Negativicutes(100);Selenomonadales(100);Veillonellaceae(100);Anaerosinus(72);
Otu00859	0	0	0	0	0	0	0	0	0	0	0	0	0	7	0	Bacteria(100);Acidobacteria(100);Acidobacteria(100);Subgroup_4(100);Unknown_Family(100);Blastocatella(100);
Otu00860	0	0	0	0	0	7	0	0	0	0	0	0	0	0	0	Bacteria(100);Proteobacteria(100);Gammaproteobacteria(100);Cardiobacteriales(100);Cardiobacteriaceae(100);Cardiobacterium(100);
Otu00861	0	0	0	0	0	0	0	0	0	0	7	0	0	0	0	Bacteria(100);Firmicutes(100);Negativicutes(100);Selenomonadales(100);Veillonellaceae(100);
Otu00862	0	7	0	0	0	0	0	0	0	0	0	0	0	0	0	Bacteria(100);Actinobacteria(100);Acidimicrobiia(100);Acidimicrobiales(100);Acidimicrobiales_unclassified(100);
Otu00863	0	0	0	0	0	0	0	0	0	0	0	0	7	0	0	Bacteria(100);Planctomycetes(100);Planctomycetacia(100);Planctomycetales(100);Planctomycetaceae(100);Isosphaera(100);
Otu00864	0	0	0	0	0	0	0	0	0	0	0	0	0	0	7	Bacteria(100);Bacteroidetes(100);Flavobacteriia(100);Flavobacteriales(100);Flavobacteriaceae(100);
Otu00865	0	0	0	0	0	0	0	0	0	7	0	0	0	0	0	Bacteria(100);Firmicutes(100);Clostridia(100);Clostridiales(100);Ruminococcaceae(100);Incertae_Sedis(100);
Otu00866	0	0	0	0	0	0	0	0	0	0	0	0	6	0	0	Bacteria(100);Actinobacteria(100);Actinobacteria(100);Propionibacteriales(100);Nocardioidaceae(100);
Otu00867	0	0	0	0	0	0	0	6	0	0	0	0	0	0	0	Bacteria(100);Actinobacteria(100);Actinobacteria(100);Actinomycetales(100);Actinomycetaceae(100);Actinomyces(100);
Otu00868	0	6	0	0	0	0	0	0	0	0	0	0	0	0	0	Bacteria(100);Proteobacteria(100);Alphaproteobacteria(100);Caulobacterales(100);Caulobacteraceae(100);Phenylobacterium(100);
Otu00869	6	0	0	0	0	0	0	0	0	0	0	0	0	0	0	Bacteria(100);Actinobacteria(100);Actinobacteria(100);Kineosporiales(100);Kineosporiaceae(100);
Otu00870	0	0	0	0	0	6	0	0	0	0	0	0	0	0	0	Bacteria(100);Bacteroidetes(100);Sphingobacteriia(100);Sphingobacteriales(100);Sphingobacteriaceae(100);Sphingobacterium(100);
Otu00871	0	0	0	0	0	0	0	0	0	0	0	6	0	0	0	Bacteria(100);Proteobacteria(100);Gammaproteobacteria(100);Legionellales(100);Coxiellaceae(100);Aquicella(100);
Otu00872	0	0	0	0	0	0	0	0	0	0	6	0	0	0	0	Bacteria(100);Proteobacteria(100);Betaproteobacteria(100);Rhodocyclales(100);Rhodocyclaceae(100);Uliginosibacterium(100);
Otu00873	0	0	0	0	0	0	6	0	0	0	0	0	0	0	0	Bacteria(100);Chloroflexi(100);Thermomicrobia(100);JG30-KF-CM45(100);JG30-KF-CM45_unclassified(100);
Otu00874	0	0	0	0	0	0	0	0	0	0	0	0	0	6	0	Bacteria(100);Actinobacteria(100);Thermoleophilia(100);Solirubrobacterales(100);Solirubrobacterales_unclassified(100);
Otu00875	0	0	0	0	0	0	0	0	0	0	0	0	0	0	6	Bacteria(100);Proteobacteria(100);Milano-WF1B-44(100);Milano-WF1B-44_unclassified(100);Milano-WF1B-44_unclassified(100);
Otu00876	0	0	0	1	0	0	0	0	0	5	0	0	0	0	0	Bacteria(100);Firmicutes(100);Clostridia(100);Clostridiales(100);Family_XI(100);Anaerococcus(100);
Otu00877	0	0	0	0	0	0	0	6	0	0	0	0	0	0	0	Bacteria(100);Proteobacteria(100);Alphaproteobacteria(100);Rhizobiales(100);Hyphomicrobiaceae(100);Devosia(100);
Otu00878	0	0	0	0	0	0	0	0	0	0	0	0	0	0	6	Bacteria(100);Proteobacteria(100);Betaproteobacteria(100);Burkholderiales(100);Comamonadaceae(100);
Otu00879	0	0	0	0	0	0	0	0	0	0	0	0	6	0	0	Bacteria(100);Firmicutes(100);Bacilli(100);Bacillales(100);Paenibacillaceae(100);Paenibacillus(100);
Otu00880	0	0	0	0	0	0	0	0	0	1	0	0	3	2	0	Bacteria(100);Proteobacteria(100);Betaproteobacteria(100);Burkholderiales(100);Burkholderiales_unclassified(100);
Otu00881	0	0	0	0	0	6	0	0	0	0	0	0	0	0	0	Bacteria(100);Actinobacteria(100);Actinobacteria(100);Propionibacteriales(100);Nocardioidaceae(100);Aeromicrobium(100);
Otu00882	0	0	0	0	0	0	0	0	0	0	6	0	0	0	0	Bacteria(100);Proteobacteria(100);Epsilonproteobacteria(100);Campylobacterales(100);Helicobacteraceae(100);Sulfuricurvum(100);
Otu00883	0	0	0	0	0	0	0	6	0	0	0	0	0	0	0	Bacteria(100);Firmicutes(100);Clostridia(100);Clostridiales(100);Family_XI(100);Anaerococcus(100);
Otu00884	0	0	0	0	0	0	0	0	0	0	0	0	0	0	6	Bacteria(100);Planctomycetes(100);Planctomycetacia(100);Planctomycetales(100);Planctomycetaceae(100);Planctomyces(100);
Otu00885	0	0	0	0	0	0	0	1	0	4	0	0	1	0	0	Bacteria(100);Actinobacteria(100);Actinobacteria(100);Corynebacteriales(100);Nocardiaceae(100);Rhodococcus(100);
Otu00886	1	0	0	1	0	0	0	0	0	1	0	2	0	1	0	Bacteria(100);Proteobacteria(100);Betaproteobacteria(100);Burkholderiales(100);Oxalobacteraceae(100);Massilia(100);
Otu00887	0	0	0	0	0	0	0	0	0	6	0	0	0	0	0	Bacteria(100);Proteobacteria(84);Deltaproteobacteria; Proteobacteria_unclassified(84);Proteobacteria_unclassified(84);Proteobacteria_unclassified(84);
Otu00888	0	0	0	0	0	0	0	0	0	0	0	0	6	0	0	Bacteria(100);Actinobacteria(100);Actinobacteria(100);Micrococcales(100);Microbacteriaceae(100);
Otu00889	0	0	0	0	0	0	0	6	0	0	0	0	0	0	0	Bacteria(100);Bacteroidetes(100);Cytophagia(100);Cytophagales(100);Cytophagaceae(100);Larkinella(100);
Otu00890	0	0	0	0	0	0	0	0	0	0	0	0	0	0	6	Bacteria(100);Verrucomicrobia(100);Verrucomicrobiae(100);Verrucomicrobiales(100);DEV007(100);
Otu00891	0	0	0	0	0	0	0	0	0	0	0	0	0	0	6	Bacteria(100);Bacteroidetes(100);Flavobacteriia(100);Flavobacteriales(100);Flavobacteriaceae(100);Lutibacter(100);
Otu00892	0	0	0	0	0	0	0	0	0	0	0	0	0	0	6	Bacteria(100);Proteobacteria(100);Epsilonproteobacteria(100);Campylobacterales(100);Helicobacteraceae(100);Sulfurovum(100);
Otu00893	0	0	6	0	0	0	0	0	0	0	0	0	0	0	0	Bacteria(100);Bacteroidetes(100);Bacteroidia(100);Bacteroidales(100);Porphyromonadaceae(100);Porphyromonas(100);
Otu00894	0	0	0	0	0	0	0	0	0	0	6	0	0	0	0	Bacteria(100);Proteobacteria(100);Betaproteobacteria(100);Methylophilales(100);Methylophilaceae(100);
Otu00895	0	0	0	0	0	0	0	0	0	0	0	0	6	0	0	Bacteria(100);Firmicutes(100);Clostridia(67);Clostridiales(67);Clostridiales_unclassified(67);
Otu00896	0	0	0	0	0	0	0	6	0	0	0	0	0	0	0	Bacteria(100);Proteobacteria(100);Alphaproteobacteria(100);Rhodobacterales(100);Rhodobacteraceae(100);
Otu00897	0	0	0	0	0	0	0	0	0	0	0	6	0	0	0	Bacteria(100);Proteobacteria(100);Deltaproteobacteria(100);Desulfuromonadales(100);Geobacteraceae(100);Geobacter(100);
Otu00898	0	0	0	0	0	3	0	3	0	0	0	0	0	0	0	Bacteria(100);Firmicutes(100);Bacilli(100);Lactobacillales(100);Aerococcaceae(100);Eremococcus(100);
Otu00899	0	0	0	0	0	0	0	0	0	0	6	0	0	0	0	Bacteria(100);Candidate_division_TM7(100);Candidate_division_TM7_unclassified(100);Candidate_division_TM7_unclassified(100);Candidate_division_TM7_unclassified(100);
Otu00900	0	0	0	0	0	0	0	6	0	0	0	0	0	0	0	Bacteria(100);Proteobacteria(100);Betaproteobacteria(100);Burkholderiales(100);Oxalobacteraceae(100);
Otu00901	0	0	0	0	0	0	0	0	0	0	0	0	0	0	6	Bacteria(100);Chloroflexi(100);Caldilineae(100);Caldilineales(100);Caldilineaceae(100);Caldilinea(100);
Otu00902	0	0	0	6	0	0	0	0	0	0	0	0	0	0	0	Bacteria(100);Proteobacteria(100);Deltaproteobacteria(100);Syntrophobacterales(100);Syntrophobacteraceae(100);Desulfovirga(100);
Otu00903	0	0	0	0	0	0	5	1	0	0	0	0	0	0	0	Bacteria(100);Acidobacteria(100);Acidobacteria(100);Subgroup_6(100);Subgroup_6_unclassified(100);
Otu00904	4	0	0	0	0	2	0	0	0	0	0	0	0	0	0	Bacteria(100);Actinobacteria(100);Actinobacteria(100);Corynebacteriales(100);Nocardiaceae(100);Rhodococcus(100);
Otu00905	0	0	0	0	0	6	0	0	0	0	0	0	0	0	0	Bacteria(100);Actinobacteria(100);Actinobacteria(100);Propionibacteriales(100);Propionibacteriaceae(100);
Otu00906	0	0	0	0	0	0	0	0	0	0	0	0	0	0	6	Bacteria(100);Firmicutes(100);Clostridia(100);Clostridiales(100);Ruminococcaceae(100);Pseudoflavonifractor(100);
Otu00907	0	0	0	0	0	0	0	0	0	0	6	0	0	0	0	Bacteria(100);Proteobacteria(100);Deltaproteobacteria(100);Desulfuromonadales(100);Geobacteraceae(100);Geobacter(100);
Otu00908	0	0	0	0	0	6	0	0	0	0	0	0	0	0	0	Bacteria(100);Chloroflexi(100);KD4-96(100);KD4-96_unclassified(100);KD4-96_unclassified(100);
Otu00909	0	0	0	0	0	0	0	0	0	0	0	6	0	0	0	Bacteria(100);Proteobacteria(100);Gammaproteobacteria(100);Gammaproteobacteria_unclassified(100);Gammaproteobacteria_unclassified(100);
Otu00910	0	0	6	0	0	0	0	0	0	0	0	0	0	0	0	Bacteria(100);Bacteroidetes(100);Flavobacteriia(100);Flavobacteriales(100);Flavobacteriaceae(100);
Otu00911	0	0	0	0	0	0	0	0	0	0	6	0	0	0	0	Bacteria(100);Proteobacteria(100);Alphaproteobacteria(100);Rhizobiales(100);Rhizobiales_unclassified(100);
Otu00912	0	0	0	0	0	0	0	6	0	0	0	0	0	0	0	Bacteria(100);Proteobacteria(100);Alphaproteobacteria(100);Rhizobiales(100);Rhizobiales_unclassified(100);
Otu00913	0	0	0	0	0	0	0	4	0	0	0	0	2	0	0	Bacteria(100);Proteobacteria(100);Betaproteobacteria(100);Burkholderiales(100);Oxalobacteraceae(100);Massilia(100);
Otu00914	0	0	0	0	0	0	0	0	0	0	0	0	0	6	0	Bacteria(100);Proteobacteria(100);Deltaproteobacteria(100);Desulfobacterales(100);Desulfobacteraceae(100);Candidatus_Magnetoglobus(100);
Otu00915	0	0	0	0	0	0	0	0	0	6	0	0	0	0	0	Bacteria(100);Chloroflexi(100);KD4-96(100);KD4-96_unclassified(100);KD4-96_unclassified(100);
Otu00916	0	0	0	0	0	0	0	0	0	0	0	6	0	0	0	Bacteria(100);Bacteroidetes(100);Bacteroidia(100);Bacteroidales(100);Prevotellaceae(100);Prevotella(100);
Otu00917	0	0	6	0	0	0	0	0	0	0	0	0	0	0	0	Bacteria(100);Chloroflexi(100);Thermomicrobia(100);JG30-KF-CM45(100);JG30-KF-CM45_unclassified(100);
Otu00918	0	0	6	0	0	0	0	0	0	0	0	0	0	0	0	Bacteria(100);Proteobacteria(100);Gammaproteobacteria(100);Vibrionales(100);Vibrionaceae(100);Vibrio(100);
Otu00919	0	0	0	0	0	0	0	0	0	0	6	0	0	0	0	Bacteria(100);Proteobacteria(100);Deltaproteobacteria(67);Deltaproteobacteria_unclassified(67);
Otu00920	0	0	3	0	3	0	0	0	0	0	0	0	0	0	0	Bacteria(100);Proteobacteria(100);Betaproteobacteria(100);SC-I-84(100);SC-I-84_unclassified(100);
Otu00921	0	0	0	0	0	0	0	0	0	0	6	0	0	0	0	Bacteria(100);Proteobacteria(100);Deltaproteobacteria(100);Myxococcales(100);0319-6G20(100);
Otu00922	0	0	0	0	0	6	0	0	0	0	0	0	0	0	0	Bacteria(100);Acidobacteria(100);Acidobacteria(100);Subgroup_4(100);Unknown_Family(100);Blastocatella(100);
Otu00923	0	0	0	0	0	0	0	0	0	0	0	0	6	0	0	Bacteria(100);Firmicutes(100);Clostridia(100);Clostridiales(100);Peptostreptococcaceae(100);Incertae_Sedis(100);
Otu00924	0	0	0	0	0	0	0	0	0	0	6	0	0	0	0	Bacteria(100);Proteobacteria(100);Betaproteobacteria(100);Rhodocyclales(100);Rhodocyclaceae(100);
Otu00925	0	0	0	0	0	0	0	0	0	6	0	0	0	0	0	Bacteria(100);Firmicutes(100);Clostridia(100);Clostridiales(100);Family_XI(100);Anaerococcus(100);
Otu00926	0	0	0	0	0	0	0	1	0	0	5	0	0	0	0	Bacteria(100);Proteobacteria(100);Betaproteobacteria(100);Burkholderiales(100);Comamonadaceae(100);
Otu00927	0	0	6	0	0	0	0	0	0	0	0	0	0	0	0	Bacteria(100);Bacteroidetes(100);Sphingobacteriia(100);Sphingobacteriales(100);Chitinophagaceae(100);
Otu00928	0	0	0	0	0	0	0	0	6	0	0	0	0	0	0	Bacteria(100);Proteobacteria(100);Alphaproteobacteria(100);Rhizobiales(100);Hyphomicrobiaceae(100);Angulomicrobium(100);
Otu00929	6	0	0	0	0	0	0	0	0	0	0	0	0	0	0	Bacteria(100);Gemmatimonadetes(100);Gemmatimonadetes(100);Gemmatimonadales(100);Gemmatimonadaceae(100);Gemmatimonas(100);
Otu00930	0	0	0	0	0	0	0	0	0	0	6	0	0	0	0	Bacteria(100);Bacteroidetes(100);Sphingobacteriia(100);Sphingobacteriales(100);Chitinophagaceae(100);
Otu00931	0	0	0	0	0	0	0	0	0	6	0	0	0	0	0	Bacteria(100);Proteobacteria(100);Alphaproteobacteria(100);Rhizobiales(100);Beijerinckiaceae(100);Methylorosula(100);
Otu00932	0	0	0	0	0	0	0	0	0	6	0	0	0	0	0	Bacteria(100);Proteobacteria(100);Gammaproteobacteria(100);Pseudomonadales(100);Pseudomonadaceae(100);Pseudomonas(84);
Otu00933	0	0	0	0	0	0	0	0	6	0	0	0	0	0	0	Bacteria(100);Actinobacteria(100);Actinobacteria(100);Propionibacteriales(100);Nocardioidaceae(100);Nocardioides(100);
Otu00934	0	0	0	0	0	0	0	0	6	0	0	0	0	0	0	Bacteria(100);Actinobacteria(100);Actinobacteria(100);Propionibacteriales(100);Nocardioidaceae(100);
Otu00935	0	0	0	0	0	0	0	0	0	0	0	0	6	0	0	Bacteria(100);Proteobacteria(100);Alphaproteobacteria(100);Rhodobacterales(100);Rhodobacteraceae(100);Amaricoccus(100);
Otu00936	0	0	0	0	0	0	0	0	0	5	0	0	0	0	0	Bacteria(100);Proteobacteria(100);Alphaproteobacteria(100);Rhodospirillales(100);Rhodospirillales_Incertae_Sedis(100);Reyranella(100);
Otu00937	0	0	0	0	0	0	0	0	0	0	5	0	0	0	0	Bacteria(100);Proteobacteria(100);Alphaproteobacteria(100);Rhodospirillales(100);Acetobacteraceae(100);
Otu00938	0	0	0	0	0	0	0	0	0	0	0	0	0	5	0	Bacteria(100);Proteobacteria(100);Gammaproteobacteria(100);Alteromonadales(100);Alteromonadaceae(100);Marinobacter(100);
Otu00939	0	1	0	0	0	0	0	0	0	0	4	0	0	0	0	Bacteria(100);Proteobacteria(100);Deltaproteobacteria(100);Myxococcales(100);Myxococcales_unclassified(100);
Otu00940	0	0	0	0	0	0	0	0	5	0	0	0	0	0	0	Bacteria(100);Bacteroidetes(100);Sphingobacteriia(100);Sphingobacteriales(100);Chitinophagaceae(100);
Otu00941	0	0	0	0	0	0	0	0	0	0	0	5	0	0	0	Bacteria(100);Proteobacteria(100);Alphaproteobacteria(100);Rhizobiales(100);Aurantimonadaceae(100);
Otu00942	0	0	0	0	0	0	0	0	0	0	0	0	0	0	5	Bacteria(100);Proteobacteria(100);Epsilonproteobacteria(100);Campylobacterales(100);Helicobacteraceae(100);Sulfurimonas(100);
Otu00943	5	0	0	0	0	0	0	0	0	0	0	0	0	0	0	Bacteria(100);Proteobacteria(100);Alphaproteobacteria(100);Sphingomonadales(100);Sphingomonadaceae(100);Sphingomonas(100);
Otu00944	0	0	0	0	0	0	0	0	0	0	5	0	0	0	0	Bacteria(100);Firmicutes(100);Negativicutes(100);Selenomonadales(100);Veillonellaceae(100);Propionispora(61);
Otu00945	0	0	0	0	0	0	0	0	0	0	0	5	0	0	0	Bacteria(100);Bacteroidetes(100);Cytophagia(100);Cytophagales(100);Cytophagaceae(100);
Otu00946	0	0	0	0	0	0	0	0	0	0	0	0	5	0	0	Bacteria(100);Proteobacteria(100);Alphaproteobacteria(100);Rhodospirillales(100);Rhodospirillales_unclassified(100);
Otu00947	0	0	0	0	0	0	0	5	0	0	0	0	0	0	0	Bacteria(100);Actinobacteria(100);Thermoleophilia(100);Solirubrobacterales(100);Solirubrobacteraceae(80);Solirubrobacter(80);
Otu00948	0	0	0	0	0	0	0	0	5	0	0	0	0	0	0	Bacteria(100);Bacteria_unclassified(100);Bacteria_unclassified(100);Bacteria_unclassified(100);Bacteria_unclassified(100);
Otu00949	0	5	0	0	0	0	0	0	0	0	0	0	0	0	0	Bacteria(100);Acidobacteria(100);Acidobacteria(100);Subgroup_3(100);Unknown_Family(100);Candidatus_Solibacter(100);
Otu00950	0	0	0	0	0	0	0	0	0	0	5	0	0	0	0	Bacteria(100);Proteobacteria(100);Alphaproteobacteria(100);Rhodobacterales(100);Rhodobacteraceae(100);
Otu00951	0	0	0	0	0	0	0	0	5	0	0	0	0	0	0	Bacteria(100);Firmicutes(100);Clostridia(100);Clostridiales(100);Peptococcaceae(61);
Otu00952	0	0	0	0	0	0	0	0	0	0	0	0	0	0	5	Bacteria(100);Bacteroidetes(100);Sphingobacteriia(100);Sphingobacteriales(100);Chitinophagaceae(100);
Otu00953	5	0	0	0	0	0	0	0	0	0	0	0	0	0	0	Bacteria(100);Proteobacteria(100);Alphaproteobacteria(100);Sphingomonadales(100);Sphingomonadales_unclassified(100);
Otu00954	0	0	0	0	0	0	0	0	0	0	0	0	5	0	0	Bacteria(100);Firmicutes(100);Clostridia(100);Clostridiales(100);Family_XI(100);
Otu00955	0	0	0	0	0	0	0	0	0	0	0	5	0	0	0	Bacteria(100);Firmicutes(100);Clostridia(100);Clostridiales(100);Syntrophomonadaceae(100);Syntrophomonas(100);
Otu00956	0	0	5	0	0	0	0	0	0	0	0	0	0	0	0	Bacteria(100);Actinobacteria(100);Actinobacteria(100);Propionibacteriales(100);Propionibacteriaceae(100);
Otu00957	2	0	0	0	0	0	0	0	0	0	0	0	3	0	0	Bacteria(100);Firmicutes(100);Clostridia(100);Clostridiales(100);Lachnospiraceae(100);Pseudobutyrivibrio(100);
Otu00958	0	0	0	0	0	0	0	0	0	0	0	0	5	0	0	Bacteria(100);Bacteroidetes(100);Sphingobacteriia(100);Sphingobacteriales(100);Chitinophagaceae(100);
Otu00959	5	0	0	0	0	0	0	0	0	0	0	0	0	0	0	Bacteria(100);Firmicutes(100);Firmicutes_unclassified(100);Firmicutes_unclassified(100);Firmicutes_unclassified(100);
Otu00960	5	0	0	0	0	0	0	0	0	0	0	0	0	0	0	Bacteria(100);Firmicutes(100);Clostridia(100);Clostridiales(100);Ruminococcaceae(100);Incertae_Sedis(100);
Otu00961	0	0	0	0	0	0	0	5	0	0	0	0	0	0	0	Bacteria(100);Planctomycetes(100);Planctomycetacia(100);Planctomycetales(100);Planctomycetaceae(100);Gemmata(100);
Otu00962	0	0	0	0	0	0	0	0	0	0	0	0	0	0	5	Bacteria(100);Bacteroidetes(100);Bacteroidia(100);Bacteroidales(100);Porphyromonadaceae(100);Parabacteroides(100);
Otu00963	0	0	5	0	0	0	0	0	0	0	0	0	0	0	0	Bacteria(100);Proteobacteria(100);Alphaproteobacteria(100);Rhizobiales(100);Rhizobiales_unclassified(100);
Otu00964	0	0	0	0	0	0	0	0	0	0	5	0	0	0	0	Bacteria(100);Proteobacteria(100);Betaproteobacteria(100);Burkholderiales(100);Oxalobacteraceae(100);Duganella(100);
Otu00965	0	5	0	0	0	0	0	0	0	0	0	0	0	0	0	Bacteria(100);Proteobacteria(100);Alphaproteobacteria(100);Rhizobiales(100);A0839(100);
Otu00966	0	0	5	0	0	0	0	0	0	0	0	0	0	0	0	Bacteria(100);Firmicutes(100);Clostridia(100);Clostridiales(100);Clostridiales_unclassified(100);
Otu00967	0	0	5	0	0	0	0	0	0	0	0	0	0	0	0	Bacteria(100);Deinococcus-Thermus(100);Deinococci(100);Deinococcales(100);Deinococcaceae(100);Deinococcus(100);
Otu00968	0	0	5	0	0	0	0	0	0	0	0	0	0	0	0	Bacteria(100);Firmicutes(100);Clostridia(100);Clostridiales(100);Peptostreptococcaceae(100);Filifactor(100);
Otu00969	0	5	0	0	0	0	0	0	0	0	0	0	0	0	0	Bacteria(100);Acidobacteria(100);Acidobacteria(100);Subgroup_3(100);Unknown_Family(100);Candidatus_Solibacter(100);
Otu00970	0	0	0	0	0	0	0	0	0	0	0	0	0	0	5	Bacteria(100);Bacteroidetes(100);VC2.1_Bac22(100);VC2.1_Bac22_unclassified(100);VC2.1_Bac22_unclassified(100);
Otu00971	0	0	0	0	0	0	0	0	0	0	5	0	0	0	0	Bacteria(100);Verrucomicrobia(100);Verrucomicrobiae(100);Verrucomicrobiales(100);Verrucomicrobiaceae(100);Prosthecobacter(100);
Otu00972	0	0	0	0	0	0	0	0	5	0	0	0	0	0	0	Bacteria(100);Proteobacteria(100);Betaproteobacteria(100);Burkholderiales(100);Oxalobacteraceae(100);Massilia(100);
Otu00973	0	0	0	0	0	0	0	0	0	0	0	0	0	5	0	Bacteria(100);Actinobacteria(100);Actinobacteria_unclassified(61);Actinobacteria_unclassified(61);Actinobacteria_unclassified(61);
Otu00974	0	0	0	0	0	0	0	0	0	0	0	0	0	0	5	Bacteria(100);Proteobacteria(100);Alphaproteobacteria(100);Rhizobiales(100);Hyphomicrobiaceae(100);Hyphomicrobium(100);
Otu00975	0	0	0	5	0	0	0	0	0	0	0	0	0	0	0	Bacteria(100);Proteobacteria(100);Alphaproteobacteria(100);Rhodospirillales(100);Rhodospirillaceae(100);Pelagibius(100);
Otu00976	0	0	0	5	0	0	0	0	0	0	0	0	0	0	0	Bacteria(100);Proteobacteria(100);Betaproteobacteria(100);Burkholderiales(100);Oxalobacteraceae(100);
Otu00977	0	0	0	0	0	0	0	0	0	0	0	0	5	0	0	Bacteria(100);Firmicutes(100);Bacilli(100);Lactobacillales(100);Aerococcaceae(100);Facklamia(100);
Otu00978	0	5	0	0	0	0	0	0	0	0	0	0	0	0	0	Bacteria(100);Proteobacteria(100);Alphaproteobacteria(100);Rhizobiales(100);Hyphomicrobiaceae(100);Devosia(100);
Otu00979	0	0	0	5	0	0	0	0	0	0	0	0	0	0	0	Bacteria(100);Proteobacteria(100);Alphaproteobacteria(100);Sphingomonadales(100);Erythrobacteraceae(100);Altererythrobacter(80);
Otu00980	0	0	0	0	0	0	0	0	0	0	4	0	1	0	0	Bacteria(100);Proteobacteria(100);Alphaproteobacteria(100);Caulobacterales(100);Caulobacteraceae(100);Caulobacter(100);
Otu00981	0	0	0	0	0	0	3	2	0	0	0	0	0	0	0	Bacteria(100);Proteobacteria(100);Betaproteobacteria(100);Burkholderiales(100);Oxalobacteraceae(100);Massilia(100);
Otu00982	0	0	0	0	0	0	0	0	0	5	0	0	0	0	0	Bacteria(100);Bacteroidetes(100);Bacteroidia(100);Bacteroidales(100);Prevotellaceae(100);Prevotella(100);
Otu00983	0	0	1	1	0	2	0	0	0	0	0	0	1	0	0	Bacteria(100);Actinobacteria(100);Actinobacteria(100);Corynebacteriales(100);Corynebacteriaceae(100);Corynebacterium(100);
Otu00984	0	0	0	5	0	0	0	0	0	0	0	0	0	0	0	Bacteria(100);Proteobacteria(100);Alphaproteobacteria(100);Sphingomonadales(100);Sphingomonadaceae(100);Sphingomonas(80);
Otu00985	0	0	0	0	0	5	0	0	0	0	0	0	0	0	0	Bacteria(100);Proteobacteria(100);Alphaproteobacteria(100);Rhodobacterales(100);Rhodobacteraceae(100);
Otu00986	0	0	0	0	0	0	0	0	0	5	0	0	0	0	0	Bacteria(100);Proteobacteria(100);Deltaproteobacteria(100);Myxococcales(100);0319-6G20(100);
Otu00987	0	0	0	0	0	0	0	0	0	0	0	0	0	0	5	Bacteria(100);Proteobacteria(100);Alphaproteobacteria(100);Alphaproteobacteria_unclassified(100);Alphaproteobacteria_unclassified(100);
Otu00988	0	0	0	0	0	5	0	0	0	0	0	0	0	0	0	Bacteria(100);Candidate_division_OD1(100);Candidate_division_OD1_unclassified(100);Candidate_division_OD1_unclassified(100);Candidate_division_OD1_unclassified(100);
Otu00989	0	0	0	1	0	4	0	0	0	0	0	0	0	0	0	Bacteria(100);Proteobacteria(100);Gammaproteobacteria(100);Xanthomonadales(100);Xanthomonadaceae(100);Arenimonas(100);
Otu00990	0	5	0	0	0	0	0	0	0	0	0	0	0	0	0	Bacteria(100);Proteobacteria(100);Alphaproteobacteria(100);Rhizobiales(100);Methylocystaceae(100);Hansschlegelia(100);
Otu00991	0	0	0	0	0	0	0	5	0	0	0	0	0	0	0	Bacteria(100);Actinobacteria(100);Thermoleophilia(100);Solirubrobacterales(100);Solirubrobacterales_unclassified(100);
Otu00992	0	0	0	0	0	0	0	0	0	0	5	0	0	0	0	Bacteria(100);Proteobacteria(100);Betaproteobacteria(100);Burkholderiales(100);Oxalobacteraceae(100);Janthinobacterium(100);
Otu00993	0	0	0	0	0	0	0	1	1	3	0	0	0	0	0	Bacteria(100);Deinococcus-Thermus(100);Deinococci(100);Deinococcales(100);Trueperaceae(100);Truepera(100);
Otu00994	0	0	0	0	0	0	0	4	0	0	1	0	0	0	0	Bacteria(100);Proteobacteria(100);Betaproteobacteria(100);Burkholderiales(100);Oxalobacteraceae(100);Duganella(61);
Otu00995	0	0	0	0	0	0	0	0	0	0	2	0	0	3	0	Bacteria(100);Proteobacteria(100);Gammaproteobacteria(100);Xanthomonadales(100);Xanthomonadaceae(100);Dokdonella(100);
Otu00996	0	0	0	0	0	0	0	0	0	0	5	0	0	0	0	Bacteria(100);Bacteroidetes(100);Sphingobacteriia(100);Sphingobacteriales(100);Chitinophagaceae(100);
Otu00997	0	0	0	0	0	0	0	0	0	0	0	0	0	5	0	Bacteria(100);Proteobacteria(100);Gammaproteobacteria(100);Oceanospirillales(100);Oceanospirillaceae(100);Neptuniibacter(100);
Otu00998	0	1	0	0	0	0	0	4	0	0	0	0	0	0	0	Bacteria(100);Firmicutes(100);Clostridia(100);Clostridiales(100);Family_XI(100);Peptoniphilus(100);
Otu00999	0	0	0	0	0	0	0	0	0	0	5	0	0	0	0	Bacteria(100);Bacteroidetes(100);Sphingobacteriia(100);Sphingobacteriales(100);Chitinophagaceae(100);
Otu01000	0	0	0	0	0	0	0	0	0	0	5	0	0	0	0	Bacteria(100);Bacteroidetes(100);Sphingobacteriia(80);Sphingobacteriales(80);Sphingobacteriales_unclassified(80);
Otu01001	0	0	0	0	0	0	0	0	0	0	0	0	5	0	0	Bacteria(100);Actinobacteria(100);Actinobacteria(100);Corynebacteriales(100);Corynebacteriaceae(100);Corynebacterium(100);
Otu01002	0	0	0	0	0	0	0	2	0	2	1	0	0	0	0	Bacteria(100);Actinobacteria(100);Actinobacteria(100);Corynebacteriales(100);Nocardiaceae(100);Rhodococcus(100);
Otu01003	0	0	0	0	0	0	0	0	0	0	5	0	0	0	0	Bacteria(100);Bacteroidetes(100);Sphingobacteriia(100);Sphingobacteriales(100);env.OPS_17(100);
Otu01004	0	0	0	0	0	0	0	0	0	0	0	0	5	0	0	Bacteria(100);Proteobacteria(100);Gammaproteobacteria(100);Gammaproteobacteria_unclassified(100);Gammaproteobacteria_unclassified(100);
Otu01005	0	0	0	0	0	0	0	0	0	0	0	0	0	0	5	Bacteria(100);Candidate_division_TM7(100);Candidate_division_TM7_unclassified(100);Candidate_division_TM7_unclassified(100);Candidate_division_TM7_unclassified(100);
Otu01006	0	0	0	0	0	0	0	5	0	0	0	0	0	0	0	Bacteria(100);Planctomycetes(100);Planctomycetacia(100);Planctomycetales(100);Planctomycetaceae(100);Gemmata(100);
Otu01007	0	0	0	0	5	0	0	0	0	0	0	0	0	0	0	Bacteria(100);Proteobacteria(100);Gammaproteobacteria(100);Chromatiales(100);Chromatiaceae(100);Rheinheimera(100);
Otu01008	0	0	0	0	0	0	0	5	0	0	0	0	0	0	0	Bacteria(100);Planctomycetes(100);Planctomycetacia(100);Planctomycetales(100);Planctomycetaceae(100);Isosphaera(100);
Otu01009	0	0	0	0	0	0	0	0	0	0	0	0	5	0	0	Bacteria(100);Proteobacteria(100);Alphaproteobacteria(100);Sphingomonadales(100);Ellin6055(100);
Otu01010	0	0	0	0	0	0	0	0	0	0	5	0	0	0	0	Bacteria(100);Candidate_division_TM7(100);Candidate_division_TM7_unclassified(100);Candidate_division_TM7_unclassified(100);Candidate_division_TM7_unclassified(100);
Otu01011	0	0	0	0	0	0	0	0	0	0	0	0	0	0	5	Bacteria(100);Actinobacteria(100);Actinobacteria(100);Micrococcales(100);Microbacteriaceae(100);
Otu01012	0	0	0	0	0	0	0	5	0	0	0	0	0	0	0	Bacteria(100);Proteobacteria(100);Betaproteobacteria(100);Burkholderiales(100);Oxalobacteraceae(100);
Otu01013	0	0	0	0	0	0	0	0	0	0	0	0	0	5	0	Bacteria(100);Proteobacteria(100);Alphaproteobacteria(100);Rhizobiales(100);Aurantimonadaceae(100);
Otu01014	0	0	0	0	0	0	0	0	0	0	0	0	0	5	0	Bacteria(100);Firmicutes(100);Clostridia(100);Clostridiales(100);Ruminococcaceae(100);Incertae_Sedis(100);
Otu01015	0	0	0	0	0	0	0	0	0	0	5	0	0	0	0	Bacteria(100);Candidate_division_TM7(100);Candidate_division_TM7_unclassified(100);Candidate_division_TM7_unclassified(100);Candidate_division_TM7_unclassified(100);
Otu01016	0	0	0	0	0	0	0	0	0	0	5	0	0	0	0	Bacteria(100);Candidate_division_TM7(100);Candidate_division_TM7_unclassified(100);Candidate_division_TM7_unclassified(100);Candidate_division_TM7_unclassified(100);
Otu01017	0	0	0	5	0	0	0	0	0	0	0	0	0	0	0	Bacteria(100);Firmicutes(100);Clostridia(100);Clostridiales(100);Lachnospiraceae(100);Blautia(100);
Otu01018	0	0	0	5	0	0	0	0	0	0	0	0	0	0	0	Bacteria(100);Firmicutes(100);Clostridia(100);Clostridiales(100);Lachnospiraceae(100);
Otu01019	0	0	0	0	0	0	0	0	0	2	1	0	0	2	0	Bacteria(100);Proteobacteria(100);Betaproteobacteria(100);Burkholderiales(100);Burkholderiales_unclassified(61);
Otu01020	0	0	0	0	0	0	0	0	0	0	5	0	0	0	0	Bacteria(100);Proteobacteria(100);Alphaproteobacteria(100);Rhodospirillales(100);Acetobacteraceae(100);Acidisphaera(100);
Otu01021	0	0	0	0	0	0	0	0	0	0	5	0	0	0	0	Bacteria(100);Firmicutes(100);Clostridia(100);Clostridiales(100);Clostridiaceae_1(100);Clostridium_sensu_stricto_1(100);
Otu01022	0	0	0	0	0	5	0	0	0	0	0	0	0	0	0	Bacteria(100);Firmicutes(100);Negativicutes(100);Selenomonadales(100);Selenomonadales_unclassified(100);
Otu01023	0	0	0	0	0	5	0	0	0	0	0	0	0	0	0	Bacteria(100);Bacteria_unclassified(100);Bacteria_unclassified(100);Bacteria_unclassified(100);Bacteria_unclassified(100);
Otu01024	1	0	0	0	0	0	0	0	0	0	4	0	0	0	0	Bacteria(100);Proteobacteria(100);Betaproteobacteria(100);Burkholderiales(100);Oxalobacteraceae(100);Janthinobacterium(100);
Otu01025	5	0	0	0	0	0	0	0	0	0	0	0	0	0	0	Bacteria(100);Bacteroidetes(100);Sphingobacteriia(100);Sphingobacteriales(100);Chitinophagaceae(100);Ferruginibacter(100);
Otu01026	0	0	0	0	0	0	0	2	0	0	0	2	1	0	0	Bacteria(100);Actinobacteria(100);Actinobacteria(100);Corynebacteriales(100);Corynebacteriaceae(100);Corynebacterium(100);
Otu01027	0	0	0	0	0	5	0	0	0	0	0	0	0	0	0	Bacteria(100);Bacteroidetes(100);Cytophagia(100);Cytophagales(100);Cytophagaceae(100);Hymenobacter(100);
Otu01028	4	0	0	0	0	0	0	1	0	0	0	0	0	0	0	Bacteria(100);Proteobacteria(100);Alphaproteobacteria(100);Rhodobacterales(100);Rhodobacteraceae(100);Paracoccus(100);
Otu01029	0	0	0	0	0	0	0	0	0	0	0	0	5	0	0	Bacteria(100);Proteobacteria(100);Alphaproteobacteria(100);Alphaproteobacteria_unclassified(100);Alphaproteobacteria_unclassified(100);
Otu01030	0	0	0	0	0	0	0	1	0	0	0	4	0	0	0	Bacteria(100);Proteobacteria(100);Alphaproteobacteria(100);Sphingomonadales(100);Sphingomonadaceae(100);Novosphingobium(100);
Otu01031	0	0	5	0	0	0	0	0	0	0	0	0	0	0	0	Bacteria(100);Bacteroidetes(100);Bacteroidia(100);Bacteroidales(100);Porphyromonadaceae(100);Porphyromonas(100);
Otu01032	0	0	0	0	0	0	0	5	0	0	0	0	0	0	0	Bacteria(100);Proteobacteria(100);Alphaproteobacteria(100);Sphingomonadales(100);Sphingomonadaceae(80);Novosphingobium(61);
Otu01033	0	0	0	0	0	5	0	0	0	0	0	0	0	0	0	Bacteria(100);Proteobacteria(100);Betaproteobacteria(100);Betaproteobacteria_unclassified(100);Betaproteobacteria_unclassified(100);
Otu01034	0	0	0	0	0	0	0	0	0	0	0	0	0	5	0	Bacteria(100);Proteobacteria(100);Alphaproteobacteria(100);Rhodobacterales(100);Rhodobacteraceae(100);Sulfitobacter(100);
Otu01035	0	0	0	0	0	5	0	0	0	0	0	0	0	0	0	Bacteria(100);Verrucomicrobia(100);Verrucomicrobiae(100);Verrucomicrobiales(100);Verrucomicrobiaceae(100);Roseimicrobium(100);
Otu01036	0	0	0	0	0	2	0	0	0	0	0	0	2	0	0	Bacteria(100);Actinobacteria(100);Actinobacteria(100);Actinomycetales(100);Actinomycetaceae(100);Actinomyces(100);
Otu01037	0	0	0	0	4	0	0	0	0	0	0	0	0	0	0	Bacteria(100);Proteobacteria(100);Gammaproteobacteria(100);Gammaproteobacteria_unclassified(100);Gammaproteobacteria_unclassified(100);
Otu01038	0	0	0	0	0	0	0	0	0	0	4	0	0	0	0	Bacteria(100);Proteobacteria(100);Betaproteobacteria(100);Burkholderiales(100);Comamonadaceae(100);Polaromonas(100);
Otu01039	0	0	0	0	0	0	0	0	4	0	0	0	0	0	0	Bacteria(100);Actinobacteria(100);Actinobacteria(100);Propionibacteriales(100);Propionibacteriaceae(100);
Otu01040	0	0	0	0	0	0	0	0	0	0	4	0	0	0	0	Bacteria(100);Actinobacteria(100);Thermoleophilia(100);Solirubrobacterales(100);Solirubrobacteraceae(100);Solirubrobacter(100);
Otu01041	0	0	0	0	0	0	0	0	0	0	0	0	0	4	0	Bacteria(100);Proteobacteria(100);Alphaproteobacteria(100);Rhizobiales(100);Methylocystaceae(100);Methylocystis(100);
Otu01042	0	0	0	0	0	0	0	0	0	0	4	0	0	0	0	Bacteria(100);Proteobacteria(100);Betaproteobacteria(100);Burkholderiales(100);Comamonadaceae(100);Simplicispira(100);
Otu01043	0	0	0	0	0	0	0	0	0	0	4	0	0	0	0	Bacteria(100);Proteobacteria(100);Betaproteobacteria(100);Burkholderiales(100);Oxalobacteraceae(100);Duganella(100);
Otu01044	0	0	0	0	0	0	0	4	0	0	0	0	0	0	0	Bacteria(100);Proteobacteria(100);Betaproteobacteria(100);Burkholderiales(100);Oxalobacteraceae(100);Massilia(75);
Otu01045	4	0	0	0	0	0	0	0	0	0	0	0	0	0	0	Bacteria(100);Bacteroidetes(100);Sphingobacteriia(100);Sphingobacteriales(100);Chitinophagaceae(100);Terrimonas(100);
Otu01046	0	4	0	0	0	0	0	0	0	0	0	0	0	0	0	Bacteria(100);Candidate_division_TM7(100);Candidate_division_TM7_unclassified(100);Candidate_division_TM7_unclassified(100);Candidate_division_TM7_unclassified(100);
Otu01047	0	3	0	0	1	0	0	0	0	0	0	0	0	0	0	Bacteria(100);Bacteroidetes(100);Flavobacteriia(100);Flavobacteriales(100);Flavobacteriaceae(100);Chryseobacterium(100);
Otu01048	0	0	0	0	0	0	0	0	0	0	4	0	0	0	0	Bacteria(100);Bacteroidetes(100);Sphingobacteriia(100);Sphingobacteriales(100);Chitinophagaceae(100);Taibaiella(100);
Otu01049	0	0	0	0	0	0	0	0	0	0	0	0	4	0	0	Bacteria(100);Firmicutes(100);Clostridia(100);Clostridiales(100);Family_XI(100);
Otu01050	0	0	0	0	0	0	0	0	0	4	0	0	0	0	0	Bacteria(100);Firmicutes(100);Bacilli(100);Lactobacillales(100);Leuconostocaceae(100);Weissella(100);
Otu01051	0	0	0	0	0	0	0	0	0	0	0	0	0	4	0	Bacteria(100);Actinobacteria(100);Acidimicrobiia(100);Acidimicrobiales(100);Acidimicrobiales_unclassified(100);
Otu01052	0	0	0	0	0	0	0	0	4	0	0	0	0	0	0	Bacteria(100);Actinobacteria(100);Actinobacteria(100);Propionibacteriales(100);Propionibacteriaceae(100);Propioniciclava(100);
Otu01053	0	0	0	0	0	0	0	4	0	0	0	0	0	0	0	Bacteria(100);Actinobacteria(100);Actinobacteria(100);Micrococcales(100);Micrococcaceae(100);Arthrobacter(100);
Otu01054	0	0	0	0	0	0	0	0	0	0	0	0	4	0	0	Bacteria(100);Actinobacteria(100);Actinobacteria(100);Kineosporiales(100);Kineosporiaceae(100);Kineosporia(75);
Otu01055	0	0	0	0	0	0	0	0	0	0	0	0	0	0	4	Bacteria(100);Planctomycetes(100);Planctomycetacia(100);Planctomycetales(100);Planctomycetaceae(100);Pirellula(100);
Otu01056	0	0	4	0	0	0	0	0	0	0	0	0	0	0	0	Archaea(100);Euryarchaeota(100);Halobacteria(100);Halobacteriales(100);MSP41(100);
Otu01057	0	0	2	0	1	1	0	0	0	0	0	0	0	0	0	Bacteria(100);Bacteroidetes(100);Cytophagia(100);Cytophagales(100);Cytophagaceae(100);Hymenobacter(100);
Otu01058	0	4	0	0	0	0	0	0	0	0	0	0	0	0	0	Bacteria(100);Chlorobi(100);Chlorobi_unclassified(100);Chlorobi_unclassified(100);Chlorobi_unclassified(100);
Otu01059	0	0	0	0	0	0	0	0	4	0	0	0	0	0	0	Bacteria(100);Proteobacteria(100);Gammaproteobacteria(100);Xanthomonadales(100);Xanthomonadaceae(100);Dyella(100);
Otu01060	0	0	0	1	0	0	0	0	0	0	0	3	0	0	0	Bacteria(100);Proteobacteria(100);Alphaproteobacteria(100);Sphingomonadales(100);Sphingomonadaceae(100);
Otu01061	0	0	0	0	0	0	0	0	0	4	0	0	0	0	0	Bacteria(100);Proteobacteria(100);Gammaproteobacteria(100);Pseudomonadales(100);Pseudomonadaceae(100);
Otu01062	0	0	0	0	0	0	0	0	4	0	0	0	0	0	0	Bacteria(100);Bacteroidetes(100);Flavobacteriia(100);Flavobacteriales(100);Flavobacteriaceae(100);Chryseobacterium(100);
Otu01063	0	0	0	0	0	0	0	4	0	0	0	0	0	0	0	Bacteria(100);Bacteroidetes(100);Bacteroidia(100);Bacteroidales(100);Prevotellaceae(100);Alloprevotella(100);
Otu01064	0	0	0	0	0	0	0	0	0	1	0	0	0	3	0	Bacteria(100);Firmicutes(100);Bacilli(100);Lactobacillales(100);Carnobacteriaceae(100);Alloiococcus(100);
Otu01065	0	0	0	0	0	0	0	4	0	0	0	0	0	0	0	Bacteria(100);Firmicutes(100);Clostridia(100);Clostridiales(100);Ruminococcaceae(100);Incertae_Sedis(100);
Otu01066	0	4	0	0	0	0	0	0	0	0	0	0	0	0	0	Bacteria(100);Bacteria_unclassified(100);Bacteria_unclassified(100);Bacteria_unclassified(100);Bacteria_unclassified(100);
Otu01067	0	4	0	0	0	0	0	0	0	0	0	0	0	0	0	Bacteria(100);Chloroflexi(100);Chloroflexi_unclassified(100);Chloroflexi_unclassified(100);Chloroflexi_unclassified(100);
Otu01068	0	0	0	0	0	0	0	0	0	0	0	0	0	4	0	Bacteria(100);Proteobacteria(100);Deltaproteobacteria(100);GR-WP33-30(100);GR-WP33-30_unclassified(100);
Otu01069	0	0	0	0	0	0	0	0	0	0	4	0	0	0	0	Bacteria(100);Bacteroidetes(100);Sphingobacteriia(100);Sphingobacteriales(100);Chitinophagaceae(100);
Otu01070	0	0	0	0	0	0	0	0	0	0	0	0	0	4	0	Bacteria(100);Proteobacteria(75);Deltaproteobacteria;Myxococcales;P3OB-42 Proteobacteria_unclassified(75);Proteobacteria_unclassified(75);Proteobacteria_unclassified(75);
Otu01071	0	0	0	0	0	0	0	0	0	0	0	0	0	4	0	Bacteria(100);Acidobacteria(100);Acidobacteria(100);Acidobacteriales(100);Acidobacteriaceae_(Subgroup_1)(100);
Otu01072	0	0	0	0	0	0	0	0	0	0	0	0	0	4	0	Bacteria(100);Proteobacteria(100);Alphaproteobacteria(100);Rhodospirillales(100);Acetobacteraceae(100);Acidisphaera(100);
Otu01073	0	4	0	0	0	0	0	0	0	0	0	0	0	0	0	Bacteria(100);Actinobacteria(100);Acidimicrobiia(100);Acidimicrobiales(100);Acidimicrobiales_unclassified(100);
Otu01074	0	0	0	0	0	0	0	0	0	0	0	0	4	0	0	Bacteria(100);Proteobacteria(100);Alphaproteobacteria(100);Sphingomonadales(100);Sphingomonadaceae(100);Novosphingobium(100);
Otu01075	0	0	0	0	0	0	0	0	4	0	0	0	0	0	0	Bacteria(100);Firmicutes(100);Firmicutes_unclassified(100);Firmicutes_unclassified(100);Firmicutes_unclassified(100);
Otu01076	0	0	4	0	0	0	0	0	0	0	0	0	0	0	0	Bacteria(100);Bacteroidetes(100);Cytophagia(100);Cytophagales(100);Cytophagaceae(100);Hymenobacter(100);
Otu01077	4	0	0	0	0	0	0	0	0	0	0	0	0	0	0	Bacteria(100);Proteobacteria(100);Betaproteobacteria(100);Nitrosomonadales(100);Gallionellaceae(100);Sideroxydans(100);
Otu01078	0	0	0	0	0	0	0	0	4	0	0	0	0	0	0	Bacteria(100);Planctomycetes(100);Planctomycetacia(100);Planctomycetales(100);Planctomycetaceae(100);
Otu01079	0	0	0	0	0	0	0	0	0	0	4	0	0	0	0	Bacteria(100);Bacteroidetes(100);Sphingobacteriia(100);Sphingobacteriales(100);Sphingobacteriaceae(100);Sphingobacterium(100);
Otu01080	0	4	0	0	0	0	0	0	0	0	0	0	0	0	0	Bacteria(100);Actinobacteria(100);Acidimicrobiia(100);Acidimicrobiales(100);Acidimicrobiales_unclassified(100);
Otu01081	0	0	0	0	0	0	0	0	0	0	0	4	0	0	0	Bacteria(100);Chloroflexi(100);Thermomicrobia(100);JG30-KF-CM45(100);JG30-KF-CM45_unclassified(100);
Otu01082	0	0	0	0	0	0	0	0	0	0	0	0	4	0	0	Bacteria(100);Firmicutes(100);Clostridia(100);Clostridiales(100);Family_XI(100);Finegoldia(100);
Otu01083	0	0	0	0	0	0	0	0	0	0	0	0	4	0	0	Bacteria(100);Candidate_division_SR1(100);Candidate_division_SR1_unclassified(100);Candidate_division_SR1_unclassified(100);Candidate_division_SR1_unclassified(100);
Otu01084	0	0	0	0	0	0	0	4	0	0	0	0	0	0	0	Bacteria(100);Actinobacteria(100);Thermoleophilia(100);Solirubrobacterales(100);Solirubrobacteraceae(75);Solirubrobacter(75);
Otu01085	0	0	0	0	0	0	0	0	0	0	4	0	0	0	0	Bacteria(100);Bacteroidetes(100);Sphingobacteriia(100);Sphingobacteriales(100);Chitinophagaceae(100);Ferruginibacter(100);
Otu01086	0	0	0	0	0	0	0	0	0	0	0	0	4	0	0	Bacteria(100);Firmicutes(100);Clostridia(100);Clostridiales(100);Family_XI(100);Anaerococcus(100);
Otu01087	0	4	0	0	0	0	0	0	0	0	0	0	0	0	0	Bacteria(100);Actinobacteria(100);Acidimicrobiia(100);Acidimicrobiales(100);Acidimicrobiales_unclassified(100);
Otu01088	0	0	0	0	0	0	0	4	0	0	0	0	0	0	0	Bacteria(100);Planctomycetes(100);Planctomycetacia(100);Planctomycetales(100);Planctomycetaceae(100);
Otu01089	0	4	0	0	0	0	0	0	0	0	0	0	0	0	0	Bacteria(100);Actinobacteria(100);Actinobacteria(100);Pseudonocardiales(100);Pseudonocardiaceae(100);Amycolatopsis(100);
Otu01090	0	0	0	0	0	0	0	0	0	0	0	4	0	0	0	Bacteria(100);Gemmatimonadetes(100);Gemmatimonadetes(100);Gemmatimonadales(100);Gemmatimonadaceae(100);Gemmatimonas(100);
Otu01091	0	0	0	0	4	0	0	0	0	0	0	0	0	0	0	Bacteria(100);Actinobacteria(100);Actinobacteria(100);Corynebacteriales(100);Corynebacteriaceae(100);Corynebacterium(100);
Otu01092	0	0	0	0	0	0	0	0	0	0	4	0	0	0	0	Bacteria(100);Bacteroidetes(100);Sphingobacteriia(100);Sphingobacteriales(100);Chitinophagaceae(100);Ferruginibacter(100);
Otu01093	0	0	0	0	0	0	0	0	0	4	0	0	0	0	0	Bacteria(100);Firmicutes(100);Bacilli(100);Lactobacillales(100);Leuconostocaceae(100);Weissella(100);
Otu01094	0	0	0	0	0	4	0	0	0	0	0	0	0	0	0	Bacteria(100);Proteobacteria(100);Alphaproteobacteria(100);Rhodospirillales(100);Acetobacteraceae(100);
Otu01095	0	0	0	0	0	0	0	0	0	0	3	0	1	0	0	Bacteria(100);Firmicutes(100);Clostridia(100);Clostridiales(100);Clostridiaceae_1(100);Clostridium_sensu_stricto_1(100);
Otu01096	0	0	0	0	0	0	0	0	0	1	0	0	0	3	0	Bacteria(100);Firmicutes(100);Bacilli(100);Bacillales(100);
Otu01097	0	0	0	0	0	0	0	4	0	0	0	0	0	0	0	Bacteria(100);Proteobacteria(100);Alphaproteobacteria(100);Sphingomonadales(100);Sphingomonadaceae(100);Sphingobium(100);
Otu01098	0	0	0	0	0	0	0	0	0	1	1	0	1	1	0	Bacteria(100);Proteobacteria(100);Betaproteobacteria(100);Burkholderiales(100);
Otu01099	0	0	0	0	0	0	0	0	0	0	0	0	0	0	4	Bacteria(100);Proteobacteria(100);Betaproteobacteria(100);Burkholderiales(100);Burkholderiaceae(100);
Otu01100	4	0	0	0	0	0	0	0	0	0	0	0	0	0	0	Bacteria(100);Firmicutes(100);Bacilli(100);Lactobacillales(100);Leuconostocaceae(100);Leuconostoc(100);
Otu01101	0	4	0	0	0	0	0	0	0	0	0	0	0	0	0	Bacteria(100);Proteobacteria(100);Gammaproteobacteria(100);Oceanospirillales(100);Oceanospirillaceae(100);Marinomonas(100);
Otu01102	0	0	0	0	0	0	0	0	0	0	0	0	0	0	4	Bacteria(100);Aquificae(100);Aquificae(100);Aquificales(100);Hydrogenothermaceae(100);Persephonella(100);
Otu01103	0	0	0	0	0	0	4	0	0	0	0	0	0	0	0	Bacteria(100);Bacteria_unclassified(100);Bacteria_unclassified(100);Bacteria_unclassified(100);Bacteria_unclassified(100);
Otu01104	4	0	0	0	0	0	0	0	0	0	0	0	0	0	0	Bacteria(100);Armatimonadetes(100);Armatimonadia(100);Armatimonadales(100);Armatimonadaceae(100);Armatimonas(100);
Otu01105	0	0	0	0	0	0	0	0	0	0	0	0	0	0	4	Bacteria(100);Proteobacteria(100);Epsilonproteobacteria(100);Campylobacterales(100);Helicobacteraceae(100);Sulfurovum(100);
Otu01106	0	0	0	0	0	4	0	0	0	0	0	0	0	0	0	Bacteria(100);Acidobacteria(100);Acidobacteria(100);Subgroup_3(100);Unknown_Family(100);Candidatus_Solibacter(100);
Otu01107	0	0	4	0	0	0	0	0	0	0	0	0	0	0	0	Bacteria(100);Proteobacteria(100);Gammaproteobacteria(100);Pseudomonadales(100);Moraxellaceae(100);Psychrobacter(100);
Otu01108	0	0	0	0	0	0	0	0	0	0	4	0	0	0	0	Bacteria(100);Proteobacteria(100);Gammaproteobacteria(100);Xanthomonadales(100);Xanthomonadaceae(100);Dokdonella(100);
Otu01109	0	0	0	0	0	0	0	0	0	0	4	0	0	0	0	Bacteria(100);Planctomycetes(100);Phycisphaerae(100);WD2101_soil_group(100);WD2101_soil_group_unclassified(100);
Otu01110	0	0	0	0	0	0	0	0	0	0	0	0	4	0	0	Bacteria(100);Firmicutes(100);Clostridia(100);Clostridia_unclassified(100);Clostridia_unclassified(100);
Otu01111	0	0	0	0	0	4	0	0	0	0	0	0	0	0	0	Bacteria(100);Chloroflexi(100);Thermomicrobia(100);JG30-KF-CM45(100);JG30-KF-CM45_unclassified(100);
Otu01112	0	0	0	0	0	0	0	0	0	0	4	0	0	0	0	Bacteria(100);Proteobacteria(100);Deltaproteobacteria(100);Myxococcales(100);Myxococcales_unclassified(100);
Otu01113	0	0	0	0	0	0	0	0	0	0	0	0	0	4	0	Bacteria(100);Firmicutes(100);Bacilli(100);Bacillales(100);
Otu01114	0	0	0	0	0	0	0	0	0	0	0	0	4	0	0	Bacteria(100);Actinobacteria(100);Actinobacteria(100);Corynebacteriales(100);Corynebacteriaceae(75);Corynebacterium(75);
Otu01115	0	0	0	0	0	0	0	0	0	4	0	0	0	0	0	Bacteria(100);Proteobacteria(100);Betaproteobacteria(100);Burkholderiales(100);Oxalobacteraceae(100);Massilia(100);
Otu01116	0	0	0	0	0	4	0	0	0	0	0	0	0	0	0	Bacteria(100);Proteobacteria(100);Betaproteobacteria(100);Betaproteobacteria_unclassified(100);Betaproteobacteria_unclassified(100);
Otu01117	0	0	0	0	0	0	0	4	0	0	0	0	0	0	0	Bacteria(100);Actinobacteria(100);Nitriliruptoria(100);Nitriliruptorales(100);Nitriliruptoraceae(100);Nitriliruptor(100);
Otu01118	0	0	0	0	0	0	0	0	0	0	0	0	4	0	0	Bacteria(100);Planctomycetes(100);Planctomycetacia(100);Planctomycetales(100);Planctomycetaceae(100);Singulisphaera(100);
Otu01119	4	0	0	0	0	0	0	0	0	0	0	0	0	0	0	Bacteria(100);Chloroflexi(100);Thermomicrobia(100);JG30-KF-CM45(100);JG30-KF-CM45_unclassified(100);
Otu01120	0	0	4	0	0	0	0	0	0	0	0	0	0	0	0	Bacteria(100);Proteobacteria(100);Alphaproteobacteria(100);Rhodobacterales(100);Rhodobacteraceae(100);Roseobacter_clade_NAC11-7_lineage(100);
Otu01121	0	0	0	0	0	0	0	0	0	0	0	0	0	0	4	Bacteria(100);Proteobacteria(100);Alphaproteobacteria(100);Rhodobacterales(100);Rhodobacteraceae(100);
Otu01122	0	0	0	0	0	0	0	0	0	0	0	0	0	4	0	Bacteria(100);Bacteroidetes(100);Bacteroidetes_unclassified(100);Bacteroidetes_unclassified(100);Bacteroidetes_unclassified(100);
Otu01123	4	0	0	0	0	0	0	0	0	0	0	0	0	0	0	Bacteria(100);Chloroflexi(100);Chloroflexia(100);Chloroflexales(100);Roseiflexaceae(100);Roseiflexus(100);
Otu01124	0	0	0	0	0	4	0	0	0	0	0	0	0	0	0	Bacteria(100);Verrucomicrobia(100);Verrucomicrobiae(100);Verrucomicrobiales(100);Verrucomicrobiaceae(100);Roseimicrobium(100);
Otu01125	0	0	0	0	0	0	0	0	0	0	4	0	0	0	0	Bacteria(100);Verrucomicrobia(100);Spartobacteria(100);Chthoniobacterales(100);DA101_soil_group(100);
Otu01126	0	0	0	0	0	0	0	0	0	0	4	0	0	0	0	Bacteria(100);Proteobacteria(100);Alphaproteobacteria(100);Sphingomonadales(100);Sphingomonadaceae(100);Sphingobium(75);
Otu01127	0	4	0	0	0	0	0	0	0	0	0	0	0	0	0	Bacteria(100);Chloroflexi(100);Chloroflexia(100);Chloroflexales(100);Roseiflexaceae(100);Roseiflexus(100);
Otu01128	0	0	0	0	0	0	0	0	0	0	0	0	0	4	0	Bacteria(100);Bacteria_unclassified(100);Bacteria_unclassified(100);Bacteria_unclassified(100);Bacteria_unclassified(100);
Otu01129	0	0	0	0	0	0	0	0	0	0	4	0	0	0	0	Bacteria(100);Acidobacteria(100);Holophagae(100);Holophagales(100);Holophagaceae(100);Holophaga(100);
Otu01130	0	0	0	0	0	0	0	0	0	0	4	0	0	0	0	Bacteria(100);Verrucomicrobia(100);Verrucomicrobiae(100);Verrucomicrobiales(100);Verrucomicrobiaceae(100);Prosthecobacter(100);
Otu01131	0	0	0	0	0	0	0	0	0	0	4	0	0	0	0	Bacteria(100);Proteobacteria(100);Alphaproteobacteria(100);Sphingomonadales(100);Sphingomonadaceae(100);
Otu01132	0	0	0	0	0	0	0	0	0	0	4	0	0	0	0	Bacteria(100);Actinobacteria(100);Actinobacteria(100);Micrococcales(100);Micrococcales_unclassified(100);
Otu01133	0	0	0	0	0	0	0	0	0	0	4	0	0	0	0	Bacteria(100);Proteobacteria(100);Betaproteobacteria(100);Burkholderiales(100);Oxalobacteraceae(100);Massilia(100);
Otu01134	0	0	0	0	0	0	0	0	0	0	4	0	0	0	0	Bacteria(100);Proteobacteria(100);Betaproteobacteria(100);Burkholderiales(100);Oxalobacteraceae(100);
Otu01135	0	0	0	0	0	0	0	0	4	0	0	0	0	0	0	Bacteria(100);Actinobacteria(100);Acidimicrobiia(100);Acidimicrobiales(100);Iamiaceae(100);Iamia(100);
Otu01136	0	0	0	0	0	0	0	0	0	0	0	0	0	4	0	Bacteria(100);Firmicutes(100);Bacilli(100);Bacillales(100);Bacillales_unclassified(100);
Otu01137	0	0	0	0	0	0	0	0	0	0	0	0	0	0	4	Bacteria(100);Firmicutes(100);Bacilli(100);Bacillales(100);Paenibacillaceae(100);Paenibacillus(100);
Otu01138	0	0	0	0	0	0	0	0	0	0	4	0	0	0	0	Bacteria(100);Firmicutes(100);Negativicutes(100);Selenomonadales(100);Veillonellaceae(100);Propionispora(100);
Otu01139	0	0	0	0	0	0	0	0	0	0	2	0	2	0	0	Bacteria(100);Proteobacteria(100);Alphaproteobacteria(100);Caulobacterales(100);Caulobacteraceae(100);Phenylobacterium(75);
Otu01140	0	0	0	0	0	0	0	0	0	0	4	0	0	0	0	Bacteria(100);Proteobacteria(100);Betaproteobacteria(100);Burkholderiales(100);Oxalobacteraceae(100);Duganella(100);
Otu01141	0	4	0	0	0	0	0	0	0	0	0	0	0	0	0	Bacteria(100);Proteobacteria(100);Betaproteobacteria(100);Burkholderiales(100);Comamonadaceae(100);Hydrogenophaga(100);
Otu01142	0	0	4	0	0	0	0	0	0	0	0	0	0	0	0	Bacteria(100);Gemmatimonadetes(100);Gemmatimonadetes(100);S0134_terrestrial_group(100);S0134_terrestrial_group_unclassified(100);
Otu01143	0	0	0	0	0	0	0	0	0	0	4	0	0	0	0	Bacteria(100);Firmicutes(100);Clostridia(100);Clostridiales(100);Clostridiaceae_1(100);Clostridium_sensu_stricto_1(100);
Otu01144	0	0	0	0	0	0	0	0	0	0	0	0	3	0	0	Bacteria(100);Actinobacteria(100);Actinobacteria(100);Propionibacteriales(100);Nocardioidaceae(100);Nocardioides(100);
Otu01145	0	0	0	0	0	0	0	3	0	0	0	0	0	0	0	Bacteria(100);Proteobacteria(100);Alphaproteobacteria(100);Rhodospirillales(100);Acetobacteraceae(100);
Otu01146	0	0	0	0	0	0	0	0	0	0	2	0	1	0	0	Bacteria(100);Actinobacteria(100);Actinobacteria(100);Propionibacteriales(100);Nocardioidaceae(100);Nocardioides(100);
Otu01147	3	0	0	0	0	0	0	0	0	0	0	0	0	0	0	Bacteria(100);Firmicutes(100);Bacilli(100);Bacillales(100);Thermoactinomycetaceae(100);Kroppenstedtia(100);
Otu01148	0	2	0	0	0	0	0	0	0	0	0	0	1	0	0	Bacteria(100);Proteobacteria(100);Deltaproteobacteria(100);Myxococcales(100);Haliangiaceae(100);Haliangium(100);
Otu01149	0	0	0	0	0	0	0	0	0	0	1	1	1	0	0	Bacteria(100);Proteobacteria(100);Betaproteobacteria(100);Burkholderiales(100);Burkholderiales_unclassified(100);
Otu01150	0	0	0	0	0	0	0	0	0	0	0	0	3	0	0	Bacteria(100);Candidate_division_TM7(100);Candidate_division_TM7_unclassified(100);Candidate_division_TM7_unclassified(100);Candidate_division_TM7_unclassified(100);
Otu01151	0	0	0	0	0	0	0	3	0	0	0	0	0	0	0	Bacteria(100);Firmicutes(100);Clostridia(100);Clostridiales(100);Defluviitaleaceae(100);Incertae_Sedis(100);
Otu01152	0	0	0	0	0	0	0	0	0	0	0	0	3	0	0	Bacteria(100);Bacteroidetes(100);Flavobacteriia(100);Flavobacteriales(100);Flavobacteriaceae(100);Bergeyella(100);
Otu01153	0	0	0	0	0	0	0	0	3	0	0	0	0	0	0	Bacteria(100);Proteobacteria(100);Betaproteobacteria(100);Burkholderiales(100);Oxalobacteraceae(100);Massilia(67);
Otu01154	0	0	0	0	0	0	0	0	0	0	0	0	3	0	0	Bacteria(100);Firmicutes(100);Clostridia(100);Clostridiales(100);Eubacteriaceae(100);Acetobacterium(100);
Otu01155	0	0	0	0	0	0	0	3	0	0	0	0	0	0	0	Bacteria(100);Proteobacteria(100);Alphaproteobacteria(100);Sphingomonadales(100);Sphingomonadaceae(100);Sphingobium(100);
Otu01156	0	0	0	0	0	0	0	0	0	0	3	0	0	0	0	Bacteria(100);Proteobacteria(100);Deltaproteobacteria(100);Bdellovibrionales(100);Bacteriovoracaceae(100);Peredibacter(100);
Otu01157	0	0	0	0	0	0	0	0	0	0	0	0	0	0	3	Bacteria(100);Bacteroidetes(100);Cytophagia(100);Cytophagales(100);Cytophagaceae(100);Chryseolinea(100);
Otu01158	0	0	0	2	0	0	0	1	0	0	0	0	0	0	0	Bacteria(100);Actinobacteria(100);Actinobacteria(100);Corynebacteriales(100);Nocardiaceae(100);Williamsia(100);
Otu01159	0	0	0	0	0	0	0	3	0	0	0	0	0	0	0	Bacteria(100);Firmicutes(100);Clostridia(100);Clostridiales(100);Clostridiaceae_1(100);Clostridium_sensu_stricto_1(100);
Otu01160	0	0	0	0	0	0	0	0	0	0	3	0	0	0	0	Bacteria(100);Firmicutes(100);Negativicutes(100);Selenomonadales(100);Veillonellaceae(100);
Otu01161	0	0	0	0	0	0	0	0	0	0	0	3	0	0	0	Bacteria(100);Bacteroidetes(100);Cytophagia(100);Cytophagales(100);Cytophagaceae(100);Rhodocytophaga(100);
Otu01162	0	0	0	0	0	0	0	0	0	0	0	0	0	0	3	Bacteria(100);Planctomycetes(100);Planctomycetacia(100);Planctomycetales(100);Planctomycetaceae(100);Rhodopirellula(100);
Otu01163	3	0	0	0	0	0	0	0	0	0	0	0	0	0	0	Bacteria(100);Proteobacteria(100);Alphaproteobacteria(100);Rickettsiales(100);Rickettsiaceae(100);Rickettsia(100);
Otu01164	0	0	0	0	0	0	0	0	0	0	0	0	3	0	0	Bacteria(100);Actinobacteria(100);Actinobacteria(100);Corynebacteriales(100);Corynebacteriaceae(100);Corynebacterium(100);
Otu01165	0	0	0	0	0	0	0	0	0	0	0	0	3	0	0	Bacteria(100);Bacteroidetes(100);Bacteroidia(100);Bacteroidales(100);Prevotellaceae(100);Prevotella(100);
Otu01166	0	0	0	0	0	0	0	0	0	0	0	0	0	0	3	Bacteria(100);Bacteroidetes(100);Flavobacteriia(67);Flavobacteriales(67);Flavobacteriales_unclassified(67);
Otu01167	0	0	0	0	0	0	0	3	0	0	0	0	0	0	0	Bacteria(100);Candidate_division_TM7(100);Candidate_division_TM7_unclassified(100);Candidate_division_TM7_unclassified(100);Candidate_division_TM7_unclassified(100);
Otu01168	0	0	0	0	0	0	0	3	0	0	0	0	0	0	0	Bacteria(100);Bacteria_unclassified(100);Bacteria_unclassified(100);Bacteria_unclassified(100);Bacteria_unclassified(100);
Otu01169	0	0	0	0	0	0	0	0	0	0	0	0	0	0	3	Bacteria(100);Planctomycetes(100);Planctomycetacia(100);Planctomycetales(100);Planctomycetaceae(100);Pirellula(67);
Otu01170	0	0	0	0	0	0	0	1	0	0	0	0	2	0	0	Bacteria(100);Actinobacteria(100);Actinobacteria(100);Corynebacteriales(100);Corynebacteriaceae(100);Corynebacterium(100);
Otu01171	0	0	0	0	0	0	0	0	0	0	3	0	0	0	0	Bacteria(100);Bacteria_unclassified(100);Bacteria_unclassified(100);Bacteria_unclassified(100);Bacteria_unclassified(100);
Otu01172	0	0	0	0	0	0	0	1	0	1	0	0	1	0	0	Bacteria(100);Proteobacteria(100);Gammaproteobacteria(100);Pseudomonadales(100);Pseudomonadaceae(100);
Otu01173	0	0	0	0	0	0	0	0	0	0	0	0	3	0	0	Bacteria(100);Bacteroidetes(100);Sphingobacteriia(100);Sphingobacteriales(100);Chitinophagaceae(100);Ferruginibacter(100);
Otu01174	0	0	0	0	0	0	0	0	0	0	3	0	0	0	0	Bacteria(100);Proteobacteria(100);Deltaproteobacteria(100);Bdellovibrionales(100);Bacteriovoracaceae(100);Bacteriovorax(100);
Otu01175	0	0	0	0	0	0	1	2	0	0	0	0	0	0	0	Bacteria(100);Actinobacteria(100);Actinobacteria(100);Propionibacteriales(100);Nocardioidaceae(100);Nocardioides(100);
Otu01176	0	0	0	0	0	0	0	3	0	0	0	0	0	0	0	Bacteria(100);Bacteroidetes(100);Cytophagia(100);Cytophagales(100);Cytophagaceae(100);Rhodocytophaga(100);
Otu01177	0	0	0	0	0	0	0	0	0	0	3	0	0	0	0	Bacteria(100);Proteobacteria(100);Alphaproteobacteria(100);Caulobacterales(100);Caulobacteraceae(100);Phenylobacterium(100);
Otu01178	0	0	0	0	0	0	0	0	0	0	3	0	0	0	0	Bacteria(100);Proteobacteria(100);Alphaproteobacteria(100);Rhodospirillales(100);Acetobacteraceae(100);
Otu01179	0	0	0	0	0	0	0	0	0	2	0	1	0	0	0	Bacteria(100);Proteobacteria(100);Gammaproteobacteria(100);Xanthomonadales(100);Xanthomonadales_Incertae_Sedis(100);Steroidobacter(100);
Otu01180	0	0	0	0	0	0	0	0	0	0	3	0	0	0	0	Bacteria(100);Firmicutes(100);Clostridia(100);Clostridiales(100);Clostridiaceae_1(100);
Otu01181	0	0	0	0	0	0	0	0	0	0	3	0	0	0	0	Bacteria(100);Firmicutes(100);Negativicutes(100);Selenomonadales(100);Veillonellaceae(100);
Otu01182	0	0	0	0	0	0	0	0	0	0	3	0	0	0	0	Bacteria(100);Firmicutes(100);Clostridia(100);Clostridiales(100);Clostridiaceae_1(100);Clostridium_sensu_stricto_1(100);
Otu01183	0	0	0	0	0	0	0	0	0	0	3	0	0	0	0	Bacteria(100);Firmicutes(100);Negativicutes(100);Selenomonadales(100);Veillonellaceae(100);
Otu01184	0	0	0	0	0	0	0	0	0	0	0	0	0	0	3	Bacteria(100);Proteobacteria(100);Epsilonproteobacteria(100);Campylobacterales(100);Helicobacteraceae(100);Sulfurimonas(100);
Otu01185	0	0	0	0	0	0	0	0	0	0	0	0	0	0	3	Bacteria(100);Proteobacteria(100);Alphaproteobacteria(100);Rhizobiales(100);Rhizobiales_unclassified(100);
Otu01186	0	0	0	0	0	0	0	0	0	0	3	0	0	0	0	Bacteria(100);Firmicutes(100);Negativicutes(100);Selenomonadales(100);Veillonellaceae(100);
Otu01187	0	0	0	0	0	0	0	0	0	0	3	0	0	0	0	Bacteria(100);Firmicutes(100);Clostridia(100);Clostridiales(100);Clostridiaceae_1(100);Clostridium_sensu_stricto_1(100);
Otu01188	0	0	0	0	0	0	0	0	0	0	3	0	0	0	0	Bacteria(100);Bacteroidetes(100);Sphingobacteriia(100);Sphingobacteriales(100);Chitinophagaceae(100);Taibaiella(100);
Otu01189	0	0	0	0	0	0	0	0	0	0	3	0	0	0	0	Bacteria(100);Bacteroidetes(100);Sphingobacteriia(100);Sphingobacteriales(100);Chitinophagaceae(100);
Otu01190	0	0	0	0	3	0	0	0	0	0	0	0	0	0	0	Bacteria(100);Firmicutes(100);Clostridia(100);Clostridiales(100);Ruminococcaceae(100);Fastidiosipila(100);
Otu01191	0	0	0	0	0	0	0	0	0	0	3	0	0	0	0	Bacteria(100);Proteobacteria(100);Alphaproteobacteria(100);Rhodospirillales(100);Acetobacteraceae(100);Acidisphaera(100);
Otu01192	0	0	0	0	3	0	0	0	0	0	0	0	0	0	0	Bacteria(100);Firmicutes(100);Clostridia(100);Clostridiales(100);Family_XI(100);
Otu01193	0	0	0	0	0	0	0	0	0	0	3	0	0	0	0	Bacteria(100);Actinobacteria(100);Actinobacteria(100);Actinobacteria_unclassified(67);Actinobacteria_unclassified(67);
Otu01194	0	0	0	0	3	0	0	0	0	0	0	0	0	0	0	Bacteria(100);Actinobacteria(100);Thermoleophilia(100);Gaiellales(100);Gaiellaceae(100);Gaiella(100);
Otu01195	0	0	0	0	0	0	0	0	0	0	3	0	0	0	0	Bacteria(100);Bacteroidetes(100);Sphingobacteriia(100);Sphingobacteriales(100);Chitinophagaceae(100);Ferruginibacter(100);
Otu01196	0	0	3	0	0	0	0	0	0	0	0	0	0	0	0	Bacteria(100);Firmicutes(100);Bacilli(100);Bacillales(100);Thermoactinomycetaceae(100);Laceyella(100);
Otu01197	0	0	0	0	0	0	0	0	0	3	0	0	0	0	0	Bacteria(100);Proteobacteria(100);Alphaproteobacteria(100);Rhodospirillales(100);Acetobacteraceae(100);
Otu01198	0	0	0	0	0	3	0	0	0	0	0	0	0	0	0	Bacteria(100);Proteobacteria(100);Alphaproteobacteria(100);Rhodospirillales(100);Acetobacteraceae(100);
Otu01199	0	0	0	0	0	3	0	0	0	0	0	0	0	0	0	Bacteria(100);Proteobacteria(100);Alphaproteobacteria(100);Rhodospirillales(100);Acetobacteraceae(100);Acidisphaera(100);
Otu01200	0	0	0	0	0	3	0	0	0	0	0	0	0	0	0	Bacteria(100);Chlamydiae(100);Chlamydiae(100);Chlamydiales(100);Parachlamydiaceae(100);Candidatus_Protochlamydia(100);
Otu01201	0	0	0	0	0	0	0	0	1	0	2	0	0	0	0	Bacteria(100);Actinobacteria(100);Thermoleophilia(100);Solirubrobacterales(100);Conexibacteraceae(100);Conexibacter(100);
Otu01202	0	0	0	0	0	0	0	0	0	0	0	0	0	0	3	Bacteria(100);Proteobacteria(100);Gammaproteobacteria(100);Aeromonadales(100);Aeromonadaceae(100);
Otu01203	0	0	0	0	0	3	0	0	0	0	0	0	0	0	0	Bacteria(100);Firmicutes(100);Negativicutes(100);Selenomonadales(100);Veillonellaceae(100);Selenomonas(100);
Otu01204	0	0	0	0	0	0	0	0	0	3	0	0	0	0	0	Bacteria(100);Acidobacteria(100);Acidobacteria(100);Subgroup_6(100);Subgroup_6_unclassified(100);
Otu01205	0	0	0	0	0	0	0	0	0	0	0	0	0	3	0	Bacteria(100);Proteobacteria(100);Gammaproteobacteria(100);Alteromonadales(100);Alteromonadaceae(100);Marinobacter(100);
Otu01206	0	0	0	0	0	3	0	0	0	0	0	0	0	0	0	Bacteria(100);Chloroflexi(100);Ktedonobacteria(100);C0119(100);C0119_unclassified(100);
Otu01207	0	0	0	0	0	0	0	0	0	0	0	3	0	0	0	Bacteria(100);Proteobacteria(100);Betaproteobacteria(100);Burkholderiales(100);Oxalobacteraceae(100);Massilia(67);
Otu01208	0	0	3	0	0	0	0	0	0	0	0	0	0	0	0	Bacteria(100);Verrucomicrobia(100);Spartobacteria(100);Chthoniobacterales(100);FukuN18_freshwater_group(67);
Otu01209	0	0	3	0	0	0	0	0	0	0	0	0	0	0	0	Bacteria(100);Proteobacteria(100);Gammaproteobacteria(100);Pasteurellales(100);Pasteurellaceae(100);Actinobacillus(100);
Otu01210	0	0	0	0	0	0	0	0	0	2	1	0	0	0	0	Bacteria(100);Proteobacteria(100);Betaproteobacteria(100);Burkholderiales(100);Burkholderiaceae(67);
Otu01211	0	0	0	0	0	0	0	0	0	0	0	0	0	0	3	Bacteria(100);Acidobacteria(100);Acidobacteria_unclassified(100);Acidobacteria_unclassified(100);Acidobacteria_unclassified(100);
Otu01212	0	3	0	0	0	0	0	0	0	0	0	0	0	0	0	Bacteria(100);Proteobacteria(100);Deltaproteobacteria(100);Myxococcales(100);0319-6G20(100);
Otu01213	0	0	0	0	0	0	0	0	0	0	0	3	0	0	0	Bacteria(100);Actinobacteria(100);Actinobacteria(100);Corynebacteriales(100);Corynebacteriaceae(100);Corynebacterium(100);
Otu01214	0	0	0	0	0	0	0	0	0	0	3	0	0	0	0	Bacteria(100);Proteobacteria(100);Alphaproteobacteria(100);Sphingomonadales(100);Sphingomonadaceae(100);Sphingobium(100);
Otu01215	0	0	0	0	0	0	0	0	0	0	3	0	0	0	0	Bacteria(100);Firmicutes(100);Clostridia(100);Clostridiales(100);Clostridiaceae_1(100);Clostridium_sensu_stricto_1(67);
Otu01216	0	0	0	0	0	0	0	0	0	0	3	0	0	0	0	Bacteria(100);Bacteroidetes(100);Flavobacteriia(100);Flavobacteriales(100);Cryomorphaceae(100);Fluviicola(100);
Otu01217	0	0	0	0	0	0	0	0	0	0	3	0	0	0	0	Bacteria(100);Bacteroidetes(100);Sphingobacteriia(100);Sphingobacteriales(100);Chitinophagaceae(100);
Otu01218	0	0	0	0	0	0	0	0	0	0	3	0	0	0	0	Bacteria(100);Acidobacteria(100);Acidobacteria(100);Subgroup_3(100);Unknown_Family(100);Bryobacter(100);
Otu01219	0	0	0	0	0	0	0	0	0	0	3	0	0	0	0	Bacteria(100);Bacteroidetes(100);Sphingobacteriia(100);Sphingobacteriales(100);env.OPS_17(100);
Otu01220	0	3	0	0	0	0	0	0	0	0	0	0	0	0	0	Bacteria(100);Actinobacteria(100);Acidimicrobiia(100);Acidimicrobiales(100);Sva0996_marine_group(100);
Otu01221	0	0	0	0	0	0	0	0	0	0	3	0	0	0	0	Bacteria(100);Firmicutes(100);Clostridia(100);Clostridiales(100);Ruminococcaceae(100);
Otu01222	0	0	0	0	0	0	0	0	0	0	3	0	0	0	0	Bacteria(100);Proteobacteria(100);Betaproteobacteria(100);Burkholderiales(100);Comamonadaceae(100);Albidiferax(100);
Otu01223	0	0	0	0	0	0	0	0	0	0	3	0	0	0	0	Bacteria(100);Proteobacteria(100);Betaproteobacteria(100);Burkholderiales(100);Comamonadaceae(100);Polaromonas(100);
Otu01224	0	0	0	3	0	0	0	0	0	0	0	0	0	0	0	Bacteria(100);Bacteroidetes(100);Bacteroidia(100);Bacteroidales(100);Prevotellaceae(100);Prevotella(100);
Otu01225	0	0	0	3	0	0	0	0	0	0	0	0	0	0	0	Bacteria(100);Bacteroidetes(100);Bacteroidia(100);Bacteroidales(100);Prevotellaceae(100);Prevotella(100);
Otu01226	0	0	0	0	0	0	0	0	0	0	0	0	0	3	0	Bacteria(100);Bacteroidetes(100);Bacteroidia(100);Bacteroidales(100);Porphyromonadaceae(100);Porphyromonas(100);
Otu01227	0	0	0	0	0	0	0	0	0	0	3	0	0	0	0	Bacteria(100);Proteobacteria(100);Proteobacteria_unclassified(100);Proteobacteria_unclassified(100);Proteobacteria_unclassified(100);
Otu01228	0	3	0	0	0	0	0	0	0	0	0	0	0	0	0	Bacteria(100);Proteobacteria(100);Betaproteobacteria(100);SC-I-84(100);SC-I-84_unclassified(100);
Otu01229	0	3	0	0	0	0	0	0	0	0	0	0	0	0	0	Bacteria(100);Proteobacteria(100);Deltaproteobacteria(100);Myxococcales(100);Haliangiaceae(100);Haliangium(100);
Otu01230	0	0	0	0	0	0	0	0	0	0	3	0	0	0	0	Bacteria(100);Actinobacteria(100);Actinobacteria(100);Frankiales(100);Nakamurellaceae(100);Nakamurella(100);
Otu01231	0	0	0	0	0	0	0	0	0	0	3	0	0	0	0	Bacteria(100);Proteobacteria(100);Betaproteobacteria(100);Burkholderiales(100);Oxalobacteraceae(100);
Otu01232	0	0	0	0	0	0	0	0	0	0	3	0	0	0	0	Bacteria(100);Actinobacteria(100);Actinobacteria(100);Micrococcales(100);Microbacteriaceae(100);Leucobacter(100);
Otu01233	0	0	0	3	0	0	0	0	0	0	0	0	0	0	0	Bacteria(100);Proteobacteria(100);Proteobacteria_unclassified(100);Proteobacteria_unclassified(100);Proteobacteria_unclassified(100);
Otu01234	0	0	0	0	0	0	0	0	0	0	3	0	0	0	0	Bacteria(100);Proteobacteria(100);Betaproteobacteria(100);Burkholderiales(100);Oxalobacteraceae(100);Janthinobacterium(67);
Otu01235	0	0	0	0	0	0	0	0	0	0	3	0	0	0	0	Bacteria(100);Bacteroidetes(100);Cytophagia(100);Cytophagales(100);Cytophagaceae(100);
Otu01236	0	0	0	0	0	0	0	0	0	0	3	0	0	0	0	Bacteria(100);Bacteroidetes(100);Sphingobacteriia(100);Sphingobacteriales(100);Chitinophagaceae(100);Hydrotalea(100);
Otu01237	0	0	0	0	0	0	0	0	0	0	3	0	0	0	0	Bacteria(100);Bacteroidetes(100);Sphingobacteriia(100);Sphingobacteriales(100);Sphingobacteriaceae(100);Pedobacter(100);
Otu01238	0	0	0	0	0	0	0	0	0	0	3	0	0	0	0	Bacteria(100);Proteobacteria(100);Alphaproteobacteria(100);Sphingomonadales(100);Sphingomonadaceae(100);
Otu01239	0	0	0	0	0	0	0	0	0	0	0	0	0	3	0	Bacteria(100);Proteobacteria(100);Gammaproteobacteria(100);Oceanospirillales(100);Oceanospirillaceae(100);Neptuniibacter(100);
Otu01240	0	0	0	0	0	0	0	0	0	0	3	0	0	0	0	Bacteria(100);Bacteria_unclassified(100);Bacteria_unclassified(100);Bacteria_unclassified(100);Bacteria_unclassified(100);
Otu01241	0	0	0	0	0	0	0	0	0	0	3	0	0	0	0	Bacteria(100);Proteobacteria(100);Betaproteobacteria(100);Burkholderiales(100);Oxalobacteraceae(100);
Otu01242	0	0	0	0	0	0	0	0	0	0	3	0	0	0	0	Bacteria(100);Firmicutes(100);Negativicutes(100);Selenomonadales(100);Veillonellaceae(100);
Otu01243	0	0	0	0	0	0	0	0	0	0	3	0	0	0	0	Bacteria(100);Firmicutes(100);Negativicutes(100);Selenomonadales(100);Veillonellaceae(100);
Otu01244	0	0	0	0	0	0	0	0	0	0	3	0	0	0	0	Bacteria(100);Firmicutes(100);Negativicutes(100);Selenomonadales(100);Veillonellaceae(100);
Otu01245	0	3	0	0	0	0	0	0	0	0	0	0	0	0	0	Bacteria(100);Proteobacteria(100);Betaproteobacteria(100);SC-I-84(100);SC-I-84_unclassified(100);
Otu01246	0	0	0	0	0	0	0	0	0	0	3	0	0	0	0	Bacteria(100);Proteobacteria(100);Deltaproteobacteria(100);Myxococcales(100);Cystobacteraceae(100);
Otu01247	0	0	0	0	0	0	0	0	0	0	3	0	0	0	0	Bacteria(100);Proteobacteria(100);Betaproteobacteria(100);Methylophilales(100);Methylophilaceae(100);Methylotenera(100);
Otu01248	0	0	0	0	0	0	0	0	0	0	0	0	0	3	0	Bacteria(100);Verrucomicrobia(100);Verrucomicrobiae(100);Verrucomicrobiales(100);Verrucomicrobiaceae(100);Luteolibacter(100);
Otu01249	0	0	0	0	0	0	0	0	0	0	0	0	0	3	0	Bacteria(100);Proteobacteria(100);Alphaproteobacteria(100);Caulobacterales(100);Caulobacteraceae(100);Asticcacaulis(100);
Otu01250	0	0	1	0	1	0	0	0	0	0	0	0	0	1	0	Bacteria(100);Actinobacteria(100);Actinobacteria(100);Propionibacteriales(100);Nocardioidaceae(100);Nocardioides(100);
Otu01251	0	0	0	0	0	0	0	0	0	0	3	0	0	0	0	Bacteria(100);Bacteroidetes(100);Sphingobacteriia(100);Sphingobacteriales(100);Chitinophagaceae(100);Ferruginibacter(67);
Otu01252	0	0	0	0	0	0	0	0	0	0	3	0	0	0	0	Bacteria(100);Bacteroidetes(100);Flavobacteriia(100);Flavobacteriales(100);Cryomorphaceae(100);Fluviicola(100);
Otu01253	0	0	0	0	0	0	0	0	0	0	0	0	0	3	0	Bacteria(100);Candidate_division_OP8(100);Candidate_division_OP8_unclassified(100);Candidate_division_OP8_unclassified(100);Candidate_division_OP8_unclassified(100);
Otu01254	0	0	0	0	0	0	0	0	0	0	0	0	1	2	0	Bacteria(100);Bacteria_unclassified(100);Bacteria_unclassified(100);Bacteria_unclassified(100);Bacteria_unclassified(100);
Otu01255	0	0	0	1	0	0	0	2	0	0	0	0	0	0	0	Bacteria(100);Proteobacteria(100);Gammaproteobacteria(100);Pseudomonadales(100);Pseudomonadaceae(100);
Otu01256	0	0	0	0	0	0	0	0	0	0	3	0	0	0	0	Bacteria(100);Proteobacteria(100);Betaproteobacteria(100);Hydrogenophilales(100);Hydrogenophilaceae(100);Ferritrophicum(67);
Otu01257	0	0	0	0	0	0	0	0	0	0	3	0	0	0	0	Bacteria(100);Proteobacteria(100);Betaproteobacteria(100);Burkholderiales(100);Oxalobacteraceae(100);Massilia(100);
Otu01258	0	0	0	0	0	0	0	0	0	0	3	0	0	0	0	Bacteria(100);Proteobacteria(100);Betaproteobacteria(100);Burkholderiales(100);Oxalobacteraceae(100);Massilia(100);
Otu01259	0	0	2	0	0	0	0	1	0	0	0	0	0	0	0	Bacteria(100);Bacteroidetes(100);Bacteroidia(100);Bacteroidales(100);Prevotellaceae(100);Alloprevotella(100);
Otu01260	0	0	0	0	0	0	0	0	0	0	3	0	0	0	0	Bacteria(100);Proteobacteria(100);Betaproteobacteria(100);Rhodocyclales(100);Rhodocyclaceae(100);Dechloromonas(100);
Otu01261	0	0	0	0	0	0	0	0	0	3	0	0	0	0	0	Bacteria(100);Proteobacteria(100);Betaproteobacteria(100);Burkholderiales(100);Oxalobacteraceae(100);Massilia(100);
Otu01262	0	3	0	0	0	0	0	0	0	0	0	0	0	0	0	Bacteria(100);Bacteroidetes(100);Sphingobacteriia(100);Sphingobacteriales(100);Chitinophagaceae(100);Ferruginibacter(100);
Otu01263	0	0	0	0	0	0	0	2	0	0	0	0	0	1	0	Bacteria(100);Actinobacteria(100);Actinobacteria(100);Micrococcales(100);Micrococcaceae(100);Arthrobacter(100);
Otu01264	0	0	0	0	0	0	0	0	0	0	3	0	0	0	0	Bacteria(100);Firmicutes(100);Negativicutes(100);Selenomonadales(100);Veillonellaceae(100);
Otu01265	0	0	1	0	0	0	0	0	0	1	0	0	0	1	0	Bacteria(100);Actinobacteria(100);Actinobacteria(100);Micrococcales(100);Micrococcaceae(100);Arthrobacter(100);
Otu01266	0	0	0	1	0	0	0	0	0	2	0	0	0	0	0	Bacteria(100);Firmicutes(100);Clostridia(100);Clostridiales(100);Family_XI(100);Anaerococcus(100);
Otu01267	0	0	0	0	0	0	0	0	0	0	3	0	0	0	0	Bacteria(100);Firmicutes(100);Negativicutes(100);Selenomonadales(100);Veillonellaceae(100);
Otu01268	1	0	0	0	0	0	0	0	0	0	0	2	0	0	0	Bacteria(100);Proteobacteria(100);Proteobacteria_unclassified(100);Proteobacteria_unclassified(100);Proteobacteria_unclassified(100);
Otu01269	0	0	0	0	0	0	0	0	0	1	0	0	0	2	0	Bacteria(100);Proteobacteria(100);Alphaproteobacteria(100);Rhodobacterales(100);Rhodobacteraceae(100);Ruegeria(100);
Otu01270	0	0	0	0	0	0	0	0	0	0	0	3	0	0	0	Bacteria(100);Bacteria_unclassified(67);Bacteria_unclassified(67);Bacteria_unclassified(67);Bacteria_unclassified(67);
Otu01271	0	0	0	0	0	0	0	0	0	3	0	0	0	0	0	Bacteria(100);Proteobacteria(100);Betaproteobacteria(100);Burkholderiales(100);Oxalobacteraceae(100);Massilia(100);
Otu01272	0	0	0	0	0	0	0	0	0	0	3	0	0	0	0	Bacteria(100);Firmicutes(100);Negativicutes(100);Selenomonadales(100);Veillonellaceae(100);Anaerosinus(100);
Otu01273	0	0	0	0	0	0	0	0	0	0	3	0	0	0	0	Bacteria(100);Bacteria_unclassified(100);Bacteria_unclassified(100);Bacteria_unclassified(100);Bacteria_unclassified(100);
Otu01274	3	0	0	0	0	0	0	0	0	0	0	0	0	0	0	Bacteria(100);Bacteroidetes(100);Bacteroidia(100);Bacteroidales(100);Prevotellaceae(100);Paraprevotella(100);
Otu01275	0	0	0	0	0	0	0	0	0	0	0	0	0	0	3	Bacteria(100);Proteobacteria(100);Betaproteobacteria(100);Burkholderiales(100);Burkholderiales_unclassified(67);
Otu01276	1	0	0	0	0	0	0	0	0	0	0	2	0	0	0	Bacteria(100);Bacteroidetes(100);Flavobacteriia(100);Flavobacteriales(100);Flavobacteriaceae(100);Chryseobacterium(100);
Otu01277	0	0	0	0	0	0	0	0	0	0	0	0	0	0	3	Bacteria(100);Proteobacteria(100);Betaproteobacteria(100);Rhodocyclales(100);Rhodocyclaceae(100);Thauera(100);
Otu01278	0	0	0	0	0	0	0	3	0	0	0	0	0	0	0	Bacteria(100);Proteobacteria(100);Alphaproteobacteria(100);Rickettsiales(100);mitochondria(100);
Otu01279	0	0	0	0	0	0	0	0	0	0	0	0	0	0	3	Bacteria(100);Firmicutes(100);Bacilli(100);Lactobacillales(100);Lactobacillaceae(100);Lactobacillus(100);
Otu01280	0	0	0	0	0	0	0	0	0	0	0	3	0	0	0	Bacteria(100);Firmicutes(100);Bacilli(100);Bacillales(100);Bacillaceae(100);Terribacillus(100);
Otu01281	0	3	0	0	0	0	0	0	0	0	0	0	0	0	0	Bacteria(100);Proteobacteria(100);Alphaproteobacteria(100);Rhodospirillales(100);Acetobacteraceae(100);
Otu01282	0	0	0	0	0	0	0	0	0	0	0	0	0	0	3	Bacteria(100);Proteobacteria(100);Betaproteobacteria(100);Burkholderiales(67);Burkholderiales_unclassified(67);
Otu01283	0	0	0	0	0	0	0	0	0	0	3	0	0	0	0	Bacteria(100);Proteobacteria(100);Alphaproteobacteria(100);Rhizobiales(100);Rhizobiales_unclassified(100);
Otu01284	0	3	0	0	0	0	0	0	0	0	0	0	0	0	0	Bacteria(100);Chloroflexi(100);TK10(100);TK10_unclassified(100);TK10_unclassified(100);
Otu01285	0	0	0	0	0	0	0	0	0	0	0	3	0	0	0	Bacteria(100);Actinobacteria(100);Actinobacteria(100);Actinomycetales(100);Actinomycetaceae(100);Actinomyces(100);
Otu01286	0	0	0	0	0	0	0	0	0	0	0	0	0	0	3	Bacteria(100);Proteobacteria(100);Betaproteobacteria(100);Rhodocyclales(100);Rhodocyclaceae(100);Thauera(100);
Otu01287	1	0	0	0	0	0	0	0	1	1	0	0	0	0	0	Bacteria(100);Proteobacteria(100);Betaproteobacteria(100);Burkholderiales(100);Burkholderiaceae(67);
Otu01288	3	0	0	0	0	0	0	0	0	0	0	0	0	0	0	Bacteria(100);Deinococcus-Thermus(100);Deinococci(100);Deinococcales(100);Deinococcaceae(100);Deinococcus(100);
Otu01289	0	0	0	0	0	0	0	0	0	0	3	0	0	0	0	Bacteria(100);Proteobacteria(100);Betaproteobacteria(100);Burkholderiales(100);Oxalobacteraceae(100);Janthinobacterium(100);
Otu01290	0	0	0	0	0	0	0	0	0	1	1	1	0	0	0	Bacteria(100);Proteobacteria(100);Betaproteobacteria(100);Burkholderiales(100);Comamonadaceae(100);
Otu01291	0	0	0	0	0	0	0	2	0	1	0	0	0	0	0	Bacteria(100);Actinobacteria(100);Actinobacteria(100);Micrococcales(100);Micrococcaceae(100);
Otu01292	0	0	0	0	0	0	0	0	0	0	0	0	0	0	3	Bacteria(100);Verrucomicrobia(100);OPB35_soil_group(100);OPB35_soil_group_unclassified(100);OPB35_soil_group_unclassified(100);
Otu01293	0	0	0	0	0	0	0	0	0	0	0	0	0	0	3	Bacteria(100);Proteobacteria(100);Betaproteobacteria(100);Burkholderiales(100);Burkholderiales_unclassified(100);
Otu01294	0	0	0	0	0	0	0	0	0	3	0	0	0	0	0	Bacteria(100);Proteobacteria(100);Betaproteobacteria(100);Rhodocyclales(100);Rhodocyclaceae(100);
Otu01295	0	0	0	0	0	0	0	0	0	0	0	0	0	3	0	Bacteria(100);Proteobacteria(100);Gammaproteobacteria(100);Oceanospirillales(100);Oceanospirillaceae(100);Neptuniibacter(100);
Otu01296	0	0	0	0	0	0	0	0	0	1	0	0	0	2	0	Bacteria(100);Firmicutes(100);Bacilli(100);Bacillales(100);Bacillales_unclassified(67);
Otu01297	0	0	0	0	0	0	0	0	0	0	3	0	0	0	0	Bacteria(100);Proteobacteria(100);Alphaproteobacteria(100);Rhizobiales(100);Rhizobiales_unclassified(100);
Otu01298	0	0	3	0	0	0	0	0	0	0	0	0	0	0	0	Bacteria(100);Firmicutes(100);Negativicutes(100);Selenomonadales(100);Acidaminococcaceae(100);Acidaminococcus(100);
Otu01299	0	0	0	0	0	0	0	0	0	0	0	0	0	0	3	Bacteria(100);Proteobacteria(100);Epsilonproteobacteria(100);Campylobacterales(100);Helicobacteraceae(100);Sulfurimonas(100);
Otu01300	0	0	0	0	0	0	0	0	0	0	0	0	0	3	0	Bacteria(100);Firmicutes(100);Bacilli(100);Bacillales(100);Planococcaceae(67);
Otu01301	0	0	0	0	0	0	0	0	0	3	0	0	0	0	0	Bacteria(100);Proteobacteria(100);Betaproteobacteria(100);Rhodocyclales(100);Rhodocyclaceae(100);Sulfuritalea(100);
Otu01302	0	0	0	0	0	0	0	0	0	0	3	0	0	0	0	Bacteria(100);Firmicutes(100);Negativicutes(100);Selenomonadales(100);Veillonellaceae(100);
Otu01303	0	0	0	0	0	0	0	0	0	1	0	0	0	2	0	Bacteria(100);Proteobacteria(100);Betaproteobacteria(100);Burkholderiales(100);Burkholderiales_unclassified(67);
Otu01304	0	0	0	0	0	0	0	0	0	1	0	0	0	0	2	Bacteria(100);Proteobacteria(100);Proteobacteria_unclassified(100);Proteobacteria_unclassified(100);Proteobacteria_unclassified(100);
Otu01305	0	0	0	0	0	3	0	0	0	0	0	0	0	0	0	Bacteria(100);Bacteroidetes(100);Cytophagia(100);Cytophagales(100);Cytophagaceae(100);Dyadobacter(100);
Otu01306	0	0	0	0	0	3	0	0	0	0	0	0	0	0	0	Bacteria(100);Bacteroidetes(100);Cytophagia(100);Cytophagales(100);Cytophagaceae(100);Ohtaekwangia(100);
Otu01307	0	0	0	0	0	3	0	0	0	0	0	0	0	0	0	Bacteria(100);Bacteroidetes(100);Cytophagia(100);Cytophagales(100);Cytophagaceae(100);Rhodocytophaga(100);
Otu01308	0	0	0	0	0	0	0	0	0	1	0	2	0	0	0	Bacteria(100);Proteobacteria(100);Alphaproteobacteria(100);Sphingomonadales(100);Sphingomonadaceae(100);Sphingomonas(100);
Otu01309	2	0	0	0	0	1	0	0	0	0	0	0	0	0	0	Bacteria(100);Bacteroidetes(100);Flavobacteriia(100);Flavobacteriales(100);Flavobacteriaceae(100);Chryseobacterium(100);
Otu01310	0	0	0	0	0	0	0	0	0	0	3	0	0	0	0	Bacteria(100);Proteobacteria(100);Gammaproteobacteria(100);Pseudomonadales(100);Moraxellaceae(100);Psychrobacter(100);
Otu01311	0	0	0	0	0	3	0	0	0	0	0	0	0	0	0	Bacteria(100);Planctomycetes(100);Planctomycetacia(100);Planctomycetales(100);Planctomycetaceae(100);Singulisphaera(100);
Otu01312	0	0	0	0	0	0	0	0	0	0	0	0	0	0	3	Bacteria(100);Verrucomicrobia(100);Verrucomicrobiae(100);Verrucomicrobiales(100);DEV007(100);
Otu01313	0	0	0	0	0	0	0	0	0	0	3	0	0	0	0	Bacteria(100);Proteobacteria(100);Deltaproteobacteria(100);Myxococcales(100);Myxococcales_unclassified(100);
Otu01314	0	0	0	0	0	3	0	0	0	0	0	0	0	0	0	Bacteria(100);Chloroflexi(100);Chloroflexia(100);Chloroflexales(100);Chloroflexales_Incertae_Sedis(100);Candidatus_Chlorothrix(100);
Otu01315	0	0	0	0	0	0	0	0	0	0	3	0	0	0	0	Bacteria(100);Firmicutes(100);Negativicutes(100);Selenomonadales(100);Veillonellaceae(100);
Otu01316	3	0	0	0	0	0	0	0	0	0	0	0	0	0	0	Bacteria(100);Bacteroidetes(100);Cytophagia(100);Cytophagales(100);Cytophagaceae(100);Spirosoma(100);
Otu01317	0	0	0	0	0	0	0	0	0	0	0	0	0	3	0	Bacteria(100);Firmicutes(100);Bacilli(100);Bacillales(100);Bacillales_unclassified(100);
Otu01318	0	0	0	0	0	0	3	0	0	0	0	0	0	0	0	Bacteria(100);Acidobacteria(100);Acidobacteria(100);Subgroup_6(100);Subgroup_6_unclassified(100);
Otu01319	0	0	0	0	0	0	0	0	0	0	0	0	2	0	0	Bacteria(100);Firmicutes(100);Clostridia(100);Clostridiales(100);Family_XI(100);
Otu01320	0	0	0	0	0	0	0	1	0	0	0	0	1	0	0	Bacteria(100);Actinobacteria(100);Actinobacteria(100);Propionibacteriales(100);Nocardioidaceae(100);Nocardioides(100);
Otu01321	0	0	0	0	0	0	0	0	0	0	2	0	0	0	0	Bacteria(100);Firmicutes(100);Negativicutes(100);Selenomonadales(100);Veillonellaceae(100);
Otu01322	0	0	0	0	0	0	0	0	0	0	2	0	0	0	0	Bacteria(100);Firmicutes(100);Negativicutes(100);Selenomonadales(100);Veillonellaceae(100);Propionispora(100);
Otu01323	0	0	0	0	0	0	0	0	0	0	2	0	0	0	0	Bacteria(100);Firmicutes(100);Negativicutes(100);Selenomonadales(100);Veillonellaceae(100);
Otu01324	0	0	0	0	0	0	0	0	0	0	2	0	0	0	0	Bacteria(100);Firmicutes(100);Negativicutes(100);Selenomonadales(100);Veillonellaceae(100);
Otu01325	0	0	0	0	0	0	0	0	0	0	2	0	0	0	0	Bacteria(100);Proteobacteria(100);Betaproteobacteria(100);Burkholderiales(100);Oxalobacteraceae(100);Massilia(100);
Otu01326	0	0	0	0	0	0	0	0	0	0	2	0	0	0	0	Bacteria(100);Firmicutes(100);Clostridia(100);Clostridiales(100);Clostridiaceae_1(100);Clostridium_sensu_stricto_1(100);
Otu01327	0	0	0	0	0	0	0	0	0	0	2	0	0	0	0	Bacteria(100);Proteobacteria(100);Epsilonproteobacteria(100);Campylobacterales(100);Campylobacteraceae(100);Sulfurospirillum(100);
Otu01328	0	0	0	0	0	0	0	0	0	0	2	0	0	0	0	Bacteria(100);Firmicutes(100);Clostridia(100);Clostridiales(100);Family_XVIII(100);Symbiobacterium(100);
Otu01329	0	0	0	0	0	0	0	0	0	0	2	0	0	0	0	Bacteria(100);Bacteria_unclassified(100);Bacteria_unclassified(100);Bacteria_unclassified(100);Bacteria_unclassified(100);
Otu01330	0	0	0	0	0	0	0	0	0	0	0	0	2	0	0	Bacteria(100);Firmicutes(100);Clostridia(100);Clostridiales(100);Family_XI(100);
Otu01331	0	0	0	0	0	0	0	0	0	0	2	0	0	0	0	Bacteria(100);Firmicutes(100);Clostridia(100);Clostridiales(100);Clostridiaceae_1(100);Clostridium_sensu_stricto_1(100);
Otu01332	0	0	0	0	0	0	0	2	0	0	0	0	0	0	0	Bacteria(100);Proteobacteria(100);Betaproteobacteria(100);Burkholderiales(100);Oxalobacteraceae(100);
Otu01333	0	0	0	0	0	0	0	0	0	0	2	0	0	0	0	Bacteria(100);Proteobacteria(100);Alphaproteobacteria(100);Rhodospirillales(100);Acetobacteraceae(100);Acidicaldus(100);
Otu01334	0	0	0	0	0	0	0	0	0	0	2	0	0	0	0	Bacteria(100);Proteobacteria(100);Proteobacteria_unclassified(100);Proteobacteria_unclassified(100);Proteobacteria_unclassified(100);
Otu01335	0	0	0	0	0	0	0	0	0	0	2	0	0	0	0	Bacteria(100);Proteobacteria(100);Betaproteobacteria(100);Burkholderiales(100);Oxalobacteraceae(100);
Otu01336	0	0	0	0	0	0	0	0	0	0	2	0	0	0	0	Bacteria(100);Firmicutes(100);Clostridia(100);Clostridiales(100);Clostridiaceae_1(100);Clostridium_sensu_stricto_1(100);
Otu01337	0	0	0	0	0	0	0	0	0	0	2	0	0	0	0	Bacteria(100);Firmicutes(100);Clostridia(100);Clostridiales(100);Clostridiaceae_1(100);Clostridium_sensu_stricto_1(100);
Otu01338	0	0	0	0	0	0	0	1	0	0	0	0	1	0	0	Bacteria(100);Actinobacteria(100);Actinobacteria(100);Propionibacteriales(100);Nocardioidaceae(100);Nocardioides(100);
Otu01339	0	0	0	0	0	0	0	0	0	0	2	0	0	0	0	Bacteria(100);Firmicutes(100);Negativicutes(100);Selenomonadales(100);Veillonellaceae(100);
Otu01340	0	0	0	0	0	0	0	0	0	0	2	0	0	0	0	Bacteria(100);Firmicutes(100);Negativicutes(100);Selenomonadales(100);Veillonellaceae(100);
Otu01341	0	0	0	0	0	0	0	0	0	0	2	0	0	0	0	Bacteria(100);Proteobacteria(100);Alphaproteobacteria(100);Rhodospirillales(100);Acetobacteraceae(100);Roseomonas(100);
Otu01342	0	0	0	0	0	0	0	0	0	0	2	0	0	0	0	Bacteria(100);Proteobacteria(100);Deltaproteobacteria(100);Myxococcales(100);0319-6G20(100);
Otu01343	0	0	0	0	0	0	0	0	0	0	2	0	0	0	0	Bacteria(100);Proteobacteria(100);Alphaproteobacteria(100);Rhizobiales(100);Rhizobiales_unclassified(100);
Otu01344	0	0	0	0	0	0	0	0	0	0	2	0	0	0	0	Bacteria(100);Proteobacteria(100);Betaproteobacteria(100);Burkholderiales(100);Comamonadaceae(100);Albidiferax(100);
Otu01345	0	0	0	0	0	0	0	0	0	0	2	0	0	0	0	Bacteria(100);Proteobacteria(100);Betaproteobacteria(100);Burkholderiales(100);Oxalobacteraceae(100);
Otu01346	0	0	0	0	0	0	0	2	0	0	0	0	0	0	0	Bacteria(100);Chloroflexi(100);Thermomicrobia(100);JG30-KF-CM45(100);JG30-KF-CM45_unclassified(100);
Otu01347	0	0	0	0	0	0	0	0	0	0	2	0	0	0	0	Bacteria(100);Proteobacteria(100);Betaproteobacteria(100);Burkholderiales(100);Oxalobacteraceae(100);Janthinobacterium(100);
Otu01348	0	0	0	0	0	0	0	0	0	0	2	0	0	0	0	Bacteria(100);Verrucomicrobia(100);Verrucomicrobiae(100);Verrucomicrobiales(100);Verrucomicrobiaceae(100);Prosthecobacter(100);
Otu01349	0	0	0	0	0	0	0	0	0	0	0	0	2	0	0	Bacteria(100);Armatimonadetes(100);Armatimonadetes_unclassified(100);Armatimonadetes_unclassified(100);Armatimonadetes_unclassified(100);
Otu01350	0	0	0	0	0	0	0	0	0	0	2	0	0	0	0	Bacteria(100);Proteobacteria(100);Betaproteobacteria(100);Burkholderiales(100);Oxalobacteraceae(100);
Otu01351	0	0	0	0	0	0	0	0	0	1	1	0	0	0	0	Bacteria(100);Proteobacteria(100);Betaproteobacteria(100);Burkholderiales(100);Comamonadaceae(100);Aquabacterium(100);
Otu01352	0	0	0	0	0	0	0	0	0	0	2	0	0	0	0	Bacteria(100);Proteobacteria(100);Betaproteobacteria(100);Burkholderiales(100);Comamonadaceae(100);Aquabacterium(100);
Otu01353	0	0	0	0	0	0	0	0	0	0	2	0	0	0	0	Bacteria(100);Proteobacteria(100);Betaproteobacteria(100);Burkholderiales(100);Oxalobacteraceae(100);
Otu01354	0	0	0	0	0	0	0	0	0	0	2	0	0	0	0	Bacteria(100);Proteobacteria(100);Betaproteobacteria(100);Burkholderiales(100);Oxalobacteraceae(100);Duganella(100);
Otu01355	0	0	0	0	0	0	0	0	0	0	2	0	0	0	0	Bacteria(100);Proteobacteria(100);Alphaproteobacteria(100);Sphingomonadales(100);Sphingomonadaceae(100);Sphingobium(100);
Otu01356	0	0	0	0	0	0	0	0	0	0	2	0	0	0	0	Bacteria(100);Actinobacteria(100);Actinobacteria(100);Propionibacteriales(100);Nocardioidaceae(100);Nocardioides(100);
Otu01357	0	0	0	0	0	0	0	0	0	0	2	0	0	0	0	Bacteria(100);Firmicutes(100);Clostridia(100);Clostridiales(100);Clostridiaceae_1(100);Clostridium_sensu_stricto_1(100);
Otu01358	0	0	0	0	0	0	0	0	0	0	2	0	0	0	0	Bacteria(100);Actinobacteria(100);Actinobacteria(100);Frankiales(100);Frankiaceae(100);Jatrophihabitans(100);
Otu01359	0	0	0	0	0	0	0	0	0	0	2	0	0	0	0	Bacteria(100);Firmicutes(100);Negativicutes(100);Selenomonadales(100);Veillonellaceae(100);
Otu01360	0	0	0	0	0	0	0	0	0	0	2	0	0	0	0	Bacteria(100);Firmicutes(100);Negativicutes(100);Selenomonadales(100);Veillonellaceae(100);
Otu01361	0	0	0	0	0	0	0	0	0	0	2	0	0	0	0	Bacteria(100);Proteobacteria(100);Betaproteobacteria(100);Burkholderiales(100);Oxalobacteraceae(100);
Otu01362	0	0	0	0	0	0	0	0	0	0	2	0	0	0	0	Bacteria(100);Firmicutes(100);Negativicutes(100);Selenomonadales(100);Veillonellaceae(100);
Otu01363	0	0	0	0	0	0	0	0	0	0	2	0	0	0	0	Bacteria(100);Bacteria_unclassified(100);Bacteria_unclassified(100);Bacteria_unclassified(100);Bacteria_unclassified(100);
Otu01364	0	0	0	0	1	0	0	0	0	0	1	0	0	0	0	Bacteria(100);Proteobacteria(100);Betaproteobacteria(100);SC-I-84(100);SC-I-84_unclassified(100);
Otu01365	0	1	0	0	0	0	0	0	0	0	1	0	0	0	0	Bacteria(100);Proteobacteria(100);Betaproteobacteria(100);Burkholderiales(100);Oxalobacteraceae(100);
Otu01366	0	0	0	0	0	0	0	0	0	0	0	2	0	0	0	Bacteria(100);Actinobacteria(100);Actinobacteria(100);Micrococcales(100);Intrasporangiaceae(100);
Otu01367	0	0	0	0	0	0	0	0	0	0	0	2	0	0	0	Bacteria(100);Actinobacteria(100);Actinobacteria(100);Corynebacteriales(100);Corynebacteriales_unclassified(100);
Otu01368	0	0	0	0	0	0	0	0	0	0	0	2	0	0	0	Bacteria(100);Actinobacteria(100);Actinobacteria(100);Frankiales(100);Frankiales_unclassified(100);
Otu01369	0	0	0	0	0	0	0	0	0	0	0	2	0	0	0	Bacteria(100);Actinobacteria(100);Actinobacteria(100);Frankiales(100);Frankiales_unclassified(100);
Otu01370	0	0	0	0	0	0	0	0	0	2	0	0	0	0	0	Bacteria(100);Bacteria_unclassified(100);Bacteria_unclassified(100);Bacteria_unclassified(100);Bacteria_unclassified(100);
Otu01371	0	0	0	0	0	1	0	0	0	1	0	0	0	0	0	Bacteria(100);Actinobacteria(100);Actinobacteria(100);Corynebacteriales(100);Corynebacteriaceae(100);Corynebacterium(100);
Otu01372	0	0	0	0	0	0	0	0	0	2	0	0	0	0	0	Bacteria(100);Proteobacteria(100);Alphaproteobacteria(100);Rhizobiales(100);Rhizobiales_unclassified(100);
Otu01373	0	0	0	0	0	0	0	0	0	2	0	0	0	0	0	Bacteria(100);Bacteria_unclassified(100);Bacteria_unclassified(100);Bacteria_unclassified(100);Bacteria_unclassified(100);
Otu01374	0	0	0	0	0	0	0	0	0	2	0	0	0	0	0	Bacteria(100);Proteobacteria(100);Gammaproteobacteria(100);Pseudomonadales(100);Pseudomonadaceae(100);Pseudomonas(100);
Otu01375	0	0	0	0	0	0	0	0	0	2	0	0	0	0	0	Bacteria(100);Bacteria_unclassified(100);Bacteria_unclassified(100);Bacteria_unclassified(100);Bacteria_unclassified(100);
Otu01376	0	0	0	0	0	0	0	0	0	2	0	0	0	0	0	Bacteria(100);Proteobacteria(100);Betaproteobacteria(100);Burkholderiales(100);Comamonadaceae(100);
Otu01377	0	0	0	0	0	0	0	0	0	2	0	0	0	0	0	Bacteria(100);Proteobacteria(100);Alphaproteobacteria(100);Rhodospirillales(100);Acetobacteraceae(100);Belnapia(100);
Otu01378	0	0	0	0	0	0	0	0	0	0	0	2	0	0	0	Bacteria(100);Firmicutes(100);Clostridia(100);Clostridiales(100);Family_XI(100);Anaerococcus(100);
Otu01379	0	0	0	0	0	0	0	0	0	0	2	0	0	0	0	Bacteria(100);Firmicutes(100);Bacilli(100);Lactobacillales(100);Carnobacteriaceae(100);Alkalibacterium(100);
Otu01380	0	0	0	0	0	0	0	0	0	2	0	0	0	0	0	Bacteria(100);Proteobacteria(100);Alphaproteobacteria(100);Rhodospirillales(100);Rhodospirillales_Incertae_Sedis(100);Candidatus_Alysiosphaera(100);
Otu01381	0	0	0	1	0	0	0	0	0	1	0	0	0	0	0	Bacteria(100);Firmicutes(100);Clostridia(100);Clostridiales(100);Family_XI(100);Anaerococcus(100);
Otu01382	0	0	0	0	0	0	0	0	0	0	2	0	0	0	0	Bacteria(100);Candidate_division_TM7(100);Candidate_division_TM7_unclassified(100);Candidate_division_TM7_unclassified(100);Candidate_division_TM7_unclassified(100);
Otu01383	0	0	0	0	0	0	0	0	2	0	0	0	0	0	0	Bacteria(100);Proteobacteria(100);Alphaproteobacteria(100);Caulobacterales(100);Caulobacteraceae(100);Phenylobacterium(100);
Otu01384	0	0	0	0	0	0	0	0	2	0	0	0	0	0	0	Bacteria(100);Proteobacteria(100);Betaproteobacteria(100);Burkholderiales(100);Oxalobacteraceae(100);Massilia(100);
Otu01385	0	0	0	0	0	0	0	1	0	0	0	1	0	0	0	Bacteria(100);Proteobacteria(100);Gammaproteobacteria(100);Pseudomonadales(100);Pseudomonadaceae(100);
Otu01386	0	0	0	0	0	0	0	0	0	0	2	0	0	0	0	Bacteria(100);Bacteroidetes(100);Sphingobacteriia(100);Sphingobacteriales(100);Sphingobacteriaceae(100);
Otu01387	0	0	0	0	0	0	0	0	0	0	0	2	0	0	0	Bacteria(100);Proteobacteria(100);Alphaproteobacteria(100);Rhizobiales(100);Rhizobiales_unclassified(100);
Otu01388	0	0	0	0	1	0	0	0	0	0	0	1	0	0	0	Bacteria(100);Actinobacteria(100);Actinobacteria(100);Micrococcales(100);Micrococcaceae(100);Rothia(100);
Otu01389	0	0	0	0	0	0	0	0	0	0	0	2	0	0	0	Bacteria(100);Bacteroidetes(100);Sphingobacteriia(100);Sphingobacteriales(100);Chitinophagaceae(100);Flavisolibacter(100);
Otu01390	0	0	0	0	0	0	0	0	0	0	0	2	0	0	0	Bacteria(100);Firmicutes(100);Clostridia(100);Clostridiales(100);Clostridiales_unclassified(100);
Otu01391	0	0	0	0	0	0	0	1	0	1	0	0	0	0	0	Bacteria(100);Actinobacteria(100);Actinobacteria(100);Propionibacteriales(100);Nocardioidaceae(100);Nocardioides(100);
Otu01392	0	0	0	0	0	0	0	0	0	0	2	0	0	0	0	Bacteria(100);Proteobacteria(100);Alphaproteobacteria(100);Rhizobiales(100);Hyphomicrobiaceae(100);Devosia(100);
Otu01393	0	0	0	0	0	0	0	0	0	0	0	2	0	0	0	Bacteria(100);Chloroflexi(100);Thermomicrobia(100);JG30-KF-CM45(100);JG30-KF-CM45_unclassified(100);
Otu01394	0	0	0	0	0	0	0	0	0	0	0	2	0	0	0	Bacteria(100);Bacteria_unclassified(100);Bacteria_unclassified(100);Bacteria_unclassified(100);Bacteria_unclassified(100);
Otu01395	0	0	0	0	0	0	0	1	0	1	0	0	0	0	0	Bacteria(100);Firmicutes(100);Clostridia(100);Clostridiales(100);Family_XI(100);Anaerococcus(100);
Otu01396	0	0	0	0	0	0	0	0	0	0	0	2	0	0	0	Bacteria(100);Chloroflexi(100);Chloroflexi_unclassified(100);Chloroflexi_unclassified(100);Chloroflexi_unclassified(100);
Otu01397	0	0	0	0	0	0	0	1	0	1	0	0	0	0	0	Bacteria(100);Actinobacteria(100);Actinobacteria(100);Corynebacteriales(100);Corynebacteriaceae(100);Corynebacterium(100);
Otu01398	0	0	0	0	0	0	0	0	0	0	0	2	0	0	0	Bacteria(100);Proteobacteria(100);Betaproteobacteria(100);Burkholderiales(100);Comamonadaceae(100);
Otu01399	0	0	0	0	0	0	0	0	0	0	0	2	0	0	0	Bacteria(100);Proteobacteria(100);Gammaproteobacteria(100);Pseudomonadales(100);Pseudomonadaceae(100);Pseudomonas(100);
Otu01400	0	0	0	0	0	0	0	0	0	2	0	0	0	0	0	Bacteria(100);Actinobacteria(100);Thermoleophilia(100);Solirubrobacterales(100);Solirubrobacteraceae(100);Solirubrobacter(100);
Otu01401	0	0	0	0	1	0	0	0	0	1	0	0	0	0	0	Bacteria(100);Proteobacteria(100);Betaproteobacteria(100);Burkholderiales(100);Burkholderiaceae(100);Burkholderia(100);
Otu01402	0	0	0	0	0	0	0	0	0	2	0	0	0	0	0	Bacteria(100);Proteobacteria(100);Betaproteobacteria(100);Betaproteobacteria_unclassified(100);Betaproteobacteria_unclassified(100);
Otu01403	0	0	0	0	0	0	0	0	0	0	0	2	0	0	0	Bacteria(100);Proteobacteria(100);Alphaproteobacteria(100);Rhizobiales(100);Rhizobiales_unclassified(100);
Otu01404	0	0	0	0	0	0	0	0	0	2	0	0	0	0	0	Bacteria(100);Proteobacteria(100);Betaproteobacteria(100);Burkholderiales(100);Oxalobacteraceae(100);Massilia(100);
Otu01405	0	0	0	0	0	0	0	0	0	2	0	0	0	0	0	Bacteria(100);Proteobacteria(100);Betaproteobacteria(100);Burkholderiales(100);Comamonadaceae(100);
Otu01406	0	0	0	0	0	0	0	0	0	0	0	2	0	0	0	Bacteria(100);Proteobacteria(100);Alphaproteobacteria(100);Sphingomonadales(100);
Otu01407	0	0	0	0	0	1	0	0	0	0	0	1	0	0	0	Bacteria(100);Proteobacteria(100);Alphaproteobacteria(100);Rhodobacterales(100);Rhodobacteraceae(100);Amaricoccus(100);
Otu01408	0	0	0	0	0	0	0	0	0	0	0	2	0	0	0	Bacteria(100);Proteobacteria(100);Alphaproteobacteria(100);Rhizobiales(100);
Otu01409	0	0	0	0	0	0	0	0	0	2	0	0	0	0	0	Bacteria(100);Proteobacteria(100);Alphaproteobacteria(100);Rhodobacterales(100);Rhodobacteraceae(100);Amaricoccus(100);
Otu01410	0	0	0	0	0	0	0	0	0	2	0	0	0	0	0	Bacteria(100);Actinobacteria(100);Thermoleophilia(100);Solirubrobacterales(100);Conexibacteraceae(100);Conexibacter(100);
Otu01411	0	0	0	0	0	0	0	0	0	0	0	2	0	0	0	Bacteria(100);Actinobacteria(100);Actinobacteria(100);Micrococcales(100);Intrasporangiaceae(100);
Otu01412	0	0	0	0	0	0	0	0	0	0	2	0	0	0	0	Bacteria(100);Candidate_division_SR1(100);Candidate_division_SR1_unclassified(100);Candidate_division_SR1_unclassified(100);Candidate_division_SR1_unclassified(100);
Otu01413	0	0	0	0	0	0	0	0	0	0	2	0	0	0	0	Bacteria(100);Bacteroidetes(100);Sphingobacteriia(100);Sphingobacteriales(100);Sphingobacteriaceae(100);Pedobacter(100);
Otu01414	0	0	0	0	0	0	0	0	0	0	2	0	0	0	0	Bacteria(100);Bacteroidetes(100);Sphingobacteriia(100);Sphingobacteriales(100);Sphingobacteriaceae(100);Pedobacter(100);
Otu01415	0	0	0	0	0	1	0	0	0	0	1	0	0	0	0	Bacteria(100);Proteobacteria(100);Gammaproteobacteria(100);Pseudomonadales(100);Pseudomonadaceae(100);
Otu01416	0	0	0	0	0	0	0	0	0	0	2	0	0	0	0	Bacteria(100);Proteobacteria(100);Alphaproteobacteria(100);Sphingomonadales(100);Sphingomonadaceae(100);Sphingobium(100);
Otu01417	0	0	0	0	0	0	0	0	0	0	2	0	0	0	0	Bacteria(100);Firmicutes(100);Negativicutes(100);Selenomonadales(100);Veillonellaceae(100);Propionispora(100);
Otu01418	0	0	0	0	0	0	0	2	0	0	0	0	0	0	0	Bacteria(100);Bacteroidetes(100);Bacteroidia(100);Bacteroidales(100);Porphyromonadaceae(100);Porphyromonas(100);
Otu01419	0	0	0	0	0	0	0	0	0	0	2	0	0	0	0	Bacteria(100);Bacteroidetes(100);Sphingobacteriia(100);Sphingobacteriales(100);Sphingobacteriaceae(100);
Otu01420	0	0	0	0	0	0	0	2	0	0	0	0	0	0	0	Bacteria(100);Bacteroidetes(100);Flavobacteriia(100);Flavobacteriales(100);Flavobacteriaceae(100);Wautersiella(100);
Otu01421	0	0	0	0	0	0	0	0	0	0	2	0	0	0	0	Bacteria(100);Firmicutes(100);Negativicutes(100);Selenomonadales(100);Veillonellaceae(100);
Otu01422	0	0	0	0	0	0	0	0	0	0	2	0	0	0	0	Bacteria(100);Bacteroidetes(100);Sphingobacteriia(100);Sphingobacteriales(100);Sphingobacteriaceae(100);Pedobacter(100);
Otu01423	0	0	0	0	0	0	0	2	0	0	0	0	0	0	0	Bacteria(100);Bacteroidetes(100);Cytophagia(100);Cytophagales(100);Flammeovirgaceae(100);Fulvivirga(100);
Otu01424	0	0	0	0	0	0	0	0	0	0	2	0	0	0	0	Bacteria(100);Firmicutes(100);Negativicutes(100);Selenomonadales(100);Veillonellaceae(100);
Otu01425	0	0	0	0	0	0	0	0	0	0	2	0	0	0	0	Bacteria(100);Firmicutes(100);Negativicutes(100);Selenomonadales(100);Veillonellaceae(100);Propionispora(100);
Otu01426	0	0	0	0	0	0	0	0	0	0	2	0	0	0	0	Bacteria(100);Firmicutes(100);Negativicutes(100);Selenomonadales(100);Veillonellaceae(100);Propionispora(100);
Otu01427	0	0	0	0	0	0	0	0	0	0	2	0	0	0	0	Bacteria(100);Chloroflexi(100);Chloroflexi_unclassified(100);Chloroflexi_unclassified(100);
Otu01428	0	0	0	0	0	0	0	0	0	0	2	0	0	0	0	Bacteria(100);Firmicutes(100);Bacilli(100);Bacillales(100);Bacillaceae(100);Virgibacillus(100);
Otu01429	0	0	0	0	0	0	0	0	0	0	2	0	0	0	0	Bacteria(100);Proteobacteria(100);Betaproteobacteria(100);Burkholderiales(100);Oxalobacteraceae(100);
Otu01430	0	0	0	0	0	0	0	0	0	0	2	0	0	0	0	Bacteria(100);Proteobacteria(100);Betaproteobacteria(100);Rhodocyclales(100);Rhodocyclaceae(100);Uliginosibacterium(100);
Otu01431	0	0	0	0	0	0	0	0	0	0	2	0	0	0	0	Bacteria(100);Proteobacteria(100);Alphaproteobacteria(100);Sphingomonadales(100);Sphingomonadaceae(100);
Otu01432	0	0	0	0	0	0	0	0	0	0	2	0	0	0	0	Bacteria(100);Proteobacteria(100);Betaproteobacteria(100);Burkholderiales(100);Oxalobacteraceae(100);
Otu01433	0	0	0	0	0	0	0	0	0	0	2	0	0	0	0	Bacteria(100);Actinobacteria(100);Actinobacteria(100);Micrococcales(100);Microbacteriaceae(100);Leucobacter(100);
Otu01434	0	0	0	0	0	0	0	0	0	0	2	0	0	0	0	Bacteria(100);Firmicutes(100);Negativicutes(100);Selenomonadales(100);Veillonellaceae(100);Anaerosinus(100);
Otu01435	0	0	0	0	0	0	0	0	0	0	0	2	0	0	0	Bacteria(100);Actinobacteria(100);Actinobacteria(100);Micrococcales(100);Intrasporangiaceae(100);Knoellia(100);
Otu01436	0	0	0	0	0	0	0	1	0	0	0	1	0	0	0	Bacteria(100);Actinobacteria(100);Actinobacteria(100);Corynebacteriales(100);Corynebacteriaceae(100);Corynebacterium(100);
Otu01437	0	0	0	0	0	0	0	1	1	0	0	0	0	0	0	Bacteria(100);Proteobacteria(100);Alphaproteobacteria(100);Caulobacterales(100);Caulobacteraceae(100);Phenylobacterium(100);
Otu01438	0	0	0	0	0	0	0	0	2	0	0	0	0	0	0	Bacteria(100);Proteobacteria(100);Betaproteobacteria(100);Burkholderiales(100);Oxalobacteraceae(100);Massilia(100);
Otu01439	0	0	0	1	0	0	0	0	0	0	0	1	0	0	0	Bacteria(100);Firmicutes(100);Clostridia(100);Clostridiales(100);Clostridiales_unclassified(100);
Otu01440	0	0	0	0	0	0	0	0	0	0	2	0	0	0	0	Bacteria(100);Proteobacteria(100);Alphaproteobacteria(100);Sphingomonadales(100);Sphingomonadaceae(100);Sphingobium(100);
Otu01441	0	0	0	0	0	1	0	0	0	0	0	1	0	0	0	Bacteria(100);Proteobacteria(100);Gammaproteobacteria(100);Gammaproteobacteria_unclassified(100);
Otu01442	0	0	1	0	0	0	0	0	0	0	0	0	1	0	0	Bacteria(100);Proteobacteria(100);Gammaproteobacteria(100);Pseudomonadales(100);Pseudomonadaceae(100);Pseudomonas(100);
Otu01443	0	0	0	0	0	0	0	0	0	0	0	2	0	0	0	Bacteria(100);Bacteroidetes(100);Flavobacteriia(100);Flavobacteriales(100);Flavobacteriaceae(100);Gillisia(100);
Otu01444	0	0	0	0	0	0	0	0	0	0	2	0	0	0	0	Bacteria(100);Bacteroidetes(100);Bacteroidetes_unclassified(100);Bacteroidetes_unclassified(100);
Otu01445	0	0	0	0	0	0	0	0	0	0	0	0	2	0	0	Bacteria(100);Firmicutes(100);Clostridia(100);Clostridiales(100);Family_XI(100);
Otu01446	0	0	0	0	0	0	0	0	2	0	0	0	0	0	0	Bacteria(100);Proteobacteria(100);Betaproteobacteria(100);Burkholderiales(100);
Otu01447	0	0	0	0	0	0	0	0	0	0	2	0	0	0	0	Bacteria(100);Bacteroidetes(100);Flavobacteriia(100);Flavobacteriales(100);Flavobacteriaceae(100);Chryseobacterium(100);
Otu01448	0	0	0	0	0	0	0	0	0	0	0	0	2	0	0	Bacteria(100);TM6(100);TM6_unclassified(100);TM6_unclassified(100);TM6_unclassified(100);
Otu01449	0	0	0	0	0	0	0	0	0	1	0	0	1	0	0	Bacteria(100);Actinobacteria(100);Actinobacteria(100);Corynebacteriales(100);Nocardiaceae(100);Rhodococcus(100);
Otu01450	0	0	0	0	0	0	0	0	0	0	2	0	0	0	0	Bacteria(100);Bacteroidetes(100);Sphingobacteriia(100);Sphingobacteriales(100);Sphingobacteriaceae(100);Sphingobacterium(100);
Otu01451	0	0	0	0	0	0	0	0	0	0	2	0	0	0	0	Bacteria(100);Candidate_division_TM7(100);Candidate_division_TM7_unclassified(100);Candidate_division_TM7_unclassified(100);Candidate_division_TM7_unclassified(100);
Otu01452	0	0	0	0	0	0	0	0	0	0	2	0	0	0	0	Bacteria(100);Bacteroidetes(100);Sphingobacteriia(100);Sphingobacteriales(100);Chitinophagaceae(100);Ferruginibacter(100);
Otu01453	0	0	0	0	0	0	0	1	1	0	0	0	0	0	0	Bacteria(100);Proteobacteria(100);Alphaproteobacteria(100);Caulobacterales(100);Caulobacteraceae(100);Phenylobacterium(100);
Otu01454	0	0	0	0	0	0	0	0	0	0	1	0	1	0	0	Bacteria(100);Proteobacteria(100);Gammaproteobacteria(100);Pseudomonadales(100);Pseudomonadaceae(100);
Otu01455	0	0	0	0	0	0	0	0	0	0	2	0	0	0	0	Bacteria(100);Bacteroidetes(100);Sphingobacteriia(100);Sphingobacteriales(100);Chitinophagaceae(100);
Otu01456	0	0	0	0	0	0	0	0	0	0	2	0	0	0	0	Bacteria(100);Bacteroidetes(100);Sphingobacteriia(100);Sphingobacteriales(100);Chitinophagaceae(100);Sediminibacterium(100);
Otu01457	0	0	0	0	0	0	0	0	0	0	2	0	0	0	0	Bacteria(100);Bacteroidetes(100);Cytophagia(100);Cytophagales(100);Cytophagaceae(100);Hymenobacter(100);
Otu01458	0	0	0	0	0	0	0	0	0	0	0	0	0	0	2	Bacteria(100);Proteobacteria(100);Betaproteobacteria(100);Burkholderiales(100);Burkholderiaceae(100);Ralstonia(100);
Otu01459	0	0	2	0	0	0	0	0	0	0	0	0	0	0	0	Bacteria(100);Actinobacteria(100);Acidimicrobiia(100);Acidimicrobiales(100);Sva0996_marine_group(100);
Otu01460	0	0	0	0	0	2	0	0	0	0	0	0	0	0	0	Bacteria(100);Proteobacteria(100);Betaproteobacteria(100);Burkholderiales(100);Oxalobacteraceae(100);Massilia(100);
Otu01461	0	0	2	0	0	0	0	0	0	0	0	0	0	0	0	Bacteria(100);Acidobacteria(100);Acidobacteria(100);Subgroup_3(100);Unknown_Family(100);Bryobacter(100);
Otu01462	0	0	0	0	0	0	0	0	0	0	0	0	2	0	0	Bacteria(100);Proteobacteria(100);Betaproteobacteria(100);Burkholderiales(100);Burkholderiales_unclassified(100);
Otu01463	0	0	0	0	0	0	0	0	0	0	0	0	0	0	2	Bacteria(100);Proteobacteria(100);Epsilonproteobacteria(100);Campylobacterales(100);Helicobacteraceae(100);Sulfurovum(100);
Otu01464	0	0	0	0	0	0	2	0	0	0	0	0	0	0	0	Bacteria(100);Acidobacteria(100);Acidobacteria(100);Subgroup_6(100);Subgroup_6_unclassified(100);
Otu01465	0	0	2	0	0	0	0	0	0	0	0	0	0	0	0	Bacteria(100);Proteobacteria(100);Gammaproteobacteria(100);Xanthomonadales(100);Xanthomonadaceae(100);
Otu01466	0	0	0	0	0	0	0	2	0	0	0	0	0	0	0	Bacteria(100);Proteobacteria(100);Betaproteobacteria(100);SC-I-84(100);SC-I-84_unclassified(100);
Otu01467	0	0	2	0	0	0	0	0	0	0	0	0	0	0	0	Bacteria(100);Actinobacteria(100);Actinobacteria(100);Actinomycetales(100);Actinomycetaceae(100);Actinomyces(100);
Otu01468	0	0	2	0	0	0	0	0	0	0	0	0	0	0	0	Bacteria(100);Deinococcus-Thermus(100);Deinococci(100);Deinococcales(100);Deinococcaceae(100);Deinococcus(100);
Otu01469	0	0	0	0	0	0	0	0	0	0	0	0	2	0	0	Bacteria(100);Firmicutes(100);Bacilli(100);Bacillales(100);Alicyclobacillaceae(100);Alicyclobacillus(100);
Otu01470	0	0	0	0	0	0	0	0	0	0	0	0	0	2	0	Bacteria(100);Proteobacteria(100);Gammaproteobacteria(100);Oceanospirillales(100);Oceanospirillaceae(100);Neptuniibacter(100);
Otu01471	0	0	0	0	0	0	2	0	0	0	0	0	0	0	0	Bacteria(100);Proteobacteria(100);Betaproteobacteria(100);Rhodocyclales(100);Rhodocyclaceae(100);Denitratisoma(100);
Otu01472	0	0	2	0	0	0	0	0	0	0	0	0	0	0	0	Bacteria(100);Bacteroidetes(100);Cytophagia(100);Cytophagales(100);Cytophagaceae(100);Rhodocytophaga(100);
Otu01473	0	0	2	0	0	0	0	0	0	0	0	0	0	0	0	Bacteria(100);Bacteroidetes(100);Cytophagia(100);Cytophagales(100);Cytophagaceae(100);Spirosoma(100);
Otu01474	0	0	0	0	0	0	0	0	0	0	0	0	2	0	0	Bacteria(100);Proteobacteria(100);Alphaproteobacteria(100);Rhodospirillales(100);Rhodospirillales_Incertae_Sedis(100);Reyranella(100);
Otu01475	0	0	0	0	0	0	0	2	0	0	0	0	0	0	0	Bacteria(100);Proteobacteria(100);Betaproteobacteria(100);Burkholderiales(100);Comamonadaceae(100);
Otu01476	0	0	0	0	0	0	0	0	0	0	0	0	2	0	0	Bacteria(100);Verrucomicrobia(100);Spartobacteria(100);Chthoniobacterales(100);Chthoniobacterales_unclassified(100);
Otu01477	0	0	0	0	0	0	0	0	0	0	0	0	2	0	0	Bacteria(100);Proteobacteria(100);Gammaproteobacteria(100);Pasteurellales(100);Pasteurellaceae(100);Aggregatibacter(100);
Otu01478	0	0	0	0	0	0	0	0	0	0	0	0	2	0	0	Bacteria(100);Firmicutes(100);Bacilli(100);Bacillales(100);Bacillaceae(100);
Otu01479	0	0	0	0	0	0	0	0	0	0	0	0	0	2	0	Bacteria(100);Firmicutes(100);Bacilli(100);Bacillales(100);
Otu01480	0	0	0	0	0	0	0	0	0	0	0	0	2	0	0	Bacteria(100);Proteobacteria(100);Alphaproteobacteria(100);Rhodospirillales(100);Acetobacteraceae(100);
Otu01481	0	0	0	0	0	0	0	0	0	0	0	0	2	0	0	Bacteria(100);Proteobacteria(100);Alphaproteobacteria(100);Rhodospirillales(100);Acetobacteraceae(100);
Otu01482	0	2	0	0	0	0	0	0	0	0	0	0	0	0	0	Bacteria(100);Proteobacteria(100);Alphaproteobacteria(100);Rhodospirillales(100);Acetobacteraceae(100);
Otu01483	0	0	0	0	0	0	0	0	0	0	0	0	0	2	0	Bacteria(100);Proteobacteria(100);Gammaproteobacteria(100);Alteromonadales(100);Alteromonadaceae(100);Marinobacter(100);
Otu01484	0	2	0	0	0	0	0	0	0	0	0	0	0	0	0	Bacteria(100);Proteobacteria(100);Alphaproteobacteria(100);Rhodospirillales(100);Acetobacteraceae(100);Roseomonas(100);
Otu01485	0	2	0	0	0	0	0	0	0	0	0	0	0	0	0	Bacteria(100);Bacteria_unclassified(100);Bacteria_unclassified(100);Bacteria_unclassified(100);Bacteria_unclassified(100);
Otu01486	0	2	0	0	0	0	0	0	0	0	0	0	0	0	0	Bacteria(100);Actinobacteria(100);Actinobacteria(100);Actinobacteria_unclassified(100);Actinobacteria_unclassified(100);
Otu01487	0	0	0	0	0	2	0	0	0	0	0	0	0	0	0	Bacteria(100);Proteobacteria(100);Alphaproteobacteria(100);Rhodospirillales(100);Acetobacteraceae(100);Acidisphaera(100);
Otu01488	0	0	0	0	0	2	0	0	0	0	0	0	0	0	0	Bacteria(100);Proteobacteria(100);Gammaproteobacteria(100);Gammaproteobacteria_unclassified(100);Gammaproteobacteria_unclassified(100);
Otu01489	0	2	0	0	0	0	0	0	0	0	0	0	0	0	0	Bacteria(100);Acidobacteria(100);Acidobacteria(100);Acidobacteriales(100);Acidobacteriaceae_(Subgroup_1)(100);Candidatus_Koribacter(100);
Otu01490	0	0	0	0	0	0	0	2	0	0	0	0	0	0	0	Bacteria(100);Proteobacteria(100);Betaproteobacteria(100);Burkholderiales(100);Oxalobacteraceae(100);
Otu01491	0	0	0	0	0	0	0	0	1	0	0	0	0	0	1	Bacteria(100);Proteobacteria(100);Gammaproteobacteria(100);Pseudomonadales(100);Pseudomonadaceae(100);Pseudomonas(100);
Otu01492	0	0	0	0	0	2	0	0	0	0	0	0	0	0	0	Bacteria(100);Verrucomicrobia(100);Spartobacteria(100);Chthoniobacterales(100);DA101_soil_group(100);
Otu01493	0	0	0	0	0	2	0	0	0	0	0	0	0	0	0	Bacteria(100);Planctomycetes(100);Planctomycetacia(100);Planctomycetales(100);Planctomycetaceae(100);Pirellula(100);
Otu01494	0	0	0	0	0	0	0	2	0	0	0	0	0	0	0	Bacteria(100);Proteobacteria(100);Alphaproteobacteria(100);Rhizobiales(100);Rhizobiales_unclassified(100);
Otu01495	0	0	0	0	0	0	0	0	0	0	1	0	0	1	0	Bacteria(100);Firmicutes(100);Bacilli(100);Lactobacillales(100);Carnobacteriaceae(100);Alloiococcus(100);
Otu01496	0	0	0	0	0	2	0	0	0	0	0	0	0	0	0	Bacteria(100);Planctomycetes(100);Planctomycetacia(100);Planctomycetales(100);Planctomycetaceae(100);Pirellula(100);
Otu01497	0	0	0	0	0	0	0	0	0	0	0	0	0	2	0	Bacteria(100);Proteobacteria(100);Gammaproteobacteria(100);Oceanospirillales(100);Oceanospirillaceae(100);Neptuniibacter(100);
Otu01498	0	0	0	0	0	2	0	0	0	0	0	0	0	0	0	Bacteria(100);Bacteroidetes(100);Cytophagia(100);Cytophagales(100);Cytophagaceae(100);
Otu01499	0	0	0	0	0	2	0	0	0	0	0	0	0	0	0	Bacteria(100);Bacteroidetes(100);Cytophagia(100);Cytophagales(100);Cytophagaceae(100);Hymenobacter(100);
Otu01500	0	0	0	0	0	0	0	0	0	0	0	0	0	0	2	Bacteria(100);Proteobacteria(100);Betaproteobacteria(100);Burkholderiales(100);Burkholderiaceae(100);Ralstonia(100);
Otu01501	0	0	0	0	0	0	0	0	0	0	0	0	0	0	2	Bacteria(100);Proteobacteria(100);Epsilonproteobacteria(100);Campylobacterales(100);Helicobacteraceae(100);Sulfurimonas(100);
Otu01502	0	0	0	0	0	0	0	0	0	0	0	0	0	0	2	Bacteria(100);Proteobacteria(100);Betaproteobacteria(100);Burkholderiales(100);Burkholderiales_unclassified(100);
Otu01503	0	1	0	0	0	0	1	0	0	0	0	0	0	0	0	Bacteria(100);Proteobacteria(100);Betaproteobacteria(100);Betaproteobacteria_unclassified(100);Betaproteobacteria_unclassified(100);
Otu01504	0	0	0	0	0	0	0	2	0	0	0	0	0	0	0	Bacteria(100);Proteobacteria(100);Betaproteobacteria(100);Burkholderiales(100);Oxalobacteraceae(100);Massilia(100);
Otu01505	0	0	0	0	0	0	0	0	0	0	0	0	0	0	2	Bacteria(100);Proteobacteria(100);Betaproteobacteria(100);Burkholderiales(100);Burkholderiaceae(100);Ralstonia(100);
Otu01506	0	0	0	0	0	0	0	2	0	0	0	0	0	0	0	Bacteria(100);Proteobacteria(100);Betaproteobacteria(100);Burkholderiales(100);Oxalobacteraceae(100);
Otu01507	0	0	0	0	2	0	0	0	0	0	0	0	0	0	0	Bacteria(100);Proteobacteria(100);Betaproteobacteria(100);Burkholderiales(100);Burkholderiaceae(100);Cupriavidus(100);
Otu01508	0	0	0	0	0	0	0	0	0	0	0	0	0	2	0	Bacteria(100);Firmicutes(100);Bacilli(100);Bacillales(100);Bacillaceae(100);Bacillus(100);
Otu01509	0	0	0	0	0	0	0	0	0	0	0	0	0	2	0	Bacteria(100);Firmicutes(100);Bacilli(100);Bacillales(100);Planococcaceae(100);
Otu01510	0	0	0	0	2	0	0	0	0	0	0	0	0	0	0	Bacteria(100);Proteobacteria(100);Betaproteobacteria(100);Burkholderiales(100);Burkholderiaceae(100);Cupriavidus(100);
Otu01511	0	0	0	0	0	0	2	0	0	0	0	0	0	0	0	Bacteria(100);Acidobacteria(100);Acidobacteria(100);Subgroup_6(100);Subgroup_6_unclassified(100);
Otu01512	0	0	0	0	0	0	0	0	0	0	0	0	0	2	0	Bacteria(100);Firmicutes(100);Bacilli(100);Bacillales(100);Planococcaceae(100);
Otu01513	0	0	0	0	0	0	0	0	0	0	0	0	0	2	0	Bacteria(100);Firmicutes(100);Bacilli(100);Bacillales(100);Bacillales_unclassified(100);
Otu01514	0	0	0	0	0	0	0	0	0	0	0	0	0	2	0	Bacteria(100);Firmicutes(100);Bacilli(100);Bacillales(100);Bacillales_unclassified(100);
Otu01515	0	0	0	0	0	0	0	0	0	0	0	0	0	2	0	Bacteria(100);Firmicutes(100);Bacilli(100);Bacillales(100);Bacillales_unclassified(100);
Otu01516	0	0	0	0	0	0	0	0	1	0	0	0	0	1	0	Bacteria(100);Proteobacteria(100);Betaproteobacteria(100);Burkholderiales(100);Burkholderiaceae(100);
Otu01517	0	0	0	0	0	0	0	0	0	0	0	0	0	2	0	Bacteria(100);Proteobacteria(100);Gammaproteobacteria(100);Thiotrichales(100);Piscirickettsiaceae(100);Thiomicrospira(100);
Otu01518	0	0	0	0	0	0	0	2	0	0	0	0	0	0	0	Bacteria(100);Firmicutes(100);Clostridia(100);Clostridiales(100);Lachnospiraceae(100);Coprococcus(100);
Otu01519	0	0	0	0	0	0	0	0	0	0	0	0	0	0	2	Bacteria(100);Firmicutes(100);Bacilli(100);Lactobacillales(100);Aerococcaceae(100);Eremococcus(100);
Otu01520	0	0	0	0	0	0	0	0	0	0	0	0	0	2	0	Bacteria(100);Proteobacteria(100);Gammaproteobacteria(100);Pseudomonadales(100);Pseudomonadaceae(100);
Otu01521	0	0	0	0	0	0	0	0	0	0	0	0	0	2	0	Bacteria(100);Proteobacteria(100);Gammaproteobacteria(100);Alteromonadales(100);Alteromonadaceae(100);Marinobacter(100);
Otu01522	0	0	0	0	0	0	0	0	1	0	0	0	0	1	0	Bacteria(100);Proteobacteria(100);Betaproteobacteria(100);Burkholderiales(100);Burkholderiaceae(100);
Otu01523	0	0	0	0	0	0	0	0	1	0	0	0	0	1	0	Bacteria(100);Proteobacteria(100);Betaproteobacteria(100);Burkholderiales(100);Burkholderiales_unclassified(100);
Otu01524	0	0	0	0	0	0	0	0	0	0	0	0	0	2	0	Bacteria(100);Firmicutes(100);Bacilli(100);Bacillales(100);Bacillales_unclassified(100);
Otu01525	0	0	0	2	0	0	0	0	0	0	0	0	0	0	0	Bacteria(100);Actinobacteria(100);Actinobacteria(100);Corynebacteriales(100);Corynebacteriaceae(100);Corynebacterium(100);
Otu01526	0	0	0	2	0	0	0	0	0	0	0	0	0	0	0	Bacteria(100);Firmicutes(100);Bacilli(100);Bacillales(100);Paenibacillaceae(100);Paenibacillus(100);
Otu01527	0	0	0	0	0	0	0	0	0	0	0	0	0	2	0	Bacteria(100);Proteobacteria(100);Gammaproteobacteria(100);Alteromonadales(100);Alteromonadaceae(100);Marinobacter(100);
Otu01528	0	0	0	0	0	0	0	0	0	0	0	0	0	2	0	Bacteria(100);Firmicutes(100);Bacilli(100);Lactobacillales(100);Carnobacteriaceae(100);Alloiococcus(100);
Otu01529	0	0	0	2	0	0	0	0	0	0	0	0	0	0	0	Bacteria(100);Bacteroidetes(100);Bacteroidia(100);Bacteroidales(100);Rikenellaceae(100);
Otu01530	0	0	0	2	0	0	0	0	0	0	0	0	0	0	0	Bacteria(100);Proteobacteria(100);Alphaproteobacteria(100);SAR11_clade(100);SAR11_clade_unclassified(100);
Otu01531	0	0	0	0	0	0	0	1	0	0	0	0	1	0	0	Bacteria(100);Proteobacteria(100);Alphaproteobacteria(100);Rhodospirillales(100);Acetobacteraceae(100);Roseomonas(100);
Otu01532	0	0	0	0	0	0	0	2	0	0	0	0	0	0	0	Bacteria(100);Proteobacteria(100);Gammaproteobacteria(100);Pseudomonadales(100);Pseudomonadaceae(100);
Otu01533	0	0	0	0	0	0	0	0	0	0	0	0	0	2	0	Bacteria(100);Proteobacteria(100);Gammaproteobacteria(100);Oceanospirillales(100);Oceanospirillaceae(100);Neptuniibacter(100);
Otu01534	0	0	0	0	0	0	2	0	0	0	0	0	0	0	0	Bacteria(100);Acidobacteria(100);Acidobacteria(100);Subgroup_6(100);Subgroup_6_unclassified(100);
Otu01535	0	0	0	0	0	0	0	2	0	0	0	0	0	0	0	Bacteria(100);Proteobacteria(100);Alphaproteobacteria(100);Sphingomonadales(100);Sphingomonadaceae(100);Sphingobium(100);
Otu01536	0	0	0	0	0	0	0	2	0	0	0	0	0	0	0	Bacteria(100);Proteobacteria(100);Alphaproteobacteria(100);Sphingomonadales(100);Sphingomonadaceae(100);Sphingobium(100);
Otu01537	0	0	0	0	0	0	0	2	0	0	0	0	0	0	0	Bacteria(100);Proteobacteria(100);Alphaproteobacteria(100);Sphingomonadales(100);Sphingomonadaceae(100);Sphingomonas(100);
Otu01538	0	0	0	0	0	0	0	0	0	0	0	0	2	0	0	Bacteria(100);Firmicutes(100);Clostridia(100);Clostridiales(100);Lachnospiraceae(100);Blautia(100);
Otu01539	0	0	0	0	2	0	0	0	0	0	0	0	0	0	0	Bacteria(100);Bacteroidetes(100);Cytophagia(100);Cytophagales(100);Cytophagaceae(100);Chryseolinea(100);
Otu01540	0	0	0	0	0	0	0	2	0	0	0	0	0	0	0	Bacteria(100);Actinobacteria(100);Actinobacteria(100);Corynebacteriales(100);Nocardiaceae(100);Williamsia(100);
Otu01541	0	0	0	0	2	0	0	0	0	0	0	0	0	0	0	Bacteria(100);Bacteroidetes(100);Sphingobacteriia(100);Sphingobacteriales(100);env.OPS_17(100);
Otu01542	0	0	0	2	0	0	0	0	0	0	0	0	0	0	0	Bacteria(100);Firmicutes(100);Clostridia(100);Clostridiales(100);Family_XI(100);Anaerococcus(100);
Otu01543	0	0	0	0	0	0	0	0	0	0	0	0	1	0	1	Bacteria(100);Firmicutes(100);Clostridia(100);Clostridiales(100);Family_XI(100);Anaerococcus(100);
Otu01544	0	0	0	0	0	0	0	0	0	0	0	0	0	2	0	Bacteria(100);Proteobacteria(100);Alphaproteobacteria(100);Rhizobiales(100);Rhizobiales_unclassified(100);
Otu01545	0	0	0	0	0	0	0	0	0	0	0	0	0	0	2	Bacteria(100);Firmicutes(100);Clostridia(100);Clostridiales(100);Family_XI(100);Anaerococcus(100);
Otu01546	0	0	0	0	0	0	0	0	0	0	0	0	0	2	0	Bacteria(100);Proteobacteria(100);Alphaproteobacteria(100);Sphingomonadales(100);Erythrobacteraceae(100);
Otu01547	0	0	0	0	2	0	0	0	0	0	0	0	0	0	0	Bacteria(100);Cyanobacteria(100);Cyanobacteria(100);SubsectionIII(100);FamilyI(100);Phormidium(100);
Otu01548	0	0	0	0	0	0	0	0	0	0	0	0	0	2	0	Bacteria(100);Proteobacteria(100);Alphaproteobacteria(100);Rhizobiales(100);Hyphomicrobiaceae(100);Devosia(100);
Otu01549	0	0	0	0	0	0	0	2	0	0	0	0	0	0	0	Bacteria(100);Actinobacteria(100);Actinobacteria(100);Micrococcales(100);Microbacteriaceae(100);
Otu01550	0	0	0	0	0	0	0	0	0	0	0	0	0	2	0	Bacteria(100);Firmicutes(100);Bacilli(100);Bacillales(100);
Otu01551	0	0	0	0	0	0	0	0	0	0	0	0	2	0	0	Bacteria(100);Bacteroidetes(100);Sphingobacteriia(100);Sphingobacteriales(100);Sphingobacteriaceae(100);Pedobacter(100);
Otu01552	0	0	0	0	0	0	0	2	0	0	0	0	0	0	0	Bacteria(100);Firmicutes(100);Clostridia(100);Clostridiales(100);Clostridiaceae_1(100);Clostridium_sensu_stricto_1(100);
Otu01553	0	0	0	0	2	0	0	0	0	0	0	0	0	0	0	Bacteria(100);Candidate_division_TM7(100);Candidate_division_TM7_unclassified(100);Candidate_division_TM7_unclassified(100);Candidate_division_TM7_unclassified(100);
Otu01554	0	0	0	0	2	0	0	0	0	0	0	0	0	0	0	Bacteria(100);Actinobacteria(100);Actinobacteria(100);Corynebacteriales(100);Corynebacteriaceae(100);Corynebacterium(100);
Otu01555	0	0	0	0	0	0	0	1	0	0	0	0	0	0	1	Bacteria(100);Proteobacteria(100);Gammaproteobacteria(100);Pseudomonadales(100);Pseudomonadaceae(100);
Otu01556	0	2	0	0	0	0	0	0	0	0	0	0	0	0	0	Bacteria(100);Proteobacteria(100);Alphaproteobacteria(100);Rhodobacterales(100);Rhodobacteraceae(100);
Otu01557	0	0	0	0	0	0	0	0	0	0	0	0	2	0	0	Bacteria(100);Actinobacteria(100);Actinobacteria(100);Propionibacteriales(100);Nocardioidaceae(100);Nocardioides(100);
Otu01558	2	0	0	0	0	0	0	0	0	0	0	0	0	0	0	Bacteria(100);Proteobacteria(100);Alphaproteobacteria(100);Rhodobacterales(100);Rhodobacteraceae(100);Rubellimicrobium(100);
Otu01559	0	0	0	0	0	0	0	0	0	0	0	0	0	2	0	Bacteria(100);Proteobacteria(100);Alphaproteobacteria(100);Rhodobacterales(100);Rhodobacteraceae(100);Sulfitobacter(100);
Otu01560	0	0	0	0	0	0	0	0	0	0	0	0	2	0	0	Bacteria(100);Actinobacteria(100);Actinobacteria(100);Corynebacteriales(100);Corynebacteriaceae(100);Corynebacterium(100);
Otu01561	0	2	0	0	0	0	0	0	0	0	0	0	0	0	0	Bacteria(100);Proteobacteria(100);Alphaproteobacteria(100);Rhodobacterales(100);Rhodobacteraceae(100);
Otu01562	0	0	0	0	0	0	0	2	0	0	0	0	0	0	0	Bacteria(100);Proteobacteria(100);Alphaproteobacteria(100);Sphingomonadales(100);Sphingomonadaceae(100);Sphingobium(100);
Otu01563	0	0	0	0	0	0	0	2	0	0	0	0	0	0	0	Bacteria(100);Proteobacteria(100);Gammaproteobacteria(100);Oceanospirillales(100);Halomonadaceae(100);
Otu01564	0	0	0	0	0	0	1	1	0	0	0	0	0	0	0	Bacteria(100);Acidobacteria(100);Acidobacteria(100);Subgroup_6(100);Subgroup_6_unclassified(100);
Otu01565	0	0	0	0	0	0	0	0	0	0	0	0	2	0	0	Bacteria(100);Proteobacteria(100);Alphaproteobacteria(100);Rhizobiales(100);Rhizobiales_unclassified(100);
Otu01566	0	0	0	0	0	0	0	1	0	0	0	0	1	0	0	Bacteria(100);Actinobacteria(100);Actinobacteria(100);Corynebacteriales(100);Corynebacteriaceae(100);Corynebacterium(100);
Otu01567	0	0	0	0	0	0	0	2	0	0	0	0	0	0	0	Bacteria(100);Proteobacteria(100);Gammaproteobacteria(100);Oceanospirillales(100);Halomonadaceae(100);
Otu01568	0	2	0	0	0	0	0	0	0	0	0	0	0	0	0	Bacteria(100);Proteobacteria(100);Alphaproteobacteria(100);Rhizobiales(100);Rhizobiales_unclassified(100);
Otu01569	0	2	0	0	0	0	0	0	0	0	0	0	0	0	0	Bacteria(100);Chloroflexi(100);Chloroflexia(100);Chloroflexales(100);Roseiflexaceae(100);Roseiflexus(100);
Otu01570	0	0	0	0	0	2	0	0	0	0	0	0	0	0	0	Bacteria(100);Proteobacteria(100);Alphaproteobacteria(100);Sphingomonadales(100);Sphingomonadaceae(100);Sphingomonas(100);
Otu01571	0	2	0	0	0	0	0	0	0	0	0	0	0	0	0	Bacteria(100);Proteobacteria(100);Betaproteobacteria(100);Burkholderiales(100);Oxalobacteraceae(100);
Otu01572	0	0	0	0	0	0	0	2	0	0	0	0	0	0	0	Bacteria(100);Proteobacteria(100);Alphaproteobacteria(100);Sphingomonadales(100);Sphingomonadaceae(100);Sphingobium(100);
Otu01573	0	0	0	0	0	0	0	2	0	0	0	0	0	0	0	Bacteria(100);Proteobacteria(100);Betaproteobacteria(100);Burkholderiales(100);Oxalobacteraceae(100);Massilia(100);
Otu01574	0	0	0	0	0	0	0	0	0	0	0	0	2	0	0	Bacteria(100);Actinobacteria(100);Actinobacteria(100);Micrococcales(100);Brevibacteriaceae(100);Brevibacterium(100);
Otu01575	0	0	0	0	0	0	0	2	0	0	0	0	0	0	0	Bacteria(100);Proteobacteria(100);Gammaproteobacteria(100);Pseudomonadales(100);Pseudomonadaceae(100);Pseudomonas(100);
Otu01576	0	2	0	0	0	0	0	0	0	0	0	0	0	0	0	Bacteria(100);Proteobacteria(100);Betaproteobacteria(100);Burkholderiales(100);Oxalobacteraceae(100);Massilia(100);
Otu01577	0	0	0	0	0	0	0	0	0	0	0	0	0	0	2	Bacteria(100);Bacteroidetes(100);Flavobacteriia(100);Flavobacteriales(100);Flavobacteriaceae(100);Lutibacter(100);
Otu01578	0	0	0	0	0	0	0	2	0	0	0	0	0	0	0	Bacteria(100);Actinobacteria(100);Actinobacteria_unclassified(100);Actinobacteria_unclassified(100);Actinobacteria_unclassified(100);
Otu01579	0	0	0	0	0	0	0	2	0	0	0	0	0	0	0	Bacteria(100);Proteobacteria(100);Alphaproteobacteria(100);Sphingomonadales(100);Sphingomonadales_unclassified(100);
Otu01580	0	0	0	0	0	2	0	0	0	0	0	0	0	0	0	Bacteria(100);Actinobacteria(100);Actinobacteria(100);Micrococcales(100);Microbacteriaceae(100);Microbacterium(100);
Otu01581	0	0	1	0	0	0	0	1	0	0	0	0	0	0	0	Bacteria(100);Actinobacteria(100);Thermoleophilia(100);Solirubrobacterales(100);Solirubrobacteraceae(100);Solirubrobacter(100);
Otu01582	0	0	0	0	0	0	0	0	0	0	0	0	0	0	2	Bacteria(100);Firmicutes(100);Bacilli(100);Lactobacillales(100);Streptococcaceae(100);Lactococcus(100);
Otu01583	0	0	0	0	0	0	0	2	0	0	0	0	0	0	0	Bacteria(100);Proteobacteria(100);Gammaproteobacteria(100);Pseudomonadales(100);Pseudomonadaceae(100);Pseudomonas(100);
Otu01584	0	0	0	0	0	2	0	0	0	0	0	0	0	0	0	Bacteria(100);Proteobacteria(100);JTB23(100);JTB23_unclassified(100);JTB23_unclassified(100);
Otu01585	0	0	0	0	0	0	0	0	0	0	0	0	0	2	0	Bacteria(100);Firmicutes(100);Bacilli(100);Bacillales(100);Planococcaceae(100);
Otu01586	0	2	0	0	0	0	0	0	0	0	0	0	0	0	0	Bacteria(100);Chloroflexi(100);Chloroflexi_unclassified(100);Chloroflexi_unclassified(100);Chloroflexi_unclassified(100);
Otu01587	0	0	0	0	0	0	0	0	0	0	0	0	0	0	2	Bacteria(100);Proteobacteria(100);Proteobacteria_unclassified(100);Proteobacteria_unclassified(100);Proteobacteria_unclassified(100);
Otu01588	0	0	0	0	0	0	0	0	0	0	0	0	0	0	2	Bacteria(100);Firmicutes(100);Bacilli(100);Lactobacillales(100);Aerococcaceae(100);Eremococcus(100);
Otu01589	0	0	0	0	0	2	0	0	0	0	0	0	0	0	0	Bacteria(100);Proteobacteria(100);Betaproteobacteria(100);SC-I-84(100);SC-I-84_unclassified(100);
Otu01590	0	0	0	0	0	0	0	0	0	0	0	0	2	0	0	Bacteria(100);Proteobacteria(100);Alphaproteobacteria(100);Sphingomonadales(100);Sphingomonadaceae(100);Sphingomonas(100);
Otu01591	0	0	0	0	0	0	0	0	0	0	0	0	2	0	0	Bacteria(100);Firmicutes(100);Bacilli(100);Bacillales(100);Paenibacillaceae(100);Paenibacillus(100);
Otu01592	2	0	0	0	0	0	0	0	0	0	0	0	0	0	0	Bacteria(100);Planctomycetes(100);Planctomycetacia(100);Planctomycetales(100);Planctomycetaceae(100);Gemmata(100);
Otu01593	2	0	0	0	0	0	0	0	0	0	0	0	0	0	0	Bacteria(100);Firmicutes(100);Clostridia(100);Clostridiales(100);Family_XI(100);Anaerococcus(100);
Otu01594	0	0	0	0	0	0	0	0	0	0	0	0	0	0	2	Bacteria(100);Actinobacteria(100);Actinobacteria(100);Micrococcales(100);Micrococcales_unclassified(100);
Otu01595	0	2	0	0	0	0	0	0	0	0	0	0	0	0	0	Bacteria(100);Proteobacteria(100);Betaproteobacteria(100);Burkholderiales(100);Comamonadaceae(100);Polaromonas(100);
Otu01596	0	2	0	0	0	0	0	0	0	0	0	0	0	0	0	Bacteria(100);WCHB1-60(100);WCHB1-60_unclassified(100);WCHB1-60_unclassified(100);WCHB1-60_unclassified(100);
Otu01597	0	0	0	0	0	0	0	2	0	0	0	0	0	0	0	Bacteria(100);Actinobacteria(100);Actinobacteria(100);Corynebacteriales(100);Corynebacteriaceae(100);Corynebacterium(100);
Otu01598	2	0	0	0	0	0	0	0	0	0	0	0	0	0	0	Bacteria(100);Bacteria_unclassified(100);Bacteria_unclassified(100);Bacteria_unclassified(100);Bacteria_unclassified(100);
Otu01599	0	0	0	0	0	2	0	0	0	0	0	0	0	0	0	Bacteria(100);Actinobacteria(100);Actinobacteria(100);Micrococcales(100);Dermacoccaceae(100);Flexivirga(100);
Otu01600	0	0	0	0	0	0	0	0	0	0	0	0	2	0	0	Bacteria(100);Armatimonadetes(100);Armatimonadia(100);Armatimonadales(100);Armatimonadaceae(100);Armatimonas(100);
Otu01601	0	0	0	0	0	0	0	2	0	0	0	0	0	0	0	Bacteria(100);Chloroflexi(100);Chloroflexia(100);Chloroflexales(100);Roseiflexaceae(100);Roseiflexus(100);
Otu01602	0	0	0	0	0	0	0	0	0	0	0	0	2	0	0	Bacteria(100);Actinobacteria(100);Actinobacteria(100);Micromonosporales(100);Micromonosporaceae(100);
Otu01603	0	0	0	0	0	0	0	2	0	0	0	0	0	0	0	Bacteria(100);Actinobacteria(100);Actinobacteria(100);Micrococcales(100);Microbacteriaceae(100);
Otu01604	0	0	0	0	0	0	0	0	0	1	0	0	1	0	0	Bacteria(100);Actinobacteria(100);Actinobacteria(100);Corynebacteriales(100);Corynebacteriaceae(100);Corynebacterium(100);
Otu01605	0	0	0	0	0	0	0	0	0	0	0	0	0	0	2	Bacteria(100);Firmicutes(100);Bacilli(100);Bacillales(100);Thermoactinomycetaceae(100);
Otu01606	0	0	0	0	0	0	0	2	0	0	0	0	0	0	0	Bacteria(100);Firmicutes(100);Bacilli(100);Bacillales(100);Bacillaceae(100);Anoxybacillus(100);
Otu01607	0	0	0	0	0	2	0	0	0	0	0	0	0	0	0	Bacteria(100);Proteobacteria(100);Alphaproteobacteria(100);Sphingomonadales(100);Erythrobacteraceae(100);
Otu01608	0	0	0	0	0	2	0	0	0	0	0	0	0	0	0	Bacteria(100);Actinobacteria(100);Acidimicrobiia(100);Acidimicrobiales(100);Acidimicrobiaceae(100);Ilumatobacter(100);
Otu01609	2	0	0	0	0	0	0	0	0	0	0	0	0	0	0	Bacteria(100);Bacteroidetes(100);Flavobacteriia(100);Flavobacteriales(100);Flavobacteriaceae(100);Chryseobacterium(100);
Otu01610	2	0	0	0	0	0	0	0	0	0	0	0	0	0	0	Bacteria(100);Bacteria_unclassified(100);Bacteria_unclassified(100);Bacteria_unclassified(100);Bacteria_unclassified(100);
Otu01611	2	0	0	0	0	0	0	0	0	0	0	0	0	0	0	Bacteria(100);Deinococcus-Thermus(100);Deinococci(100);Thermales(100);Thermaceae(100);Thermus(100);
Otu01612	0	0	0	0	0	0	0	0	0	0	0	0	0	0	2	Bacteria(100);Bacteria_unclassified(100);Bacteria_unclassified(100);Bacteria_unclassified(100);Bacteria_unclassified(100);
Otu01613	0	0	0	0	0	0	0	0	0	0	0	1	0	0	0	Bacteria(100);Firmicutes(100);Bacilli(100);Bacillales(100);Planococcaceae(100);Bhargavaea(100);
Otu01614	0	0	0	0	0	0	0	0	0	0	1	0	0	0	0	Bacteria(100);Bacteroidetes(100);WCHB1-32(100);WCHB1-32_unclassified(100);WCHB1-32_unclassified(100);
Otu01615	0	0	0	0	0	0	0	0	0	0	1	0	0	0	0	Bacteria(100);Bacteroidetes(100);Sphingobacteriia(100);Sphingobacteriales(100);Sphingobacteriaceae(100);Pedobacter(100);
Otu01616	0	0	0	0	0	0	0	0	0	0	0	0	0	1	0	Bacteria(100);Firmicutes(100);Bacilli(100);Bacillales(100);Bacillales_unclassified(100);
Otu01617	0	0	0	0	0	0	0	0	0	0	1	0	0	0	0	Bacteria(100);Bacteroidetes(100);Sphingobacteriia(100);Sphingobacteriales(100);Sphingobacteriaceae(100);Arcticibacter(100);
Otu01618	0	0	0	0	0	0	0	0	0	0	1	0	0	0	0	Bacteria(100);Bacteroidetes(100);Sphingobacteriia(100);Sphingobacteriales(100);Sphingobacteriaceae(100);Sphingobacterium(100);
Otu01619	0	0	0	0	0	0	0	0	0	0	1	0	0	0	0	Bacteria(100);Bacteroidetes(100);Cytophagia(100);Cytophagales(100);Cyclobacteriaceae(100);
Otu01620	0	0	0	0	0	0	0	0	0	0	0	1	0	0	0	Bacteria(100);Proteobacteria(100);Alphaproteobacteria(100);Sphingomonadales(100);Erythrobacteraceae(100);Porphyrobacter(100);
Otu01621	0	0	0	0	0	0	0	0	0	0	0	1	0	0	0	Bacteria(100);Proteobacteria(100);Alphaproteobacteria(100);Sphingomonadales(100);Erythrobacteraceae(100);Altererythrobacter(100);
Otu01622	0	0	0	0	0	0	0	0	0	0	0	0	0	1	0	Bacteria(100);Proteobacteria(100);Alphaproteobacteria(100);Rhizobiales(100);Xanthobacteraceae(100);Xanthobacter(100);
Otu01623	0	0	0	0	0	0	0	0	0	0	0	0	0	1	0	Bacteria(100);Firmicutes(100);Bacilli(100);Bacillales(100);Planococcaceae(100);
Otu01624	0	0	0	0	0	0	0	0	0	0	1	0	0	0	0	Bacteria(100);Bacteroidetes(100);Sphingobacteriia(100);Sphingobacteriales(100);Sphingobacteriaceae(100);Mucilaginibacter(100);
Otu01625	0	0	0	0	0	0	0	0	0	0	0	0	0	1	0	Bacteria(100);Proteobacteria(100);Alphaproteobacteria(100);OCS116_clade(100);OCS116_clade_unclassified(100);
Otu01626	0	0	0	0	0	0	0	0	0	0	0	1	0	0	0	Bacteria(100);Actinobacteria(100);Thermoleophilia(100);Solirubrobacterales(100);Conexibacteraceae(100);Conexibacter(100);
Otu01627	0	0	0	0	0	0	0	0	0	0	0	1	0	0	0	Bacteria(100);Proteobacteria(100);Alphaproteobacteria(100);Sphingomonadales(100);Erythrobacteraceae(100);Altererythrobacter(100);
Otu01628	0	0	0	0	0	0	0	0	0	0	0	0	0	1	0	Bacteria(100);Firmicutes(100);Bacilli(100);Bacillales(100);Bacillaceae(100);Bacillus(100);
Otu01629	0	0	0	0	0	0	0	0	0	0	0	1	0	0	0	Bacteria(100);Proteobacteria(100);Alphaproteobacteria(100);Rhizobiales(100);Phyllobacteriaceae(100);Nitratireductor(100);
Otu01630	0	0	0	0	0	0	0	0	0	0	0	0	0	1	0	Bacteria(100);Firmicutes(100);Bacilli(100);Bacillales(100);Bacillaceae(100);Bacillus(100);
Otu01631	0	0	0	0	0	0	0	0	0	0	0	1	0	0	0	Bacteria(100);Bacteria_unclassified(100);Bacteria_unclassified(100);Bacteria_unclassified(100);Bacteria_unclassified(100);
Otu01632	0	0	0	0	0	0	0	0	0	0	0	0	0	1	0	Bacteria(100);Firmicutes(100);Bacilli(100);Bacillales(100);Bacillales_unclassified(100);
Otu01633	0	0	0	0	0	0	0	0	0	0	1	0	0	0	0	Bacteria(100);Bacteroidetes(100);Cytophagia(100);Cytophagales(100);Cytophagaceae(100);Spirosoma(100);
Otu01634	0	0	0	0	0	0	0	0	0	0	1	0	0	0	0	Bacteria(100);Bacteroidetes(100);Sphingobacteriia(100);Sphingobacteriales(100);Sphingobacteriaceae(100);Pedobacter(100);
Otu01635	0	0	0	0	0	0	0	0	0	0	0	0	0	1	0	Bacteria(100);Firmicutes(100);Bacilli(100);Bacillales(100);Planococcaceae(100);
Otu01636	0	0	0	0	0	0	0	0	0	0	0	0	0	1	0	Bacteria(100);Firmicutes(100);Bacilli(100);Bacillales(100);Planococcaceae(100);
Otu01637	0	0	0	0	0	0	0	0	0	0	0	0	0	1	0	Bacteria(100);Firmicutes(100);Bacilli(100);Bacillales(100);Bacillaceae(100);Bacillus(100);
Otu01638	0	0	0	0	0	0	0	0	0	0	0	0	0	1	0	Bacteria(100);Firmicutes(100);Bacilli(100);Bacillales(100);Bacillales_unclassified(100);
Otu01639	0	0	0	0	0	0	0	0	0	0	0	0	0	1	0	Bacteria(100);Firmicutes(100);Bacilli(100);Bacillales(100);Bacillales_unclassified(100);
Otu01640	0	0	0	0	0	0	0	0	0	0	0	0	0	1	0	Bacteria(100);Firmicutes(100);Bacilli(100);Bacillales(100);Planococcaceae(100);
Otu01641	0	0	0	0	0	0	0	0	0	0	0	0	0	1	0	Bacteria(100);Firmicutes(100);Bacilli(100);Bacillales(100);Bacillales_unclassified(100);
Otu01642	0	0	0	0	0	0	0	0	0	0	0	0	0	1	0	Bacteria(100);Actinobacteria(100);Actinobacteria(100);Propionibacteriales(100);Nocardioidaceae(100);Nocardioides(100);
Otu01643	0	0	0	0	0	0	0	0	0	0	0	1	0	0	0	Bacteria(100);Proteobacteria(100);Alphaproteobacteria(100);Sphingomonadales(100);Sphingomonadales_unclassified(100);
Otu01644	0	0	0	0	0	0	0	0	0	0	1	0	0	0	0	Bacteria(100);Bacteroidetes(100);Sphingobacteriia(100);Sphingobacteriales(100);Sphingobacteriaceae(100);
Otu01645	0	0	0	0	0	0	0	0	0	0	1	0	0	0	0	Bacteria(100);Bacteroidetes(100);Flavobacteriia(100);Flavobacteriales(100);Flavobacteriaceae(100);Chryseobacterium(100);
Otu01646	0	0	0	0	0	0	0	0	0	0	0	1	0	0	0	Bacteria(100);Proteobacteria(100);Alphaproteobacteria(100);Rhizobiales(100);Rhizobiales_unclassified(100);
Otu01647	0	0	0	0	0	0	0	0	0	0	1	0	0	0	0	Bacteria(100);Bacteroidetes(100);Flavobacteriia(100);Flavobacteriales(100);Flavobacteriaceae(100);Chryseobacterium(100);
Otu01648	0	0	0	0	0	0	0	0	0	0	0	0	0	1	0	Bacteria(100);Actinobacteria(100);Actinobacteria(100);Propionibacteriales(100);Propionibacteriaceae(100);Friedmanniella(100);
Otu01649	0	0	0	0	0	0	0	0	0	0	0	1	0	0	0	Bacteria(100);Proteobacteria(100);Alphaproteobacteria(100);Rhizobiales(100);Aurantimonadaceae(100);
Otu01650	0	0	0	0	0	0	0	0	0	0	0	0	0	1	0	Bacteria(100);Bacteria_unclassified(100);Bacteria_unclassified(100);Bacteria_unclassified(100);Bacteria_unclassified(100);
Otu01651	0	0	0	0	0	0	0	0	0	0	1	0	0	0	0	Bacteria(100);Bacteroidetes(100);Flavobacteriia(100);Flavobacteriales(100);Flavobacteriaceae(100);Chryseobacterium(100);
Otu01652	0	0	0	0	0	0	0	0	0	0	0	0	0	1	0	Bacteria(100);Firmicutes(100);Bacilli(100);Bacillales(100);Planococcaceae(100);
Otu01653	0	0	0	0	0	0	0	0	0	0	0	1	0	0	0	Bacteria(100);Proteobacteria(100);Alphaproteobacteria(100);Rhizobiales(100);Rhizobiales_unclassified(100);
Otu01654	0	0	0	0	0	0	0	0	0	0	1	0	0	0	0	Bacteria(100);Bacteroidetes(100);Sphingobacteriia(100);Sphingobacteriales(100);Sphingobacteriaceae(100);Pedobacter(100);
Otu01655	0	0	0	0	0	0	0	0	0	0	0	0	0	1	0	Bacteria(100);Firmicutes(100);Bacilli(100);Bacillales(100);Planococcaceae(100);
Otu01656	0	0	0	0	0	0	0	0	0	0	0	0	0	1	0	Bacteria(100);Actinobacteria(100);Actinobacteria(100);Frankiales(100);Nakamurellaceae(100);Nakamurella(100);
Otu01657	0	0	0	0	0	0	0	0	0	0	0	0	0	1	0	Bacteria(100);Proteobacteria(100);Alphaproteobacteria(100);Rhodospirillales(100);Rhodospirillaceae(100);Thalassospira(100);
Otu01658	0	0	0	0	0	0	0	0	0	0	0	0	0	1	0	Bacteria(100);Firmicutes(100);Bacilli(100);Bacillales(100);Planococcaceae(100);
Otu01659	0	0	0	0	0	0	0	0	0	0	1	0	0	0	0	Bacteria(100);Bacteroidetes(100);Sphingobacteriia(100);Sphingobacteriales(100);env.OPS_17(100);
Otu01660	0	0	0	0	0	0	0	0	0	0	0	0	0	1	0	Bacteria(100);Planctomycetes(100);Planctomycetacia(100);Planctomycetales(100);Planctomycetaceae(100);
Otu01661	0	0	0	0	0	0	0	0	0	0	0	0	0	1	0	Bacteria(100);Firmicutes(100);Bacilli(100);Bacillales(100);Planococcaceae(100);
Otu01662	0	0	0	0	0	0	0	0	0	0	0	0	0	1	0	Bacteria(100);Actinobacteria(100);Actinobacteria(100);Corynebacteriales(100);Corynebacteriaceae(100);Corynebacterium(100);
Otu01663	0	0	0	0	0	0	0	0	0	0	1	0	0	0	0	Bacteria(100);Bacteroidetes(100);Sphingobacteriia(100);Sphingobacteriales(100);env.OPS_17(100);
Otu01664	0	0	0	0	0	0	0	0	0	0	1	0	0	0	0	Bacteria(100);Bacteroidetes(100);Cytophagia(100);Cytophagales(100);Cytophagaceae(100);Hymenobacter(100);
Otu01665	0	0	0	0	0	0	0	0	0	0	1	0	0	0	0	Bacteria(100);Bacteroidetes(100);Cytophagia(100);Cytophagales(100);Cytophagaceae(100);Pseudarcicella(100);
Otu01666	0	0	0	0	0	0	0	0	0	0	0	0	0	1	0	Bacteria(100);Firmicutes(100);Bacilli(100);Bacillales(100);Planococcaceae(100);
Otu01667	0	0	0	0	0	0	0	0	0	0	0	0	0	1	0	Bacteria(100);Firmicutes(100);Bacilli(100);Bacillales(100);Planococcaceae(100);
Otu01668	0	0	0	0	0	0	0	0	0	0	1	0	0	0	0	Bacteria(100);Chlorobi(100);Ignavibacteria(100);Ignavibacteriales(100);SR-FBR-L83(100);
Otu01669	0	0	0	0	0	0	0	0	0	0	1	0	0	0	0	Bacteria(100);Firmicutes(100);Clostridia(100);Clostridiales(100);Ruminococcaceae(100);Ruminococcus(100);
Otu01670	0	0	0	0	0	0	0	0	0	0	0	1	0	0	0	Bacteria(100);Proteobacteria(100);Alphaproteobacteria(100);Rhizobiales(100);Hyphomicrobiaceae(100);Devosia(100);
Otu01671	0	0	0	0	0	0	0	0	0	0	0	1	0	0	0	Bacteria(100);Proteobacteria(100);Alphaproteobacteria(100);Sphingomonadales(100);Erythrobacteraceae(100);Croceicoccus(100);
Otu01672	0	0	0	0	0	0	0	0	0	0	0	0	0	1	0	Bacteria(100);Proteobacteria(100);Gammaproteobacteria(100);Oceanospirillales(100);Oceanospirillaceae(100);Neptuniibacter(100);
Otu01673	0	0	0	0	0	0	0	0	0	0	0	1	0	0	0	Bacteria(100);Proteobacteria(100);Proteobacteria_unclassified(100);Proteobacteria_unclassified(100);Proteobacteria_unclassified(100);
Otu01674	0	0	0	0	0	0	0	0	0	0	1	0	0	0	0	Bacteria(100);Bacteroidetes(100);Sphingobacteriia(100);Sphingobacteriales(100);Sphingobacteriaceae(100);Pedobacter(100);
Otu01675	0	0	0	0	0	0	0	0	0	0	0	0	0	1	0	Bacteria(100);Proteobacteria(100);Gammaproteobacteria(100);Thiotrichales(100);Piscirickettsiaceae(100);Thiomicrospira(100);
Otu01676	0	0	0	0	0	0	0	0	0	0	1	0	0	0	0	Bacteria(100);Bacteroidetes(100);Sphingobacteriia(100);Sphingobacteriales(100);Sphingobacteriaceae(100);Pedobacter(100);
Otu01677	0	0	0	0	0	0	0	0	0	0	0	0	0	1	0	Bacteria(100);Proteobacteria(100);Gammaproteobacteria(100);Thiotrichales(100);Piscirickettsiaceae(100);Thiomicrospira(100);
Otu01678	0	0	0	0	0	0	0	0	0	0	1	0	0	0	0	Bacteria(100);Bacteroidetes(100);Sphingobacteriia(100);Sphingobacteriales(100);Sphingobacteriaceae(100);Pedobacter(100);
Otu01679	0	0	0	0	0	0	0	0	0	0	0	0	0	1	0	Bacteria(100);Proteobacteria(100);Gammaproteobacteria(100);Thiotrichales(100);Piscirickettsiaceae(100);Thiomicrospira(100);
Otu01680	0	0	0	0	0	0	0	0	0	0	0	0	0	1	0	Bacteria(100);Proteobacteria(100);Gammaproteobacteria(100);Oceanospirillales(100);Oceanospirillaceae(100);Neptuniibacter(100);
Otu01681	0	0	0	0	0	0	0	0	0	0	0	0	0	1	0	Bacteria(100);Proteobacteria(100);Gammaproteobacteria(100);Oceanospirillales(100);Oceanospirillaceae(100);Neptuniibacter(100);
Otu01682	0	0	0	0	0	0	0	0	0	0	0	1	0	0	0	Bacteria(100);Firmicutes(100);Bacilli(100);Lactobacillales(100);Lactobacillales_unclassified(100);
Otu01683	0	0	0	0	0	0	0	0	0	0	1	0	0	0	0	Bacteria(100);Bacteroidetes(100);Sphingobacteriia(100);Sphingobacteriales(100);Sphingobacteriaceae(100);
Otu01684	0	0	0	0	0	0	0	0	0	0	0	0	0	1	0	Bacteria(100);Proteobacteria(100);Gammaproteobacteria(100);Oceanospirillales(100);Oceanospirillaceae(100);Neptuniibacter(100);
Otu01685	0	0	0	0	0	0	0	0	0	0	0	0	0	1	0	Bacteria(100);Proteobacteria(100);Gammaproteobacteria(100);Oceanospirillales(100);Oceanospirillaceae(100);Neptuniibacter(100);
Otu01686	0	0	0	0	0	0	0	0	0	0	0	0	0	1	0	Bacteria(100);Proteobacteria(100);Gammaproteobacteria(100);Oceanospirillales(100);Oceanospirillaceae(100);Neptuniibacter(100);
Otu01687	0	0	0	0	0	0	0	0	0	0	1	0	0	0	0	Bacteria(100);Bacteroidetes(100);Cytophagia(100);Cytophagales(100);Cytophagaceae(100);Adhaeribacter(100);
Otu01688	0	0	0	0	0	0	0	0	0	0	0	0	0	1	0	Bacteria(100);Proteobacteria(100);Gammaproteobacteria(100);Pseudomonadales(100);Pseudomonadaceae(100);
Otu01689	0	0	0	0	0	0	0	0	0	0	1	0	0	0	0	Bacteria(100);Bacteroidetes(100);Sphingobacteriia(100);Sphingobacteriales(100);Sphingobacteriaceae(100);Pedobacter(100);
Otu01690	0	0	0	0	0	0	0	0	0	0	0	1	0	0	0	Bacteria(100);Proteobacteria(100);Alphaproteobacteria(100);Sphingomonadales(100);MN_122.2a(100);
Otu01691	0	0	0	0	0	0	0	0	0	0	0	0	0	1	0	Bacteria(100);Verrucomicrobia(100);Verrucomicrobiae(100);Verrucomicrobiales(100);Verrucomicrobiaceae(100);Luteolibacter(100);
Otu01692	0	0	0	0	0	0	0	0	0	0	0	0	0	1	0	Bacteria(100);Proteobacteria(100);Gammaproteobacteria(100);Oceanospirillales(100);Oceanospirillaceae(100);Neptuniibacter(100);
Otu01693	0	0	0	0	0	0	0	0	0	0	0	0	0	1	0	Bacteria(100);Proteobacteria(100);Gammaproteobacteria(100);Gammaproteobacteria_unclassified(100);Gammaproteobacteria_unclassified(100);
Otu01694	0	0	0	0	0	0	0	0	0	0	1	0	0	0	0	Bacteria(100);Bacteroidetes(100);Sphingobacteriia(100);Sphingobacteriales(100);Chitinophagaceae(100);
Otu01695	0	0	0	0	0	0	0	0	0	0	1	0	0	0	0	Bacteria(100);Bacteroidetes(100);Sphingobacteriia(100);Sphingobacteriales(100);Sphingobacteriaceae(100);Pedobacter(100);
Otu01696	0	0	0	0	0	0	0	0	0	0	0	0	0	1	0	Bacteria(100);Proteobacteria(100);Betaproteobacteria(100);Burkholderiales(100);Comamonadaceae(100);
Otu01697	0	0	0	0	0	0	0	0	0	0	1	0	0	0	0	Bacteria(100);Bacteroidetes(100);Cytophagia(100);Cytophagales(100);Cytophagaceae(100);Adhaeribacter(100);
Otu01698	0	0	0	0	0	0	0	0	0	0	0	0	0	1	0	Bacteria(100);Proteobacteria(100);Betaproteobacteria(100);Burkholderiales(100);Comamonadaceae(100);
Otu01699	0	0	0	0	0	0	0	0	0	0	0	0	0	1	0	Bacteria(100);Proteobacteria(100);Gammaproteobacteria(100);Gammaproteobacteria_unclassified(100);Gammaproteobacteria_unclassified(100);
Otu01700	0	0	0	0	0	0	0	0	0	0	1	0	0	0	0	Bacteria(100);Bacteroidetes(100);Flavobacteriia(100);Flavobacteriales(100);NS9_marine_group(100);
Otu01701	0	0	0	0	0	0	0	0	0	0	0	0	0	1	0	Bacteria(100);Proteobacteria(100);Alphaproteobacteria(100);DB1-14(100);DB1-14_unclassified(100);
Otu01702	0	0	0	0	0	0	0	0	0	0	0	0	0	1	0	Bacteria(100);Proteobacteria(100);Gammaproteobacteria(100);Alteromonadales(100);Alteromonadaceae(100);Marinobacter(100);
Otu01703	0	0	0	0	0	0	0	0	0	0	1	0	0	0	0	Bacteria(100);Bacteroidetes(100);Sphingobacteriia(100);Sphingobacteriales(100);Chitinophagaceae(100);
Otu01704	0	0	0	0	0	0	0	0	0	0	0	0	0	1	0	Bacteria(100);Proteobacteria(100);Gammaproteobacteria(100);Alteromonadales(100);Alteromonadaceae(100);Marinobacter(100);
Otu01705	0	0	0	0	0	0	0	0	0	0	0	0	0	1	0	Bacteria(100);Proteobacteria(100);Gammaproteobacteria(100);Alteromonadales(100);Alteromonadaceae(100);Marinobacter(100);
Otu01706	0	0	0	0	0	0	0	0	0	0	0	0	0	1	0	Bacteria(100);Proteobacteria(100);Gammaproteobacteria(100);Pseudomonadales(100);Pseudomonadaceae(100);Pseudomonas(100);
Otu01707	0	0	0	0	0	0	0	0	0	0	0	1	0	0	0	Bacteria(100);Proteobacteria(100);Alphaproteobacteria(100);Sphingomonadales(100);Sphingomonadaceae(100);Sphingomonas(100);
Otu01708	0	0	0	0	0	0	0	0	0	0	0	1	0	0	0	Bacteria(100);Proteobacteria(100);Alphaproteobacteria(100);Rickettsiales(100);mitochondria(100);
Otu01709	0	0	0	0	0	0	0	0	0	0	0	1	0	0	0	Bacteria(100);Firmicutes(100);Bacilli(100);Lactobacillales(100);Lactobacillaceae(100);Lactobacillus(100);
Otu01710	0	0	0	0	0	0	0	0	0	0	0	0	0	1	0	Bacteria(100);Proteobacteria(100);Alphaproteobacteria(100);Rhizobiales(100);Aurantimonadaceae(100);Aureimonas(100);
Otu01711	0	0	0	0	0	0	0	0	0	0	0	1	0	0	0	Bacteria(100);Firmicutes(100);Clostridia(100);Clostridiales(100);Clostridiales_unclassified(100);
Otu01712	0	0	0	0	0	0	0	0	0	0	0	1	0	0	0	Bacteria(100);Firmicutes(100);Clostridia(100);Clostridiales(100);Lachnospiraceae(100);Anaerosporobacter(100);
Otu01713	0	0	0	0	0	0	0	0	0	0	0	1	0	0	0	Bacteria(100);Firmicutes(100);Clostridia(100);Clostridiales(100);Lachnospiraceae(100);Anaerosporobacter(100);
Otu01714	0	0	0	0	0	0	0	0	0	0	0	1	0	0	0	Bacteria(100);Firmicutes(100);Clostridia(100);Clostridiales(100);Lachnospiraceae(100);Anaerosporobacter(100);
Otu01715	0	0	0	0	0	0	0	0	0	0	0	1	0	0	0	Bacteria(100);Actinobacteria(100);Actinobacteria(100);Micrococcales(100);Micrococcaceae(100);
Otu01716	0	0	0	0	0	0	0	0	0	0	0	1	0	0	0	Bacteria(100);Proteobacteria(100);Gammaproteobacteria(100);Pseudomonadales(100);Pseudomonadaceae(100);Pseudomonas(100);
Otu01717	0	0	0	0	0	0	0	0	0	0	0	1	0	0	0	Bacteria(100);Firmicutes(100);Clostridia(100);Clostridiales(100);Clostridiales_unclassified(100);
Otu01718	0	0	0	0	0	0	0	0	0	0	0	1	0	0	0	Bacteria(100);Proteobacteria(100);Gammaproteobacteria(100);Pseudomonadales(100);Pseudomonadaceae(100);
Otu01719	0	0	0	0	0	0	0	0	0	0	0	1	0	0	0	Bacteria(100);Actinobacteria(100);Actinobacteria(100);Actinomycetales(100);Actinomycetaceae(100);Actinomyces(100);
Otu01720	0	0	0	0	0	0	0	0	0	0	0	1	0	0	0	Bacteria(100);Proteobacteria(100);Deltaproteobacteria(100);Myxococcales(100);Myxococcales_unclassified(100);
Otu01721	0	0	0	0	0	0	0	0	0	0	0	1	0	0	0	Bacteria(100);Bacteria_unclassified(100);Bacteria_unclassified(100);Bacteria_unclassified(100);Bacteria_unclassified(100);
Otu01722	0	0	0	0	0	0	0	0	0	0	0	1	0	0	0	Bacteria(100);Proteobacteria(100);Betaproteobacteria(100);Burkholderiales(100);Oxalobacteraceae(100);
Otu01723	0	0	0	0	0	0	0	0	0	0	0	1	0	0	0	Bacteria(100);Actinobacteria(100);Actinobacteria(100);Micrococcales(100);Microbacteriaceae(100);
Otu01724	0	0	0	0	0	0	0	0	0	0	0	1	0	0	0	Bacteria(100);Actinobacteria(100);Actinobacteria(100);Micrococcales(100);Micrococcaceae(100);Kocuria(100);
Otu01725	0	0	0	0	0	0	0	0	0	0	0	1	0	0	0	Bacteria(100);Proteobacteria(100);Alphaproteobacteria(100);Sphingomonadales(100);Sphingomonadales_unclassified(100);
Otu01726	0	0	0	0	0	0	0	0	0	0	0	1	0	0	0	Bacteria(100);Actinobacteria(100);Actinobacteria(100);Micrococcales(100);Microbacteriaceae(100);
Otu01727	0	0	0	0	0	0	0	0	0	0	0	1	0	0	0	Bacteria(100);Firmicutes(100);Clostridia(100);Clostridiales(100);Family_XI(100);Anaerococcus(100);
Otu01728	0	0	0	0	0	0	0	0	0	0	0	1	0	0	0	Bacteria(100);Verrucomicrobia(100);Spartobacteria(100);Chthoniobacterales(100);DA101_soil_group(100);
Otu01729	0	0	0	0	0	0	0	0	0	0	0	1	0	0	0	Bacteria(100);Actinobacteria(100);Actinobacteria(100);Propionibacteriales(100);Nocardioidaceae(100);Marmoricola(100);
Otu01730	0	0	0	0	0	0	0	0	0	0	0	1	0	0	0	Bacteria(100);Gemmatimonadetes(100);Gemmatimonadetes(100);Gemmatimonadales(100);Gemmatimonadaceae(100);Gemmatimonas(100);
Otu01731	0	0	0	0	0	0	0	0	0	0	0	1	0	0	0	Bacteria(100);Proteobacteria(100);Alphaproteobacteria(100);Rhodospirillales(100);Acetobacteraceae(100);Acidisphaera(100);
Otu01732	0	0	0	0	0	0	0	0	0	0	0	1	0	0	0	Bacteria(100);Proteobacteria(100);Gammaproteobacteria(100);Pasteurellales(100);Pasteurellaceae(100);Aggregatibacter(100);
Otu01733	0	0	0	0	0	0	0	0	0	0	0	1	0	0	0	unknown(100);unknown_unclassified(100);unknown_unclassified(100);unknown_unclassified(100);unknown_unclassified(100);
Otu01734	0	0	0	0	0	0	0	0	0	0	0	1	0	0	0	Bacteria(100);Proteobacteria(100);Betaproteobacteria(100);Burkholderiales(100);Comamonadaceae(100);
Otu01735	0	0	0	0	0	0	0	0	0	0	0	1	0	0	0	Bacteria(100);Proteobacteria(100);Betaproteobacteria(100);Burkholderiales(100);Comamonadaceae(100);Piscinibacter(100);
Otu01736	0	0	0	0	0	0	0	0	0	0	0	1	0	0	0	Bacteria(100);Proteobacteria(100);Gammaproteobacteria(100);Xanthomonadales(100);Xanthomonadales_unclassified(100);
Otu01737	0	0	0	0	0	0	0	0	0	0	0	1	0	0	0	Bacteria(100);Proteobacteria(100);Gammaproteobacteria(100);Gammaproteobacteria_unclassified(100);Gammaproteobacteria_unclassified(100);
Otu01738	0	0	0	0	0	0	0	0	0	0	0	1	0	0	0	Bacteria(100);Proteobacteria(100);Alphaproteobacteria(100);Sphingomonadales(100);Erythrobacteraceae(100);Croceicoccus(100);
Otu01739	0	0	0	0	0	0	0	0	0	0	0	1	0	0	0	Bacteria(100);Proteobacteria(100);Proteobacteria_unclassified(100);Proteobacteria_unclassified(100);Proteobacteria_unclassified(100);
Otu01740	0	0	0	0	0	0	0	0	0	0	0	1	0	0	0	Bacteria(100);Proteobacteria(100);Alphaproteobacteria(100);Sphingomonadales(100);Erythrobacteraceae(100);Croceicoccus(100);
Otu01741	0	0	0	0	0	0	0	0	0	0	0	1	0	0	0	Bacteria(100);Firmicutes(100);Bacilli(100);Bacillales(100);Family_XI(100);Gemella(100);
Otu01742	0	0	0	0	0	0	0	0	0	0	0	1	0	0	0	Bacteria(100);Proteobacteria(100);Betaproteobacteria(100);Burkholderiales(100);Alcaligenaceae(100);
Otu01743	0	0	0	0	0	0	0	0	0	0	0	1	0	0	0	Bacteria(100);Proteobacteria(100);Alphaproteobacteria(100);Sphingomonadales(100);Sphingomonadales_unclassified(100);
Otu01744	0	0	0	0	0	0	0	0	0	0	0	1	0	0	0	Bacteria(100);Proteobacteria(100);Alphaproteobacteria(100);Sphingomonadales(100);Sphingomonadales_unclassified(100);
Otu01745	0	0	0	0	0	0	0	0	0	0	0	1	0	0	0	Bacteria(100);Proteobacteria(100);Alphaproteobacteria(100);Sphingomonadales(100);Sphingomonadaceae(100);Sphingomonas(100);
Otu01746	0	0	0	0	0	0	0	0	0	0	0	1	0	0	0	Bacteria(100);Proteobacteria(100);Alphaproteobacteria(100);Sphingomonadales(100);Sphingomonadales_unclassified(100);
Otu01747	0	0	0	0	0	0	0	0	0	0	0	1	0	0	0	Bacteria(100);Proteobacteria(100);Deltaproteobacteria(100);Myxococcales(100);Myxococcales_unclassified(100);
Otu01748	0	0	0	0	0	0	0	0	0	0	0	1	0	0	0	Bacteria(100);Firmicutes(100);Clostridia(100);Clostridiales(100);Family_XI(100);Anaerococcus(100);
Otu01749	0	0	0	0	0	0	0	0	0	0	0	1	0	0	0	Bacteria(100);Firmicutes(100);Bacilli(100);Lactobacillales(100);Lactobacillales_unclassified(100);
Otu01750	0	0	0	0	0	0	0	0	0	0	0	1	0	0	0	Bacteria(100);Proteobacteria(100);Betaproteobacteria(100);Burkholderiales(100);Oxalobacteraceae(100);Massilia(100);
Otu01751	0	0	0	0	0	0	0	0	0	0	0	1	0	0	0	Bacteria(100);Actinobacteria(100);Actinobacteria(100);Micrococcales(100);Microbacteriaceae(100);
Otu01752	0	0	0	0	0	0	0	0	0	0	0	1	0	0	0	Bacteria(100);Proteobacteria(100);Betaproteobacteria(100);Burkholderiales(100);Oxalobacteraceae(100);Massilia(100);
Otu01753	0	0	0	0	0	0	0	0	0	0	0	1	0	0	0	Bacteria(100);Firmicutes(100);Clostridia(100);Clostridiales(100);Family_XI(100);Anaerococcus(100);
Otu01754	0	0	0	0	0	0	0	0	0	0	0	1	0	0	0	Bacteria(100);Firmicutes(100);Bacilli(100);Bacillales(100);Sporolactobacillaceae(100);Tuberibacillus(100);
Otu01755	0	0	0	0	0	0	0	0	0	0	0	1	0	0	0	Bacteria(100);Actinobacteria(100);Actinobacteria(100);Corynebacteriales(100);Corynebacteriaceae(100);Corynebacterium(100);
Otu01756	0	0	0	0	0	0	0	0	0	0	0	1	0	0	0	Bacteria(100);Actinobacteria(100);Actinobacteria(100);Propionibacteriales(100);Nocardioidaceae(100);Nocardioides(100);
Otu01757	0	0	0	0	0	0	0	0	0	0	0	1	0	0	0	Bacteria(100);Proteobacteria(100);Betaproteobacteria(100);Burkholderiales(100);Comamonadaceae(100);Piscinibacter(100);
Otu01758	0	0	0	0	0	0	0	0	0	0	0	1	0	0	0	Bacteria(100);Firmicutes(100);Bacilli(100);Lactobacillales(100);Streptococcaceae(100);Streptococcus(100);
Otu01759	0	0	0	0	0	0	0	0	0	0	0	0	0	1	0	Bacteria(100);Firmicutes(100);Bacilli(100);Bacillales(100);Bacillales_unclassified(100);
Otu01760	0	0	0	0	0	0	0	0	0	0	0	1	0	0	0	Bacteria(100);Actinobacteria(100);Actinobacteria(100);Micrococcales(100);Micrococcaceae(100);Arthrobacter(100);
Otu01761	0	0	0	0	0	0	0	0	0	0	0	1	0	0	0	Bacteria(100);Proteobacteria(100);Alphaproteobacteria(100);Sphingomonadales(100);Sphingomonadaceae(100);Novosphingobium(100);
Otu01762	0	0	0	0	0	0	0	0	0	0	0	1	0	0	0	Bacteria(100);Proteobacteria(100);Alphaproteobacteria(100);Sphingomonadales(100);Sphingomonadaceae(100);Sphingobium(100);
Otu01763	0	0	0	0	0	0	0	0	0	0	1	0	0	0	0	Bacteria(100);Proteobacteria(100);Betaproteobacteria(100);Burkholderiales(100);Oxalobacteraceae(100);
Otu01764	0	0	0	0	0	0	0	0	0	0	0	1	0	0	0	Bacteria(100);Actinobacteria(100);Actinobacteria(100);Micrococcales(100);Micrococcaceae(100);
Otu01765	0	0	0	0	0	0	0	0	0	0	1	0	0	0	0	Bacteria(100);Bacteroidetes(100);Sphingobacteriia(100);Sphingobacteriales(100);env.OPS_17(100);
Otu01766	0	0	0	0	0	0	0	0	0	0	1	0	0	0	0	Bacteria(100);Bacteroidetes(100);Sphingobacteriia(100);Sphingobacteriales(100);Chitinophagaceae(100);
Otu01767	0	0	0	0	0	0	0	0	0	0	0	0	0	1	0	Bacteria(100);Actinobacteria(100);Actinobacteria(100);Micrococcales(100);Micrococcaceae(100);
Otu01768	0	0	0	0	0	0	0	0	0	0	0	0	0	1	0	Bacteria(100);Actinobacteria(100);Actinobacteria(100);Micrococcales(100);Microbacteriaceae(100);Microbacterium(100);
Otu01769	0	0	0	0	0	0	0	0	0	0	0	1	0	0	0	Bacteria(100);Actinobacteria(100);Actinobacteria(100);Corynebacteriales(100);Corynebacteriales_unclassified(100);
Otu01770	0	0	0	0	0	0	0	0	0	0	0	0	0	1	0	Bacteria(100);Actinobacteria(100);Actinobacteria(100);Corynebacteriales(100);Dietziaceae(100);Dietzia(100);
Otu01771	0	0	0	0	0	0	0	0	0	0	0	0	0	1	0	Bacteria(100);Firmicutes(100);Bacilli(100);Bacillales(100);Bacillales_unclassified(100);
Otu01772	0	0	0	0	0	0	0	0	0	0	0	0	0	1	0	Bacteria(100);Actinobacteria(100);Actinobacteria(100);Micrococcales(100);Dermabacteraceae(100);Dermabacter(100);
Otu01773	0	0	0	0	0	0	0	0	0	0	0	0	0	1	0	Bacteria(100);Proteobacteria(100);Alphaproteobacteria(100);Alphaproteobacteria_unclassified(100);Alphaproteobacteria_unclassified(100);
Otu01774	0	0	0	0	0	0	0	0	0	0	0	0	0	1	0	Bacteria(100);Proteobacteria(100);Gammaproteobacteria(100);Pseudomonadales(100);Pseudomonadaceae(100);
Otu01775	0	0	0	0	0	0	0	0	0	0	0	0	0	1	0	Bacteria(100);Proteobacteria(100);Alphaproteobacteria(100);Rhizobiales(100);Bradyrhizobiaceae(100);Tardiphaga(100);
Otu01776	0	0	0	0	0	0	0	0	0	0	0	0	0	1	0	Bacteria(100);Proteobacteria(100);Alphaproteobacteria(100);Alphaproteobacteria_unclassified(100);Alphaproteobacteria_unclassified(100);
Otu01777	0	0	0	0	0	0	0	0	0	0	1	0	0	0	0	Bacteria(100);Bacteroidetes(100);Cytophagia(100);Cytophagales(100);Cytophagaceae(100);Hymenobacter(100);
Otu01778	0	0	0	0	0	0	0	0	0	0	0	1	0	0	0	Bacteria(100);Bacteria_unclassified(100);Bacteria_unclassified(100);Bacteria_unclassified(100);Bacteria_unclassified(100);
Otu01779	0	0	0	0	0	0	0	0	0	0	0	0	0	1	0	Bacteria(100);Proteobacteria(100);Alphaproteobacteria(100);Rhizobiales(100);Rhizobiales_Incertae_Sedis(100);Bauldia(100);
Otu01780	0	0	0	0	0	0	0	0	0	0	0	1	0	0	0	Bacteria(100);Bacteria_unclassified(100);Bacteria_unclassified(100);Bacteria_unclassified(100);Bacteria_unclassified(100);
Otu01781	0	0	0	0	0	0	0	0	0	0	1	0	0	0	0	Bacteria(100);Bacteroidetes(100);Flavobacteriia(100);Flavobacteriales(100);Flavobacteriaceae(100);Myroides(100);
Otu01782	0	0	0	0	0	0	0	0	0	0	1	0	0	0	0	Bacteria(100);Bacteroidetes(100);Sphingobacteriia(100);Sphingobacteriales(100);Chitinophagaceae(100);Taibaiella(100);
Otu01783	0	0	0	0	0	0	0	0	0	0	0	0	0	1	0	Bacteria(100);Proteobacteria(100);Alphaproteobacteria(100);Rhodobacterales(100);Rhodobacteraceae(100);Ruegeria(100);
Otu01784	0	0	0	0	0	0	0	0	0	0	1	0	0	0	0	Bacteria(100);Bacteroidetes(100);Sphingobacteriia(100);Sphingobacteriales(100);Chitinophagaceae(100);
Otu01785	0	0	0	0	0	0	0	0	0	0	0	1	0	0	0	Bacteria(100);Actinobacteria(100);Actinobacteria(100);Corynebacteriales(100);Nocardiaceae(100);Rhodococcus(100);
Otu01786	0	0	0	0	0	0	0	0	0	0	0	1	0	0	0	Bacteria(100);Proteobacteria(100);Gammaproteobacteria(100);Pseudomonadales(100);Pseudomonadaceae(100);
Otu01787	0	0	0	0	0	0	0	0	0	0	0	1	0	0	0	Bacteria(100);Proteobacteria(100);Gammaproteobacteria(100);Gammaproteobacteria_unclassified(100);Gammaproteobacteria_unclassified(100);
Otu01788	0	0	0	0	0	0	0	0	0	0	1	0	0	0	0	Bacteria(100);Bacteroidetes(100);Sphingobacteriia(100);Sphingobacteriales(100);Sphingobacteriaceae(100);Pedobacter(100);
Otu01789	0	0	0	0	0	0	0	0	0	0	0	1	0	0	0	Bacteria(100);Firmicutes(100);Clostridia(100);Clostridiales(100);Syntrophomonadaceae(100);Syntrophomonas(100);
Otu01790	0	0	0	0	0	0	0	0	0	0	0	1	0	0	0	Bacteria(100);Firmicutes(100);Bacilli(100);Lactobacillales(100);Carnobacteriaceae(100);Alloiococcus(100);
Otu01791	0	0	0	0	0	0	0	0	0	0	0	1	0	0	0	Bacteria(100);Proteobacteria(100);Gammaproteobacteria(100);Pasteurellales(100);Pasteurellaceae(100);Haemophilus(100);
Otu01792	0	0	0	0	0	0	0	0	0	0	0	1	0	0	0	Bacteria(100);Actinobacteria(100);Actinobacteria(100);Micrococcales(100);Micrococcaceae(100);Arthrobacter(100);
Otu01793	0	0	0	0	0	0	0	0	0	0	0	1	0	0	0	Bacteria(100);Actinobacteria(100);Actinobacteria(100);Micrococcales(100);Micrococcaceae(100);Arthrobacter(100);
Otu01794	0	0	0	0	0	0	0	0	0	0	0	1	0	0	0	Bacteria(100);Proteobacteria(100);Betaproteobacteria(100);Burkholderiales(100);Comamonadaceae(100);Piscinibacter(100);
Otu01795	0	0	0	0	0	0	0	0	0	0	0	1	0	0	0	Bacteria(100);Actinobacteria(100);Actinobacteria(100);PeM15(100);PeM15_unclassified(100);
Otu01796	0	0	0	0	0	0	0	0	0	0	0	0	0	1	0	Bacteria(100);Proteobacteria(100);Gammaproteobacteria(100);Thiotrichales(100);Piscirickettsiaceae(100);Thiomicrospira(100);
Otu01797	0	0	0	0	0	0	0	0	0	0	0	1	0	0	0	Bacteria(100);Bacteria_unclassified(100);Bacteria_unclassified(100);Bacteria_unclassified(100);Bacteria_unclassified(100);
Otu01798	0	0	0	0	0	0	0	0	0	0	0	1	0	0	0	Bacteria(100);Proteobacteria(100);Betaproteobacteria(100);Burkholderiales(100);Oxalobacteraceae(100);Massilia(100);
Otu01799	0	0	0	0	0	0	0	0	0	0	0	0	0	1	0	Bacteria(100);Proteobacteria(100);Proteobacteria_unclassified(100);Proteobacteria_unclassified(100);Proteobacteria_unclassified(100);
Otu01800	0	0	0	0	0	0	0	0	0	0	0	1	0	0	0	Bacteria(100);Proteobacteria(100);Proteobacteria_unclassified(100);Proteobacteria_unclassified(100);Proteobacteria_unclassified(100);
Otu01801	0	0	0	0	0	0	0	0	0	0	0	1	0	0	0	Bacteria(100);Proteobacteria(100);Alphaproteobacteria(100);Sphingomonadales(100);Erythrobacteraceae(100);Croceicoccus(100);
Otu01802	0	0	0	0	0	0	0	0	0	0	0	1	0	0	0	Bacteria(100);Bacteria_unclassified(100);Bacteria_unclassified(100);Bacteria_unclassified(100);Bacteria_unclassified(100);
Otu01803	0	0	0	0	0	0	0	0	0	0	0	1	0	0	0	Bacteria(100);Proteobacteria(100);Alphaproteobacteria(100);Sphingomonadales(100);Sphingomonadales_unclassified(100);
Otu01804	0	0	0	0	0	0	0	0	0	0	0	1	0	0	0	Bacteria(100);Actinobacteria(100);Actinobacteria(100);Micrococcales(100);Micrococcaceae(100);Kocuria(100);
Otu01805	0	0	0	0	0	0	0	0	0	0	0	1	0	0	0	Bacteria(100);Actinobacteria(100);Actinobacteria(100);Micrococcales(100);Micrococcaceae(100);
Otu01806	0	0	0	0	0	0	0	0	0	0	0	1	0	0	0	Bacteria(100);Actinobacteria(100);Actinobacteria_unclassified(100);Actinobacteria_unclassified(100);Actinobacteria_unclassified(100);
Otu01807	0	0	0	0	0	0	0	0	0	0	0	0	0	1	0	Bacteria(100);Actinobacteria(100);Actinobacteria(100);Frankiales(100);Nakamurellaceae(100);Nakamurella(100);
Otu01808	0	0	0	0	0	0	0	0	0	0	0	1	0	0	0	Bacteria(100);Proteobacteria(100);Alphaproteobacteria(100);Rickettsiales(100);mitochondria(100);
Otu01809	0	0	0	0	0	0	0	0	0	0	0	1	0	0	0	Bacteria(100);Actinobacteria(100);Actinobacteria(100);Actinobacteria_unclassified(100);Actinobacteria_unclassified(100);
Otu01810	0	0	0	0	0	0	0	0	0	0	0	1	0	0	0	Bacteria(100);Bacteroidetes(100);Cytophagia(100);Cytophagales(100);Cytophagaceae(100);
Otu01811	0	0	0	0	0	0	0	0	0	0	0	1	0	0	0	Bacteria(100);Bacteroidetes(100);Bacteroidia(100);Bacteroidales(100);Prevotellaceae(100);Prevotella(100);
Otu01812	0	0	0	0	0	0	0	0	0	0	0	0	0	1	0	Bacteria(100);Actinobacteria(100);Acidimicrobiia(100);Acidimicrobiales(100);Acidimicrobiales_unclassified(100);
Otu01813	0	0	0	0	0	0	0	0	0	0	0	1	0	0	0	Bacteria(100);Bacteroidetes(100);Cytophagia(100);Cytophagales(100);Cytophagaceae(100);
Otu01814	0	0	0	0	0	0	0	0	0	0	0	1	0	0	0	Bacteria(100);Bacteroidetes(100);Cytophagia(100);Cytophagales(100);Cytophagaceae(100);Rhodocytophaga(100);
Otu01815	0	0	0	0	0	0	0	0	0	0	0	1	0	0	0	Bacteria(100);Proteobacteria(100);Betaproteobacteria(100);Burkholderiales(100);Alcaligenaceae(100);Bordetella(100);
Otu01816	0	0	0	0	0	0	0	0	0	0	0	1	0	0	0	Bacteria(100);Actinobacteria(100);Actinobacteria(100);Micrococcales(100);Micrococcaceae(100);Kocuria(100);
Otu01817	0	0	0	0	0	0	0	0	0	0	1	0	0	0	0	Bacteria(100);Proteobacteria(100);Betaproteobacteria(100);Burkholderiales(100);Oxalobacteraceae(100);Janthinobacterium(100);
Otu01818	0	0	0	0	0	0	0	0	0	0	0	0	0	0	1	Bacteria(100);Firmicutes(100);Bacilli(100);Lactobacillales(100);Aerococcaceae(100);Eremococcus(100);
Otu01819	0	0	0	0	0	0	0	0	0	0	0	0	0	0	1	Bacteria(100);Firmicutes(100);Bacilli(100);Lactobacillales(100);Aerococcaceae(100);Eremococcus(100);
Otu01820	0	0	0	0	0	0	0	0	0	0	1	0	0	0	0	Bacteria(100);Proteobacteria(100);Betaproteobacteria(100);Burkholderiales(100);Oxalobacteraceae(100);Janthinobacterium(100);
Otu01821	0	0	0	0	0	0	0	0	0	0	1	0	0	0	0	Bacteria(100);Proteobacteria(100);Betaproteobacteria(100);Burkholderiales(100);Oxalobacteraceae(100);Janthinobacterium(100);
Otu01822	0	0	0	0	0	0	0	0	0	0	0	0	0	0	1	Bacteria(100);Proteobacteria(100);Alphaproteobacteria(100);Rickettsiales(100);Rickettsiales_unclassified(100);
Otu01823	0	0	0	0	0	0	0	0	0	0	1	0	0	0	0	Bacteria(100);Proteobacteria(100);Betaproteobacteria(100);Burkholderiales(100);Oxalobacteraceae(100);Janthinobacterium(100);
Otu01824	0	0	0	0	0	0	0	0	0	0	1	0	0	0	0	Bacteria(100);Proteobacteria(100);Betaproteobacteria(100);Methylophilales(100);Methylophilaceae(100);Methylotenera(100);
Otu01825	0	0	0	0	0	0	0	0	0	0	1	0	0	0	0	Bacteria(100);Proteobacteria(100);Betaproteobacteria(100);Burkholderiales(100);Oxalobacteraceae(100);
Otu01826	0	0	0	0	0	0	0	0	0	0	1	0	0	0	0	Bacteria(100);Proteobacteria(100);Betaproteobacteria(100);Burkholderiales(100);Oxalobacteraceae(100);
Otu01827	0	0	0	0	0	0	0	0	0	0	1	0	0	0	0	Bacteria(100);Proteobacteria(100);Betaproteobacteria(100);Burkholderiales(100);Oxalobacteraceae(100);
Otu01828	0	0	0	0	0	0	0	0	0	0	1	0	0	0	0	Bacteria(100);Proteobacteria(100);Betaproteobacteria(100);Burkholderiales(100);Oxalobacteraceae(100);
Otu01829	0	0	0	0	0	0	0	0	0	0	1	0	0	0	0	Bacteria(100);Proteobacteria(100);Betaproteobacteria(100);Burkholderiales(100);Oxalobacteraceae(100);Massilia(100);
Otu01830	0	0	0	0	0	0	0	0	0	0	0	0	0	0	1	Bacteria(100);Firmicutes(100);Bacilli(100);Lactobacillales(100);Aerococcaceae(100);Eremococcus(100);
Otu01831	0	0	0	0	0	0	0	0	0	0	0	0	0	0	1	Bacteria(100);Firmicutes(100);Bacilli(100);Lactobacillales(100);Lactobacillaceae(100);Lactobacillus(100);
Otu01832	0	0	0	0	0	0	0	0	0	0	1	0	0	0	0	Bacteria(100);Proteobacteria(100);Betaproteobacteria(100);Methylophilales(100);Methylophilaceae(100);Methylotenera(100);
Otu01833	0	0	0	0	0	0	0	0	0	0	1	0	0	0	0	Bacteria(100);Proteobacteria(100);Betaproteobacteria(100);Methylophilales(100);Methylophilaceae(100);Methylotenera(100);
Otu01834	0	0	0	0	0	0	0	0	0	0	0	0	0	0	1	Bacteria(100);Proteobacteria(100);Alphaproteobacteria(100);Rhodobacterales(100);Rhodobacteraceae(100);Paracoccus(100);
Otu01835	0	0	0	0	0	0	0	0	0	0	1	0	0	0	0	Bacteria(100);Proteobacteria(100);Betaproteobacteria(100);Burkholderiales(100);Oxalobacteraceae(100);Duganella(100);
Otu01836	0	0	0	0	0	0	0	0	0	0	1	0	0	0	0	Bacteria(100);Proteobacteria(100);Betaproteobacteria(100);Burkholderiales(100);Oxalobacteraceae(100);Herbaspirillum(100);
Otu01837	0	0	0	0	0	0	0	0	0	0	0	0	0	0	1	Bacteria(100);Firmicutes(100);Bacilli(100);Lactobacillales(100);Lactobacillaceae(100);Lactobacillus(100);
Otu01838	0	0	0	0	0	0	0	0	0	0	0	0	0	0	1	Bacteria(100);Proteobacteria(100);Alphaproteobacteria(100);Alphaproteobacteria_unclassified(100);Alphaproteobacteria_unclassified(100);
Otu01839	0	0	0	0	0	0	0	0	0	0	0	0	0	0	1	Bacteria(100);Proteobacteria(100);Gammaproteobacteria(100);Pseudomonadales(100);Pseudomonadaceae(100);
Otu01840	0	0	0	0	0	0	0	0	0	0	1	0	0	0	0	Bacteria(100);Proteobacteria(100);Betaproteobacteria(100);Burkholderiales(100);Comamonadaceae(100);Aquabacterium(100);
Otu01841	0	0	0	0	0	0	0	0	0	0	1	0	0	0	0	Bacteria(100);Proteobacteria(100);Betaproteobacteria(100);Burkholderiales(100);Burkholderiaceae(100);Ralstonia(100);
Otu01842	0	0	0	0	0	0	0	0	0	0	1	0	0	0	0	Bacteria(100);Proteobacteria(100);Betaproteobacteria(100);Burkholderiales(100);Comamonadaceae(100);Aquabacterium(100);
Otu01843	0	0	0	0	0	0	0	0	0	0	0	0	0	0	1	Bacteria(100);Proteobacteria(100);Betaproteobacteria(100);Burkholderiales(100);Burkholderiales_unclassified(100);
Otu01844	0	0	0	0	0	0	0	0	0	0	0	0	0	0	1	Bacteria(100);Proteobacteria(100);Betaproteobacteria(100);Burkholderiales(100);Burkholderiaceae(100);Ralstonia(100);
Otu01845	0	0	0	0	0	0	0	0	0	0	1	0	0	0	0	Bacteria(100);Proteobacteria(100);Betaproteobacteria(100);Burkholderiales(100);Comamonadaceae(100);
Otu01846	0	0	0	0	0	0	0	0	0	0	0	0	0	0	1	Bacteria(100);Proteobacteria(100);Betaproteobacteria(100);Burkholderiales(100);Burkholderiaceae(100);Ralstonia(100);
Otu01847	0	0	0	0	0	0	0	0	0	0	0	0	0	0	1	Bacteria(100);Proteobacteria(100);Betaproteobacteria(100);Betaproteobacteria_unclassified(100);Betaproteobacteria_unclassified(100);
Otu01848	0	0	0	0	0	0	0	0	0	0	0	0	0	0	1	Bacteria(100);Proteobacteria(100);Alphaproteobacteria(100);Rhodobacterales(100);Rhodobacteraceae(100);
Otu01849	0	0	0	0	0	0	0	0	0	0	0	0	0	0	1	Bacteria(100);Chloroflexi(100);Caldilineae(100);Caldilineales(100);Caldilineaceae(100);Caldilinea(100);
Otu01850	0	0	0	0	0	0	0	0	0	0	1	0	0	0	0	Bacteria(100);Firmicutes(100);Clostridia(100);Clostridiales(100);Clostridiaceae_1(100);
Otu01851	0	0	0	0	0	0	0	0	0	0	0	0	0	0	1	Bacteria(100);Proteobacteria(100);Gammaproteobacteria(100);Gammaproteobacteria_unclassified(100);Gammaproteobacteria_unclassified(100);
Otu01852	0	0	0	0	0	0	0	0	0	0	1	0	0	0	0	Bacteria(100);Proteobacteria(100);Betaproteobacteria(100);Burkholderiales(100);Oxalobacteraceae(100);
Otu01853	0	0	0	0	0	0	0	0	0	0	0	0	0	0	1	Bacteria(100);Proteobacteria(100);Betaproteobacteria(100);Burkholderiales(100);Burkholderiaceae(100);Ralstonia(100);
Otu01854	0	0	0	0	0	0	0	0	0	0	0	0	0	0	1	Bacteria(100);Proteobacteria(100);Betaproteobacteria(100);Burkholderiales(100);Burkholderiaceae(100);Ralstonia(100);
Otu01855	0	0	0	0	0	0	0	0	0	0	0	0	0	0	1	Bacteria(100);Proteobacteria(100);Betaproteobacteria(100);Burkholderiales(100);Burkholderiales_unclassified(100);
Otu01856	0	0	0	0	0	0	0	0	0	0	1	0	0	0	0	Bacteria(100);Proteobacteria(100);Betaproteobacteria(100);Rhodocyclales(100);Rhodocyclaceae(100);Propionivibrio(100);
Otu01857	0	0	0	0	0	0	0	0	0	0	0	0	0	0	1	Bacteria(100);Proteobacteria(100);Betaproteobacteria(100);Burkholderiales(100);Burkholderiales_unclassified(100);
Otu01858	0	0	0	0	0	0	0	0	0	0	0	0	0	0	1	Bacteria(100);Proteobacteria(100);Betaproteobacteria(100);Burkholderiales(100);Burkholderiaceae(100);Ralstonia(100);
Otu01859	0	0	0	0	0	0	0	0	0	0	0	0	0	0	1	Bacteria(100);Proteobacteria(100);Betaproteobacteria(100);Burkholderiales(100);Burkholderiales_unclassified(100);
Otu01860	0	0	0	0	0	0	0	0	0	0	0	0	0	0	1	Bacteria(100);Proteobacteria(100);Betaproteobacteria(100);Rhodocyclales(100);Rhodocyclaceae(100);Thauera(100);
Otu01861	0	0	0	0	0	0	0	0	0	0	0	0	0	0	1	Bacteria(100);Proteobacteria(100);Betaproteobacteria(100);Burkholderiales(100);Burkholderiales_unclassified(100);
Otu01862	0	0	0	0	0	0	0	0	0	0	0	0	0	0	1	Bacteria(100);Proteobacteria(100);Betaproteobacteria(100);Burkholderiales(100);Burkholderiaceae(100);
Otu01863	0	0	0	0	0	0	0	0	0	0	0	0	0	0	1	Bacteria(100);Proteobacteria(100);Betaproteobacteria(100);Betaproteobacteria_unclassified(100);Betaproteobacteria_unclassified(100);
Otu01864	0	0	0	0	0	0	0	0	0	0	0	0	0	0	1	Bacteria(100);Proteobacteria(100);Betaproteobacteria(100);Neisseriales(100);Neisseriaceae(100);Leeia(100);
Otu01865	0	0	0	0	0	0	0	0	0	0	0	0	0	0	1	Bacteria(100);Proteobacteria(100);Betaproteobacteria(100);Burkholderiales(100);Burkholderiaceae(100);Ralstonia(100);
Otu01866	0	0	0	0	0	0	0	0	0	0	1	0	0	0	0	Bacteria(100);Bacteria_unclassified(100);Bacteria_unclassified(100);Bacteria_unclassified(100);Bacteria_unclassified(100);
Otu01867	0	0	0	0	0	0	0	0	0	0	0	0	0	0	1	Bacteria(100);Proteobacteria(100);Betaproteobacteria(100);Burkholderiales(100);Burkholderiales_unclassified(100);
Otu01868	0	0	0	0	0	0	0	0	0	0	1	0	0	0	0	Bacteria(100);Proteobacteria(100);Gammaproteobacteria(100);Xanthomonadales(100);Xanthomonadales_unclassified(100);
Otu01869	0	0	0	0	0	0	0	0	0	0	0	0	0	0	1	Bacteria(100);Proteobacteria(100);Betaproteobacteria(100);Betaproteobacteria_unclassified(100);Betaproteobacteria_unclassified(100);
Otu01870	0	0	0	0	0	0	0	0	0	0	1	0	0	0	0	Bacteria(100);Proteobacteria(100);Betaproteobacteria(100);Burkholderiales(100);Oxalobacteraceae(100);Duganella(100);
Otu01871	0	0	0	0	0	0	0	0	0	0	1	0	0	0	0	Bacteria(100);Proteobacteria(100);Betaproteobacteria(100);Burkholderiales(100);Oxalobacteraceae(100);Janthinobacterium(100);
Otu01872	0	0	0	0	0	0	0	0	0	0	0	0	0	0	1	Bacteria(100);Proteobacteria(100);Betaproteobacteria(100);Burkholderiales(100);Burkholderiaceae(100);Ralstonia(100);
Otu01873	0	0	0	0	0	0	0	0	0	0	0	0	0	0	1	Bacteria(100);Proteobacteria(100);Betaproteobacteria(100);Burkholderiales(100);Burkholderiaceae(100);Ralstonia(100);
Otu01874	0	0	0	0	0	0	0	0	0	0	1	0	0	0	0	Bacteria(100);Proteobacteria(100);Betaproteobacteria(100);Burkholderiales(100);Comamonadaceae(100);Paucibacter(100);
Otu01875	0	0	0	0	0	0	0	0	0	0	0	0	0	0	1	Bacteria(100);Proteobacteria(100);Betaproteobacteria(100);Burkholderiales(100);Burkholderiaceae(100);Ralstonia(100);
Otu01876	0	0	0	0	0	0	0	0	0	0	0	0	0	0	1	Bacteria(100);Proteobacteria(100);Epsilonproteobacteria(100);Campylobacterales(100);Helicobacteraceae(100);Sulfurimonas(100);
Otu01877	0	0	0	0	0	0	0	0	0	0	0	0	0	0	1	Bacteria(100);Proteobacteria(100);Epsilonproteobacteria(100);Campylobacterales(100);Helicobacteraceae(100);Sulfurimonas(100);
Otu01878	0	0	0	0	0	0	0	0	0	0	0	0	0	0	1	Bacteria(100);Proteobacteria(100);Alphaproteobacteria(100);Rhodobacterales(100);Rhodobacteraceae(100);
Otu01879	0	0	0	0	0	0	0	0	0	0	0	0	0	0	1	Bacteria(100);Proteobacteria(100);Betaproteobacteria(100);Burkholderiales(100);Burkholderiales_unclassified(100);
Otu01880	0	0	0	0	0	0	0	0	0	0	0	0	0	0	1	Bacteria(100);Proteobacteria(100);Alphaproteobacteria(100);Sphingomonadales(100);Sphingomonadales_unclassified(100);
Otu01881	0	0	0	0	0	0	0	0	0	0	1	0	0	0	0	Bacteria(100);Proteobacteria(100);Gammaproteobacteria(100);Oceanospirillales(100);Halomonadaceae(100);Halomonas(100);
Otu01882	0	0	0	0	0	0	0	0	0	0	0	0	0	0	1	Bacteria(100);Proteobacteria(100);Alphaproteobacteria(100);Rhodobacterales(100);Rhodobacteraceae(100);Roseovarius(100);
Otu01883	0	0	0	0	0	0	0	0	0	0	0	0	0	0	1	Bacteria(100);Verrucomicrobia(100);Verrucomicrobiae(100);Verrucomicrobiales(100);DEV007(100);
Otu01884	0	0	0	0	0	0	0	0	0	0	0	0	0	0	1	Bacteria(100);Proteobacteria(100);Gammaproteobacteria(100);Alteromonadales(100);Shewanellaceae(100);Shewanella(100);
Otu01885	0	0	0	0	0	0	0	0	0	0	0	0	0	0	1	Bacteria(100);Proteobacteria(100);Betaproteobacteria(100);Burkholderiales(100);Burkholderiales_unclassified(100);
Otu01886	0	0	0	0	0	0	0	0	0	0	0	0	0	0	1	Bacteria(100);Proteobacteria(100);Betaproteobacteria(100);Burkholderiales(100);Burkholderiales_unclassified(100);
Otu01887	0	0	0	0	0	0	0	0	0	0	1	0	0	0	0	Bacteria(100);Proteobacteria(100);Alphaproteobacteria(100);Sphingomonadales(100);Sphingomonadaceae(100);Novosphingobium(100);
Otu01888	0	0	0	0	0	0	0	0	0	0	0	0	0	0	1	Bacteria(100);Proteobacteria(100);Proteobacteria_unclassified(100);Proteobacteria_unclassified(100);Proteobacteria_unclassified(100);
Otu01889	0	0	0	0	0	0	0	0	0	0	1	0	0	0	0	Bacteria(100);Proteobacteria(100);Alphaproteobacteria(100);Sphingomonadales(100);Sphingomonadaceae(100);Sphingobium(100);
Otu01890	0	0	0	0	0	0	0	0	0	0	0	0	0	0	1	Bacteria(100);Proteobacteria(100);Gammaproteobacteria(100);Chromatiales(100);Halothiobacillaceae(100);Halothiobacillus(100);
Otu01891	0	0	0	0	0	0	0	0	0	0	0	0	0	0	1	Bacteria(100);Proteobacteria(100);Betaproteobacteria(100);Burkholderiales(100);Burkholderiales_unclassified(100);
Otu01892	0	0	0	0	0	0	0	0	0	0	1	0	0	0	0	Bacteria(100);Proteobacteria(100);Alphaproteobacteria(100);Rhizobiales(100);Rhizobiales_unclassified(100);
Otu01893	0	0	0	0	0	0	0	0	0	0	0	0	0	0	1	Bacteria(100);Proteobacteria(100);Epsilonproteobacteria(100);Campylobacterales(100);Helicobacteraceae(100);Sulfurimonas(100);
Otu01894	0	0	0	0	0	0	0	0	0	0	0	0	0	0	1	Bacteria(100);Proteobacteria(100);Alphaproteobacteria(100);Alphaproteobacteria_unclassified(100);Alphaproteobacteria_unclassified(100);
Otu01895	0	0	0	0	0	0	0	0	0	0	0	0	0	0	1	Bacteria(100);Planctomycetes(100);Planctomycetacia(100);Planctomycetales(100);Planctomycetaceae(100);Gemmata(100);
Otu01896	0	0	0	0	0	0	0	0	0	0	0	0	0	0	1	Bacteria(100);Bacteroidetes(100);Sphingobacteriia(100);Sphingobacteriales(100);env.OPS_17(100);
Otu01897	0	0	0	0	0	0	0	0	0	0	0	0	0	0	1	Bacteria(100);Bacteroidetes(100);Bacteroidia(100);Bacteroidales(100);Porphyromonadaceae(100);Parabacteroides(100);
Otu01898	0	0	0	0	0	0	0	0	0	0	0	0	0	0	1	Bacteria(100);Bacteroidetes(100);Flavobacteriia(100);Flavobacteriales(100);Flavobacteriaceae(100);Lutibacter(100);
Otu01899	0	0	0	0	0	0	0	0	0	0	0	0	0	0	1	Bacteria(100);Bacteroidetes(100);Flavobacteriia(100);Flavobacteriales(100);Flavobacteriaceae(100);Actibacter(100);
Otu01900	0	0	0	0	0	0	0	0	0	0	0	0	0	0	1	Bacteria(100);Bacteroidetes(100);Flavobacteriia(100);Flavobacteriales(100);Flavobacteriaceae(100);
Otu01901	0	0	0	0	0	0	0	0	0	0	1	0	0	0	0	Bacteria(100);Proteobacteria(100);Deltaproteobacteria(100);Bdellovibrionales(100);Bacteriovoracaceae(100);Bacteriovorax(100);
Otu01902	0	0	0	0	0	0	0	0	0	0	1	0	0	0	0	Bacteria(100);Firmicutes(100);Negativicutes(100);Selenomonadales(100);Veillonellaceae(100);Anaerosinus(100);
Otu01903	0	0	0	0	0	0	0	0	0	0	0	0	0	0	1	Bacteria(100);Bacteroidetes(100);Flavobacteriia(100);Flavobacteriales(100);Flavobacteriaceae(100);Lutibacter(100);
Otu01904	0	0	0	0	0	0	0	0	0	0	0	0	0	0	1	Bacteria(100);Bacteroidetes(100);Flavobacteriia(100);Flavobacteriales(100);Flavobacteriaceae(100);
Otu01905	0	0	0	0	0	0	0	0	0	0	0	0	0	0	1	Bacteria(100);Bacteroidetes(100);Flavobacteriia(100);Flavobacteriales(100);Flavobacteriaceae(100);Lutibacter(100);
Otu01906	0	0	0	0	0	0	0	0	0	0	0	0	0	0	1	Bacteria(100);Bacteroidetes(100);Flavobacteriia(100);Flavobacteriales(100);Flavobacteriaceae(100);Lutibacter(100);
Otu01907	0	0	0	0	0	0	0	0	0	0	1	0	0	0	0	Bacteria(100);Bacteria_unclassified(100);Bacteria_unclassified(100);Bacteria_unclassified(100);Bacteria_unclassified(100);
Otu01908	0	0	0	0	0	0	0	0	0	0	0	0	0	0	1	Bacteria(100);Bacteroidetes(100);VC2.1_Bac22(100);VC2.1_Bac22_unclassified(100);VC2.1_Bac22_unclassified(100);
Otu01909	0	0	0	0	0	0	0	0	0	0	0	0	0	0	1	Bacteria(100);Bacteroidetes(100);Flavobacteriia(100);Flavobacteriales(100);Flavobacteriales_unclassified(100);
Otu01910	0	0	0	0	0	0	0	0	0	0	0	0	0	0	1	Bacteria(100);Proteobacteria(100);Betaproteobacteria(100);Betaproteobacteria_unclassified(100);Betaproteobacteria_unclassified(100);
Otu01911	0	0	0	0	0	0	0	0	0	0	0	0	0	0	1	Bacteria(100);Proteobacteria(100);Betaproteobacteria(100);Rhodocyclales(100);Rhodocyclaceae(100);Thauera(100);
[truncated: 2,395 more rows]

## Sheet: (C) 5%OTUs_removed_enrichments
	(C) 5% OTUs removed from all Louisville X330 enrichment 454 sequencing samples
[truncated: 316 more rows]

[truncated: 1 more sheets: (D) 3%OTUs_QCd_enrichmnts]
